# Supplementary material for: High-resolution structural and functional deep brain imaging using adaptive optics three-photon microscopy
Source: Nat Methods. 2021 Sep 30;18(10):1253–8. doi: 10.1038/s41592-021-01257-6 (PMC8490155; doi:10.1038/s41592-021-01257-6)
Supplement: Source Data Fig. 1 — Source data for Fig. 1 [file 41592_2021_1257_MOESM13_ESM.xls]

## Sheet: Fig1c_ECGgating
1	0.99123	0.98819	0.98944	0.98735	0.9874	0.98496	0.98449	0.98312	0.98395
0.99123	1	0.99013	0.99047	0.99003	0.98689	0.98514	0.98532	0.98511	0.98438
0.98819	0.99013	1	0.98943	0.98945	0.9862	0.98553	0.98416	0.98548	0.98413
0.98944	0.99047	0.98943	1	0.98922	0.98785	0.98598	0.98528	0.98381	0.98344
0.98735	0.99003	0.98945	0.98922	1	0.98721	0.98669	0.98632	0.98677	0.98556
0.9874	0.98689	0.9862	0.98785	0.98721	1	0.98914	0.98618	0.98556	0.98449
0.98496	0.98514	0.98553	0.98598	0.98669	0.98914	1	0.98831	0.98769	0.98446
0.98449	0.98532	0.98416	0.98528	0.98632	0.98618	0.98831	1	0.98856	0.98743
0.98312	0.98511	0.98548	0.98381	0.98677	0.98556	0.98769	0.98856	1	0.98908
0.98395	0.98438	0.98413	0.98344	0.98556	0.98449	0.98446	0.98743	0.98908	1

## Sheet: Fig1c_NOgating
1	0.98932	0.98152	0.97593	0.97036	0.96699	0.9669	0.95619	0.93969	0.92572
0.98932	1	0.98787	0.98254	0.97265	0.97087	0.97043	0.96525	0.95134	0.93588
0.98152	0.98787	1	0.98908	0.97732	0.9735	0.96937	0.96595	0.9598	0.94466
0.97593	0.98254	0.98908	1	0.98552	0.98115	0.97533	0.97076	0.96876	0.95813
0.97036	0.97265	0.97732	0.98552	1	0.98826	0.98121	0.97279	0.96999	0.96649
0.96699	0.97087	0.9735	0.98115	0.98826	1	0.98637	0.9798	0.97437	0.96969
0.9669	0.97043	0.96937	0.97533	0.98121	0.98637	1	0.98827	0.97849	0.97244
0.95619	0.96525	0.96595	0.97076	0.97279	0.9798	0.98827	1	0.987	0.9787
0.93969	0.95134	0.9598	0.96876	0.96999	0.97437	0.97849	0.987	1	0.98855
0.92572	0.93588	0.94466	0.95813	0.96649	0.96969	0.97244	0.9787	0.98855	1
