# Supplementary material for: High-resolution structural and functional deep brain imaging using adaptive optics three-photon microscopy
Source: Nat Methods. 2021 Sep 30;18(10):1253–8. doi: 10.1038/s41592-021-01257-6 (PMC8490155; doi:10.1038/s41592-021-01257-6)
Supplement: Source Data Fig. 2 — Source data for Fig. 2 [file 41592_2021_1257_MOESM14_ESM.xls]

## Sheet: Fig 2a
WF system
NaN	NaN	NaN	NaN	NaN	NaN	NaN	NaN	NaN	NaN	NaN	NaN	NaN	NaN	NaN	NaN	NaN	NaN	NaN	NaN	NaN	NaN	NaN	NaN	NaN	NaN	NaN	NaN	NaN	NaN	NaN	NaN	NaN	NaN	NaN	NaN	NaN	NaN	NaN	NaN	NaN	NaN	NaN	NaN	NaN	NaN	NaN	NaN	NaN	NaN
NaN	NaN	NaN	NaN	NaN	NaN	NaN	NaN	NaN	NaN	NaN	NaN	NaN	NaN	NaN	NaN	NaN	NaN	NaN	NaN	NaN	NaN	NaN	NaN	NaN	NaN	NaN	NaN	NaN	NaN	NaN	NaN	NaN	NaN	NaN	NaN	NaN	NaN	NaN	NaN	NaN	NaN	NaN	NaN	NaN	NaN	NaN	NaN	NaN	NaN
NaN	NaN	NaN	NaN	NaN	NaN	NaN	NaN	NaN	NaN	NaN	NaN	NaN	NaN	NaN	NaN	NaN	NaN	NaN	NaN	NaN	NaN	NaN	NaN	NaN	NaN	NaN	NaN	NaN	NaN	NaN	NaN	NaN	NaN	NaN	NaN	NaN	NaN	NaN	NaN	NaN	NaN	NaN	NaN	NaN	NaN	NaN	NaN	NaN	NaN
NaN	NaN	NaN	NaN	NaN	NaN	NaN	NaN	NaN	NaN	NaN	NaN	NaN	NaN	NaN	NaN	NaN	NaN	NaN	NaN	NaN	NaN	NaN	NaN	NaN	NaN	NaN	NaN	NaN	NaN	NaN	NaN	NaN	NaN	NaN	NaN	NaN	NaN	NaN	NaN	NaN	NaN	NaN	NaN	NaN	NaN	NaN	NaN	NaN	NaN
NaN	NaN	NaN	NaN	NaN	NaN	NaN	NaN	NaN	NaN	NaN	NaN	NaN	NaN	NaN	NaN	NaN	NaN	NaN	NaN	NaN	NaN	NaN	NaN	NaN	NaN	NaN	NaN	NaN	NaN	NaN	NaN	NaN	NaN	NaN	NaN	NaN	NaN	NaN	NaN	NaN	NaN	NaN	NaN	NaN	NaN	NaN	NaN	NaN	NaN
NaN	NaN	NaN	NaN	NaN	NaN	NaN	NaN	NaN	NaN	NaN	NaN	NaN	NaN	NaN	NaN	NaN	NaN	NaN	NaN	NaN	NaN	NaN	NaN	NaN	NaN	NaN	NaN	NaN	NaN	NaN	NaN	NaN	NaN	NaN	NaN	NaN	NaN	NaN	NaN	NaN	NaN	NaN	NaN	NaN	NaN	NaN	NaN	NaN	NaN
NaN	NaN	NaN	NaN	NaN	NaN	NaN	NaN	NaN	NaN	NaN	NaN	NaN	NaN	NaN	NaN	NaN	NaN	NaN	NaN	NaN	NaN	NaN	NaN	NaN	NaN	NaN	NaN	NaN	NaN	NaN	NaN	NaN	NaN	NaN	NaN	NaN	NaN	NaN	NaN	NaN	NaN	NaN	NaN	NaN	NaN	NaN	NaN	NaN	NaN
NaN	NaN	NaN	NaN	NaN	NaN	NaN	NaN	NaN	NaN	NaN	NaN	NaN	NaN	NaN	NaN	NaN	NaN	NaN	NaN	NaN	NaN	NaN	NaN	NaN	NaN	NaN	NaN	NaN	NaN	NaN	NaN	NaN	NaN	NaN	NaN	NaN	NaN	NaN	NaN	NaN	NaN	NaN	NaN	NaN	NaN	NaN	NaN	NaN	NaN
NaN	NaN	NaN	NaN	NaN	NaN	NaN	NaN	NaN	NaN	NaN	NaN	NaN	NaN	NaN	NaN	NaN	NaN	NaN	NaN	NaN	NaN	NaN	NaN	NaN	NaN	NaN	NaN	NaN	NaN	NaN	NaN	NaN	NaN	NaN	NaN	NaN	NaN	NaN	NaN	NaN	NaN	NaN	NaN	NaN	NaN	NaN	NaN	NaN	NaN
NaN	NaN	NaN	NaN	NaN	NaN	NaN	NaN	NaN	NaN	NaN	NaN	NaN	NaN	NaN	NaN	NaN	NaN	NaN	NaN	NaN	NaN	NaN	NaN	NaN	NaN	NaN	NaN	NaN	NaN	NaN	NaN	NaN	NaN	NaN	NaN	NaN	NaN	NaN	NaN	NaN	NaN	NaN	NaN	NaN	NaN	NaN	NaN	NaN	NaN
NaN	NaN	NaN	NaN	NaN	NaN	NaN	NaN	NaN	NaN	NaN	NaN	NaN	NaN	NaN	NaN	NaN	NaN	NaN	NaN	NaN	NaN	NaN	NaN	NaN	NaN	NaN	NaN	NaN	NaN	NaN	NaN	NaN	NaN	NaN	NaN	NaN	NaN	NaN	NaN	NaN	NaN	NaN	NaN	NaN	NaN	NaN	NaN	NaN	NaN
NaN	NaN	NaN	NaN	NaN	NaN	NaN	NaN	NaN	NaN	NaN	NaN	NaN	NaN	NaN	NaN	NaN	NaN	NaN	NaN	NaN	NaN	NaN	NaN	NaN	NaN	NaN	NaN	NaN	NaN	NaN	NaN	NaN	NaN	NaN	NaN	NaN	NaN	NaN	NaN	NaN	NaN	NaN	NaN	NaN	NaN	NaN	NaN	NaN	NaN
NaN	NaN	NaN	NaN	NaN	NaN	NaN	NaN	NaN	NaN	NaN	NaN	NaN	NaN	NaN	NaN	NaN	NaN	NaN	NaN	NaN	NaN	NaN	NaN	NaN	NaN	NaN	NaN	NaN	NaN	NaN	NaN	NaN	NaN	NaN	NaN	NaN	NaN	NaN	NaN	NaN	NaN	NaN	NaN	NaN	NaN	NaN	NaN	NaN	NaN
NaN	NaN	NaN	NaN	NaN	NaN	NaN	NaN	NaN	NaN	NaN	NaN	NaN	NaN	NaN	NaN	NaN	NaN	NaN	NaN	NaN	NaN	NaN	NaN	NaN	NaN	NaN	NaN	NaN	NaN	NaN	NaN	NaN	NaN	NaN	NaN	NaN	NaN	NaN	NaN	NaN	NaN	NaN	NaN	NaN	NaN	NaN	NaN	NaN	NaN
NaN	NaN	NaN	NaN	NaN	NaN	NaN	NaN	NaN	NaN	NaN	NaN	NaN	NaN	NaN	NaN	NaN	NaN	NaN	NaN	NaN	NaN	NaN	NaN	NaN	NaN	NaN	NaN	NaN	NaN	NaN	NaN	NaN	NaN	NaN	NaN	NaN	NaN	NaN	NaN	NaN	NaN	NaN	NaN	NaN	NaN	NaN	NaN	NaN	NaN
NaN	NaN	NaN	NaN	NaN	NaN	NaN	NaN	NaN	NaN	NaN	NaN	NaN	NaN	NaN	NaN	NaN	NaN	NaN	NaN	NaN	NaN	NaN	NaN	NaN	NaN	NaN	NaN	NaN	NaN	NaN	NaN	NaN	NaN	NaN	NaN	NaN	NaN	NaN	NaN	NaN	NaN	NaN	NaN	NaN	NaN	NaN	NaN	NaN	NaN
NaN	NaN	NaN	NaN	NaN	NaN	NaN	NaN	NaN	NaN	NaN	NaN	NaN	NaN	NaN	NaN	NaN	NaN	NaN	NaN	NaN	NaN	NaN	NaN	NaN	NaN	NaN	NaN	NaN	NaN	NaN	NaN	NaN	NaN	NaN	NaN	NaN	NaN	NaN	NaN	NaN	NaN	NaN	NaN	NaN	NaN	NaN	NaN	NaN	NaN
NaN	NaN	NaN	NaN	NaN	NaN	NaN	NaN	NaN	NaN	NaN	NaN	NaN	NaN	NaN	NaN	NaN	NaN	NaN	NaN	NaN	NaN	NaN	NaN	NaN	NaN	NaN	NaN	NaN	NaN	NaN	NaN	NaN	NaN	NaN	NaN	NaN	NaN	NaN	NaN	NaN	NaN	NaN	NaN	NaN	NaN	NaN	NaN	NaN	NaN
NaN	NaN	NaN	NaN	NaN	NaN	NaN	NaN	NaN	NaN	NaN	NaN	NaN	NaN	NaN	NaN	NaN	NaN	NaN	NaN	NaN	NaN	NaN	NaN	NaN	NaN	NaN	NaN	NaN	NaN	NaN	NaN	NaN	NaN	NaN	NaN	NaN	NaN	NaN	NaN	NaN	NaN	NaN	NaN	NaN	NaN	NaN	NaN	NaN	NaN
NaN	NaN	NaN	NaN	NaN	NaN	NaN	NaN	NaN	NaN	NaN	NaN	NaN	NaN	NaN	NaN	NaN	NaN	NaN	NaN	NaN	NaN	NaN	NaN	NaN	NaN	NaN	NaN	NaN	NaN	NaN	NaN	NaN	NaN	NaN	NaN	NaN	NaN	NaN	NaN	NaN	NaN	NaN	NaN	NaN	NaN	NaN	NaN	NaN	NaN
NaN	NaN	NaN	NaN	NaN	NaN	NaN	NaN	NaN	NaN	NaN	NaN	NaN	NaN	NaN	NaN	NaN	NaN	NaN	NaN	NaN	NaN	NaN	NaN	NaN	NaN	NaN	NaN	NaN	NaN	NaN	NaN	NaN	NaN	NaN	NaN	NaN	NaN	NaN	NaN	NaN	NaN	NaN	NaN	NaN	NaN	NaN	NaN	NaN	NaN
NaN	NaN	NaN	NaN	NaN	NaN	NaN	NaN	NaN	NaN	NaN	NaN	NaN	NaN	NaN	NaN	NaN	NaN	NaN	NaN	NaN	NaN	NaN	NaN	NaN	NaN	NaN	NaN	NaN	NaN	NaN	NaN	NaN	NaN	NaN	NaN	NaN	NaN	NaN	NaN	NaN	NaN	NaN	NaN	NaN	NaN	NaN	NaN	NaN	NaN
NaN	NaN	NaN	NaN	NaN	NaN	NaN	NaN	NaN	NaN	NaN	NaN	NaN	NaN	NaN	NaN	NaN	NaN	NaN	NaN	NaN	NaN	NaN	NaN	NaN	NaN	NaN	NaN	NaN	NaN	NaN	NaN	NaN	NaN	NaN	NaN	NaN	NaN	NaN	NaN	NaN	NaN	NaN	NaN	NaN	NaN	NaN	NaN	NaN	-0.000487102
NaN	NaN	NaN	NaN	NaN	NaN	NaN	NaN	NaN	NaN	NaN	NaN	NaN	NaN	NaN	NaN	NaN	NaN	NaN	NaN	NaN	NaN	NaN	NaN	NaN	NaN	NaN	NaN	NaN	NaN	NaN	NaN	NaN	NaN	NaN	NaN	NaN	NaN	NaN	NaN	NaN	NaN	NaN	NaN	NaN	NaN	NaN	0.00393554	0.000613415	-0.00270871
NaN	NaN	NaN	NaN	NaN	NaN	NaN	NaN	NaN	NaN	NaN	NaN	NaN	NaN	NaN	NaN	NaN	NaN	NaN	NaN	NaN	NaN	NaN	NaN	NaN	NaN	NaN	NaN	NaN	NaN	NaN	NaN	NaN	NaN	NaN	NaN	NaN	NaN	NaN	NaN	NaN	NaN	NaN	NaN	NaN	0.00930933	0.00574942	0.00218951	-0.0013704	-0.00493032
NaN	NaN	NaN	NaN	NaN	NaN	NaN	NaN	NaN	NaN	NaN	NaN	NaN	NaN	NaN	NaN	NaN	NaN	NaN	NaN	NaN	NaN	NaN	NaN	NaN	NaN	NaN	NaN	NaN	NaN	NaN	NaN	NaN	NaN	NaN	NaN	NaN	NaN	NaN	NaN	NaN	NaN	NaN	NaN	0.0118366	0.00803887	0.00424118	0.000443475	-0.00335422	-0.00715192
NaN	NaN	NaN	NaN	NaN	NaN	NaN	NaN	NaN	NaN	NaN	NaN	NaN	NaN	NaN	NaN	NaN	NaN	NaN	NaN	NaN	NaN	NaN	NaN	NaN	NaN	NaN	NaN	NaN	NaN	NaN	NaN	NaN	NaN	NaN	NaN	NaN	NaN	NaN	NaN	NaN	NaN	0.0172646	0.0148394	0.0108039	0.00676842	0.00273293	-0.00130256	-0.00533804	-0.00937353
NaN	NaN	NaN	NaN	NaN	NaN	NaN	NaN	NaN	NaN	NaN	NaN	NaN	NaN	NaN	NaN	NaN	NaN	NaN	NaN	NaN	NaN	NaN	NaN	NaN	NaN	NaN	NaN	NaN	NaN	NaN	NaN	NaN	NaN	NaN	NaN	NaN	NaN	NaN	NaN	NaN	0.0191491	0.0167292	0.0140445	0.00977124	0.00549796	0.00122469	-0.00304859	-0.00732186	-0.0115951
NaN	NaN	NaN	NaN	NaN	NaN	NaN	NaN	NaN	NaN	NaN	NaN	NaN	NaN	NaN	NaN	NaN	NaN	NaN	NaN	NaN	NaN	NaN	NaN	NaN	NaN	NaN	NaN	NaN	NaN	NaN	NaN	NaN	NaN	NaN	NaN	NaN	NaN	NaN	0.0242426	0.0215596	0.0188767	0.0161937	0.0132496	0.00873857	0.0042275	-0.000283558	-0.00479462	-0.00930568	-0.0138167
NaN	NaN	NaN	NaN	NaN	NaN	NaN	NaN	NaN	NaN	NaN	NaN	NaN	NaN	NaN	NaN	NaN	NaN	NaN	NaN	NaN	NaN	NaN	NaN	NaN	NaN	NaN	NaN	NaN	NaN	NaN	NaN	NaN	NaN	NaN	NaN	NaN	NaN	0.0255664	0.0226609	0.0197555	0.0168501	0.0139446	0.0108014	0.00623165	0.00166184	-0.00290796	-0.00747776	-0.0120476	-0.0166174
NaN	NaN	NaN	NaN	NaN	NaN	NaN	NaN	NaN	NaN	NaN	NaN	NaN	NaN	NaN	NaN	NaN	NaN	NaN	NaN	NaN	NaN	NaN	NaN	NaN	NaN	NaN	NaN	NaN	NaN	NaN	NaN	NaN	NaN	NaN	NaN	NaN	0.0247796	0.0217058	0.0186321	0.0155583	0.0124845	0.00941066	0.00614887	0.00175905	-0.00263076	-0.00702058	-0.0114104	-0.0158002	-0.02019
NaN	NaN	NaN	NaN	NaN	NaN	NaN	NaN	NaN	NaN	NaN	NaN	NaN	NaN	NaN	NaN	NaN	NaN	NaN	NaN	NaN	NaN	NaN	NaN	NaN	NaN	NaN	NaN	NaN	NaN	NaN	NaN	NaN	NaN	NaN	NaN	0.0243297	0.0210875	0.0178453	0.0146032	0.011361	0.00811884	0.00487668	0.00149628	-0.00271354	-0.00692337	-0.0111332	-0.015343	-0.0195528	-0.0237627
NaN	NaN	NaN	NaN	NaN	NaN	NaN	NaN	NaN	NaN	NaN	NaN	NaN	NaN	NaN	NaN	NaN	NaN	NaN	NaN	NaN	NaN	NaN	NaN	NaN	NaN	NaN	NaN	NaN	NaN	NaN	NaN	NaN	NaN	NaN	0.0242164	0.0208059	0.0173953	0.0139848	0.0105743	0.00716376	0.00375323	0.000342702	-0.0031563	-0.00718613	-0.011216	-0.0152458	-0.0192756	-0.0233055	-0.0273353
NaN	NaN	NaN	NaN	NaN	NaN	NaN	NaN	NaN	NaN	NaN	NaN	NaN	NaN	NaN	NaN	NaN	NaN	NaN	NaN	NaN	NaN	NaN	NaN	NaN	NaN	NaN	NaN	NaN	NaN	NaN	NaN	NaN	NaN	0.0244399	0.020861	0.0172821	0.0137032	0.0101243	0.0065454	0.00296651	-0.000612385	-0.00419128	-0.00780888	-0.0116587	-0.0155086	-0.0193584	-0.0232083	-0.0270581	-0.030908
NaN	NaN	NaN	NaN	NaN	NaN	NaN	NaN	NaN	NaN	NaN	NaN	NaN	NaN	NaN	NaN	NaN	NaN	NaN	NaN	NaN	NaN	NaN	NaN	NaN	NaN	NaN	NaN	NaN	NaN	NaN	NaN	NaN	0.0250001	0.0212528	0.0175056	0.0137583	0.010011	0.00626378	0.00251652	-0.00123074	-0.004978	-0.00872526	-0.0124615	-0.0161313	-0.0198012	-0.023471	-0.0271409	-0.0308108	-0.0344806
NaN	NaN	NaN	NaN	NaN	NaN	NaN	NaN	NaN	NaN	NaN	NaN	NaN	NaN	NaN	NaN	NaN	NaN	NaN	NaN	NaN	NaN	NaN	NaN	NaN	NaN	NaN	NaN	NaN	NaN	NaN	NaN	0.025897	0.0219814	0.0180658	0.0141501	0.0102345	0.00631889	0.00240326	-0.00151236	-0.00542799	-0.00934361	-0.0132592	-0.017114	-0.0206039	-0.0240938	-0.0275837	-0.0310735	-0.0345634	-0.0380533
NaN	NaN	NaN	NaN	NaN	NaN	NaN	NaN	NaN	NaN	NaN	NaN	NaN	NaN	NaN	NaN	NaN	NaN	NaN	NaN	NaN	NaN	NaN	NaN	NaN	NaN	NaN	NaN	NaN	NaN	NaN	0.0271307	0.0230467	0.0189627	0.0148787	0.0107947	0.00671073	0.00262674	-0.00145725	-0.00554124	-0.00962524	-0.0137092	-0.0177932	-0.0217666	-0.0250765	-0.0283864	-0.0316963	-0.0350062	-0.038316	-0.0416259
NaN	NaN	NaN	NaN	NaN	NaN	NaN	NaN	NaN	NaN	NaN	NaN	NaN	NaN	NaN	NaN	NaN	NaN	NaN	NaN	NaN	NaN	NaN	NaN	NaN	NaN	NaN	NaN	NaN	NaN	0.0287011	0.0244487	0.0201964	0.015944	0.0116917	0.00743931	0.00318695	-0.00106541	-0.00531777	-0.00957013	-0.0138225	-0.0180748	-0.0223272	-0.0264192	-0.0295491	-0.032679	-0.0358089	-0.0389388	-0.0420687	-0.0451986
NaN	NaN	NaN	NaN	NaN	NaN	NaN	NaN	NaN	NaN	NaN	NaN	NaN	NaN	NaN	NaN	NaN	NaN	NaN	NaN	NaN	NaN	NaN	NaN	NaN	NaN	NaN	NaN	NaN	0.0306082	0.0261875	0.0217668	0.0173461	0.0129253	0.00850461	0.00408389	-0.000336836	-0.00475756	-0.00917829	-0.013599	-0.0180197	-0.0224405	-0.0268612	-0.0310718	-0.0340217	-0.0369716	-0.0399215	-0.0428714	-0.0458213	-0.0487712
NaN	NaN	NaN	NaN	NaN	NaN	NaN	NaN	NaN	NaN	NaN	NaN	NaN	NaN	NaN	NaN	NaN	NaN	NaN	NaN	NaN	NaN	NaN	NaN	NaN	NaN	NaN	NaN	0.0305544	0.028263	0.0236739	0.0190848	0.0144957	0.00990665	0.00531756	0.00072847	-0.00386062	-0.00844971	-0.0130388	-0.0176279	-0.022217	-0.0268061	-0.0313952	-0.0357244	-0.0384943	-0.0412642	-0.0440341	-0.046804	-0.0495739	-0.0523439
NaN	NaN	NaN	NaN	NaN	NaN	NaN	NaN	NaN	NaN	NaN	NaN	NaN	NaN	NaN	NaN	NaN	NaN	NaN	NaN	NaN	NaN	NaN	NaN	NaN	NaN	NaN	NaN	0.0284629	0.0259178	0.0211603	0.0164029	0.0116454	0.00688797	0.00213051	-0.00262695	-0.0073844	-0.0121419	-0.0168993	-0.0216568	-0.0264142	-0.0311717	-0.0359291	-0.040377	-0.0429669	-0.0455568	-0.0481467	-0.0507367	-0.0533266	-0.0559165
NaN	NaN	NaN	NaN	NaN	NaN	NaN	NaN	NaN	NaN	NaN	NaN	NaN	NaN	NaN	NaN	NaN	NaN	NaN	NaN	NaN	NaN	NaN	NaN	NaN	NaN	NaN	0.0275747	0.0263713	0.0235726	0.0186467	0.0137209	0.0087951	0.00386928	-0.00105654	-0.00598237	-0.0109082	-0.015834	-0.0207598	-0.0256857	-0.0306115	-0.0355373	-0.0404631	-0.0450295	-0.0474395	-0.0498494	-0.0522593	-0.0546693	-0.0570792	-0.0594892
NaN	NaN	NaN	NaN	NaN	NaN	NaN	NaN	NaN	NaN	NaN	NaN	NaN	NaN	NaN	NaN	NaN	NaN	NaN	NaN	NaN	NaN	NaN	NaN	NaN	NaN	0.0273217	0.0258007	0.0242797	0.0212274	0.0161332	0.011039	0.00594478	0.000850595	-0.00424359	-0.00933778	-0.014432	-0.0195262	-0.0246204	-0.0297145	-0.0348087	-0.0399029	-0.0449971	-0.0496821	-0.0519121	-0.054142	-0.056372	-0.0586019	-0.0608319	-0.0630618
NaN	NaN	NaN	NaN	NaN	NaN	NaN	NaN	NaN	NaN	NaN	NaN	NaN	NaN	NaN	NaN	NaN	NaN	NaN	NaN	NaN	NaN	NaN	NaN	NaN	NaN	0.0254613	0.0236089	0.0217566	0.0184643	0.0132522	0.00804004	0.00282792	-0.00238421	-0.00759634	-0.0128085	-0.0180206	-0.0232327	-0.0284448	-0.033657	-0.0388691	-0.0440812	-0.0492933	-0.0540531	-0.0560988	-0.0581445	-0.0601901	-0.0622358	-0.0642815	-0.0663272
NaN	NaN	NaN	NaN	NaN	NaN	NaN	NaN	NaN	NaN	NaN	NaN	NaN	NaN	NaN	NaN	NaN	NaN	NaN	NaN	NaN	NaN	NaN	NaN	NaN	0.0234429	0.0211766	0.0189102	0.0166439	0.0131942	0.00816673	0.00313924	-0.00188824	-0.00691573	-0.0119432	-0.0169707	-0.0219982	-0.0270257	-0.0320532	-0.0370806	-0.0421081	-0.0471356	-0.0521631	-0.0567346	-0.0585703	-0.060406	-0.0622417	-0.0640774	-0.0659131	-0.0677488
NaN	NaN	NaN	NaN	NaN	NaN	NaN	NaN	NaN	NaN	NaN	NaN	NaN	NaN	NaN	NaN	NaN	NaN	NaN	NaN	NaN	NaN	NaN	NaN	0.0222525	0.0195722	0.0168919	0.0142116	0.0115312	0.00792413	0.00308128	-0.00176156	-0.0066044	-0.0114472	-0.0162901	-0.0211329	-0.0259758	-0.0308186	-0.0356615	-0.0405043	-0.0453472	-0.05019	-0.0550329	-0.0594161	-0.0610418	-0.0626676	-0.0642933	-0.065919	-0.0675448	-0.0691705
NaN	NaN	NaN	NaN	NaN	NaN	NaN	NaN	NaN	NaN	NaN	NaN	NaN	NaN	NaN	NaN	NaN	NaN	NaN	NaN	NaN	NaN	NaN	NaN	0.0187957	0.0157015	0.0126072	0.00951287	0.00641859	0.00265405	-0.00200416	-0.00666236	-0.0113206	-0.0159788	-0.020637	-0.0252952	-0.0299534	-0.0346116	-0.0392698	-0.043928	-0.0485862	-0.0532444	-0.0579026	-0.0620976	-0.0635134	-0.0649291	-0.0663449	-0.0677607	-0.0691764	-0.0705922
NaN	NaN	NaN	NaN	NaN	NaN	NaN	NaN	NaN	NaN	NaN	NaN	NaN	NaN	NaN	NaN	NaN	NaN	NaN	NaN	NaN	NaN	NaN	0.0188472	0.015339	0.0118307	0.00832245	0.00481419	0.00130593	-0.00261603	-0.0070896	-0.0115632	-0.0160367	-0.0205103	-0.0249839	-0.0294574	-0.033931	-0.0384045	-0.0428781	-0.0473517	-0.0518252	-0.0562988	-0.0607724	-0.0647791	-0.0659849	-0.0671907	-0.0683965	-0.0696023	-0.0708081	-0.0720139
NaN	NaN	NaN	NaN	NaN	NaN	NaN	NaN	NaN	NaN	NaN	NaN	NaN	NaN	NaN	NaN	NaN	NaN	NaN	NaN	NaN	NaN	NaN	0.0158044	0.0118822	0.00795996	0.00403773	0.000115499	-0.00380673	-0.00788612	-0.012175	-0.016464	-0.0207529	-0.0250418	-0.0293307	-0.0336197	-0.0379086	-0.0421975	-0.0464864	-0.0507753	-0.0550643	-0.0593532	-0.0636421	-0.0674606	-0.0684564	-0.0694522	-0.0704481	-0.0714439	-0.0724397	-0.0734355
NaN	NaN	NaN	NaN	NaN	NaN	NaN	NaN	NaN	NaN	NaN	NaN	NaN	NaN	NaN	NaN	NaN	NaN	NaN	NaN	NaN	NaN	0.0170978	0.0127616	0.00842542	0.00408921	-0.000246987	-0.00458319	-0.00891939	-0.0131562	-0.0172605	-0.0213648	-0.025469	-0.0295733	-0.0336776	-0.0377819	-0.0418862	-0.0459905	-0.0500947	-0.054199	-0.0583033	-0.0624076	-0.0665119	-0.0701421	-0.0709279	-0.0717138	-0.0724996	-0.0732855	-0.0740713	-0.0748572
NaN	NaN	NaN	NaN	NaN	NaN	NaN	NaN	NaN	NaN	NaN	NaN	NaN	NaN	NaN	NaN	NaN	NaN	NaN	NaN	NaN	0.0192192	0.014469	0.00971882	0.00496864	0.000218469	-0.0045317	-0.00928188	-0.014032	-0.0184263	-0.0223459	-0.0262656	-0.0301852	-0.0341048	-0.0380245	-0.0419441	-0.0458638	-0.0497834	-0.0537031	-0.0576227	-0.0615423	-0.065462	-0.0693816	-0.0728236	-0.0733995	-0.0739753	-0.0745512	-0.0751271	-0.075703	-0.0762789
NaN	NaN	NaN	NaN	NaN	NaN	NaN	NaN	NaN	NaN	NaN	NaN	NaN	NaN	NaN	NaN	NaN	NaN	NaN	NaN	NaN	0.0170043	0.0118402	0.00667601	0.00151187	-0.00365228	-0.00881642	-0.0139806	-0.0191447	-0.0236964	-0.0274314	-0.0311664	-0.0349014	-0.0386364	-0.0423714	-0.0461064	-0.0498414	-0.0535764	-0.0573114	-0.0610464	-0.0647814	-0.0685164	-0.0722514	-0.0755051	-0.075871	-0.0762369	-0.0766028	-0.0769687	-0.0773346	-0.0777005
NaN	NaN	NaN	NaN	NaN	NaN	NaN	NaN	NaN	NaN	NaN	NaN	NaN	NaN	NaN	NaN	NaN	NaN	NaN	NaN	NaN	0.0147894	0.00921132	0.00363321	-0.00194491	-0.00752302	-0.0131011	-0.0186793	-0.0242574	-0.0289664	-0.0325168	-0.0360672	-0.0396175	-0.0431679	-0.0467183	-0.0502686	-0.053819	-0.0573693	-0.0609197	-0.0644701	-0.0680204	-0.0715708	-0.0751211	-0.0781866	-0.0783425	-0.0784985	-0.0786544	-0.0788103	-0.0789663	-0.0791222
NaN	NaN	NaN	NaN	NaN	NaN	NaN	NaN	NaN	NaN	NaN	NaN	NaN	NaN	NaN	NaN	NaN	NaN	NaN	NaN	0.0185667	0.0125746	0.00658249	0.000590405	-0.00540168	-0.0113938	-0.0173859	-0.0233779	-0.02937	-0.0342365	-0.0376022	-0.040968	-0.0443337	-0.0476994	-0.0510651	-0.0544309	-0.0577966	-0.0611623	-0.064528	-0.0678937	-0.0712595	-0.0746252	-0.0779909	-0.0808681	-0.080814	-0.08076	-0.080706	-0.0806519	-0.0805979	-0.0805439
NaN	NaN	NaN	NaN	NaN	NaN	NaN	NaN	NaN	NaN	NaN	NaN	NaN	NaN	NaN	NaN	NaN	NaN	NaN	NaN	0.0167658	0.0103597	0.00395366	-0.0024524	-0.00885846	-0.0152645	-0.0216706	-0.0280766	-0.0344827	-0.0395066	-0.0426877	-0.0458688	-0.0490498	-0.0522309	-0.055412	-0.0585931	-0.0617742	-0.0649552	-0.0681363	-0.0713174	-0.0744985	-0.0776796	-0.0808606	-0.0835496	-0.0832856	-0.0830216	-0.0827576	-0.0824936	-0.0822295	-0.0819655
NaN	NaN	NaN	NaN	NaN	NaN	NaN	NaN	NaN	NaN	NaN	NaN	NaN	NaN	NaN	NaN	NaN	NaN	NaN	0.0217849	0.0149649	0.00814485	0.00132483	-0.0054952	-0.0123152	-0.0191353	-0.0259553	-0.0327753	-0.0395953	-0.0447767	-0.0477731	-0.0507696	-0.053766	-0.0567624	-0.0597589	-0.0627553	-0.0657518	-0.0687482	-0.0717446	-0.0747411	-0.0777375	-0.080734	-0.0837304	-0.0862311	-0.0857571	-0.0852831	-0.0848091	-0.0843352	-0.0838612	-0.0833872
NaN	NaN	NaN	NaN	NaN	NaN	NaN	NaN	NaN	NaN	NaN	NaN	NaN	NaN	NaN	NaN	NaN	NaN	NaN	0.020398	0.013164	0.00592999	-0.00130401	-0.00853801	-0.015772	-0.023006	-0.03024	-0.037474	-0.044708	-0.0500468	-0.0528586	-0.0556704	-0.0584822	-0.061294	-0.0641058	-0.0669176	-0.0697294	-0.0725412	-0.075353	-0.0781648	-0.0809766	-0.0837884	-0.0866002	-0.0889126	-0.0882286	-0.0875447	-0.0868607	-0.0861768	-0.0854928	-0.0848089
NaN	NaN	NaN	NaN	NaN	NaN	NaN	NaN	NaN	NaN	NaN	NaN	NaN	NaN	NaN	NaN	NaN	NaN	NaN	0.0190111	0.0113631	0.00371513	-0.00393284	-0.0115808	-0.0192288	-0.0268767	-0.0345247	-0.0421727	-0.0498207	-0.0553169	-0.057944	-0.0605712	-0.0631983	-0.0658255	-0.0684526	-0.0710798	-0.073707	-0.0763341	-0.0789613	-0.0815884	-0.0842156	-0.0868428	-0.0894699	-0.0915941	-0.0907001	-0.0898062	-0.0889123	-0.0880184	-0.0871245	-0.0862306
NaN	NaN	NaN	NaN	NaN	NaN	NaN	NaN	NaN	NaN	NaN	NaN	NaN	NaN	NaN	NaN	NaN	NaN	0.0266216	0.0188137	0.0110059	0.003198	-0.00460988	-0.0124178	-0.0202256	-0.0280335	-0.0358414	-0.0436493	-0.0514571	-0.0569856	-0.0594748	-0.061964	-0.0644533	-0.0669425	-0.0694317	-0.0719209	-0.0744101	-0.0768994	-0.0793886	-0.0818778	-0.084367	-0.0868563	-0.0893455	-0.0913312	-0.0902956	-0.08926	-0.0882245	-0.0871889	-0.0861533	-0.0851177
NaN	NaN	NaN	NaN	NaN	NaN	NaN	NaN	NaN	NaN	NaN	NaN	NaN	NaN	NaN	NaN	NaN	NaN	0.0267401	0.0188147	0.0108893	0.00296382	-0.00496162	-0.012887	-0.0208125	-0.0287379	-0.0366634	-0.0445888	-0.0525142	-0.0580541	-0.0604132	-0.0627722	-0.0651313	-0.0674904	-0.0698494	-0.0722085	-0.0745676	-0.0769267	-0.0792857	-0.0816448	-0.0840039	-0.086363	-0.088722	-0.0905776	-0.0894117	-0.0882459	-0.08708	-0.0859142	-0.0847483	-0.0835825
NaN	NaN	NaN	NaN	NaN	NaN	NaN	NaN	NaN	NaN	NaN	NaN	NaN	NaN	NaN	NaN	NaN	NaN	0.0268586	0.0188156	0.0107726	0.00272964	-0.00531335	-0.0133563	-0.0213993	-0.0294423	-0.0374853	-0.0455283	-0.0535713	-0.0591226	-0.0613515	-0.0635804	-0.0658093	-0.0680383	-0.0702672	-0.0724961	-0.074725	-0.076954	-0.0791829	-0.0814118	-0.0836407	-0.0858697	-0.0880986	-0.0898239	-0.0885278	-0.0872317	-0.0859356	-0.0846395	-0.0833434	-0.0820473
NaN	NaN	NaN	NaN	NaN	NaN	NaN	NaN	NaN	NaN	NaN	NaN	NaN	NaN	NaN	NaN	NaN	0.0351377	0.0269771	0.0188166	0.010656	0.00249546	-0.00566509	-0.0138256	-0.0219862	-0.0301468	-0.0383073	-0.0464679	-0.0546284	-0.0601911	-0.0622898	-0.0643886	-0.0664874	-0.0685862	-0.0706849	-0.0727837	-0.0748825	-0.0769813	-0.07908	-0.0811788	-0.0832776	-0.0853764	-0.0874752	-0.0890703	-0.0876439	-0.0862176	-0.0847912	-0.0833648	-0.0819384	-0.080512
NaN	NaN	NaN	NaN	NaN	NaN	NaN	NaN	NaN	NaN	NaN	NaN	NaN	NaN	NaN	NaN	NaN	0.0353737	0.0270956	0.0188175	0.0105394	0.00226128	-0.00601683	-0.0142949	-0.0225731	-0.0308512	-0.0391293	-0.0474074	-0.0556855	-0.0612596	-0.0632282	-0.0651968	-0.0671654	-0.0691341	-0.0711027	-0.0730713	-0.0750399	-0.0770086	-0.0789772	-0.0809458	-0.0829145	-0.0848831	-0.0868517	-0.0883167	-0.0867601	-0.0852034	-0.0836467	-0.0820901	-0.0805334	-0.0789768
NaN	NaN	NaN	NaN	NaN	NaN	NaN	NaN	NaN	NaN	NaN	NaN	NaN	NaN	NaN	NaN	NaN	0.0356098	0.0272141	0.0188185	0.0104228	0.0020271	-0.00636857	-0.0147642	-0.0231599	-0.0315556	-0.0399513	-0.0483469	-0.0567426	-0.0623281	-0.0641665	-0.066005	-0.0678435	-0.069682	-0.0715204	-0.0733589	-0.0751974	-0.0770359	-0.0788744	-0.0807128	-0.0825513	-0.0843898	-0.0862283	-0.0875631	-0.0858762	-0.0841892	-0.0825023	-0.0808154	-0.0791285	-0.0774415
NaN	NaN	NaN	NaN	NaN	NaN	NaN	NaN	NaN	NaN	NaN	NaN	NaN	NaN	NaN	NaN	0.0443591	0.0358459	0.0273326	0.0188194	0.0103062	0.00179292	-0.00672031	-0.0152335	-0.0237468	-0.03226	-0.0407732	-0.0492865	-0.0577997	-0.0633966	-0.0651049	-0.0668132	-0.0685215	-0.0702299	-0.0719382	-0.0736465	-0.0753548	-0.0770632	-0.0787715	-0.0804798	-0.0821882	-0.0838965	-0.0856048	-0.0868095	-0.0849923	-0.0831751	-0.0813579	-0.0795407	-0.0777235	-0.0759063
NaN	NaN	NaN	NaN	NaN	NaN	NaN	NaN	NaN	NaN	NaN	NaN	NaN	NaN	NaN	NaN	0.0447127	0.0360819	0.0274511	0.0188203	0.0101895	0.00155875	-0.00707205	-0.0157028	-0.0243336	-0.0329644	-0.0415952	-0.050226	-0.0588568	-0.0644651	-0.0660432	-0.0676214	-0.0691996	-0.0707778	-0.0723559	-0.0739341	-0.0755123	-0.0770905	-0.0786687	-0.0802468	-0.081825	-0.0834032	-0.0849814	-0.0860559	-0.0841084	-0.0821609	-0.0802135	-0.078266	-0.0763185	-0.0743711
NaN	NaN	NaN	NaN	NaN	NaN	NaN	NaN	NaN	NaN	NaN	NaN	NaN	NaN	NaN	NaN	0.0450663	0.036318	0.0275696	0.0188213	0.0100729	0.00132457	-0.00742379	-0.0161721	-0.0249205	-0.0336689	-0.0424172	-0.0511656	-0.0599139	-0.0655336	-0.0669816	-0.0684296	-0.0698776	-0.0713257	-0.0727737	-0.0742217	-0.0756697	-0.0771178	-0.0785658	-0.0800138	-0.0814619	-0.0829099	-0.0843579	-0.0853023	-0.0832245	-0.0811468	-0.079069	-0.0769913	-0.0749136	-0.0728358
NaN	NaN	NaN	NaN	NaN	NaN	NaN	NaN	NaN	NaN	NaN	NaN	NaN	NaN	NaN	NaN	0.04542	0.036554	0.0276881	0.0188222	0.0099563	0.00109039	-0.00777553	-0.0166414	-0.0255074	-0.0343733	-0.0432392	-0.0521051	-0.060971	-0.0666021	-0.0679199	-0.0692378	-0.0705557	-0.0718736	-0.0731914	-0.0745093	-0.0758272	-0.0771451	-0.078463	-0.0797808	-0.0810987	-0.0824166	-0.0837345	-0.0845486	-0.0823406	-0.0801326	-0.0779246	-0.0757166	-0.0735086	-0.0713006
NaN	NaN	NaN	NaN	NaN	NaN	NaN	NaN	NaN	NaN	NaN	NaN	NaN	NaN	NaN	NaN	0.0457736	0.0367901	0.0278066	0.0188232	0.00983968	0.000856209	-0.00812727	-0.0171107	-0.0260942	-0.0350777	-0.0440612	-0.0530446	-0.0620281	-0.0676706	-0.0688583	-0.070046	-0.0712337	-0.0724215	-0.0736092	-0.0747969	-0.0759846	-0.0771724	-0.0783601	-0.0795478	-0.0807356	-0.0819233	-0.083111	-0.083795	-0.0814567	-0.0791185	-0.0767802	-0.0744419	-0.0721036	-0.0697654
NaN	NaN	NaN	NaN	NaN	NaN	NaN	NaN	NaN	NaN	NaN	NaN	NaN	NaN	NaN	NaN	0.0461272	0.0370262	0.0279251	0.0188241	0.00972306	0.00062203	-0.008479	-0.01758	-0.0266811	-0.0357821	-0.0448831	-0.0539842	-0.0630852	-0.0687391	-0.0697966	-0.0708542	-0.0719118	-0.0729694	-0.0740269	-0.0750845	-0.0761421	-0.0771997	-0.0782573	-0.0793148	-0.0803724	-0.08143	-0.0824876	-0.0830414	-0.0805729	-0.0781043	-0.0756358	-0.0731672	-0.0706987	-0.0682301
NaN	NaN	NaN	NaN	NaN	NaN	NaN	NaN	NaN	NaN	NaN	NaN	NaN	NaN	NaN	0.0556994	0.0464808	0.0372622	0.0280436	0.018825	0.00960645	0.000387851	-0.00883074	-0.0180493	-0.0272679	-0.0364865	-0.0457051	-0.0549237	-0.0641423	-0.0698076	-0.070735	-0.0716624	-0.0725898	-0.0735173	-0.0744447	-0.0753721	-0.0762995	-0.077227	-0.0781544	-0.0790818	-0.0800093	-0.0809367	-0.0818641	-0.0822878	-0.079689	-0.0770902	-0.0744913	-0.0718925	-0.0692937	-0.0666949
NaN	NaN	NaN	NaN	NaN	NaN	NaN	NaN	NaN	NaN	NaN	NaN	NaN	NaN	NaN	0.0561706	0.0468344	0.0374983	0.0281621	0.018826	0.00948983	0.000153672	-0.00918248	-0.0185186	-0.0278548	-0.0371909	-0.0465271	-0.0558633	-0.0651994	-0.070876	-0.0716733	-0.0724706	-0.0732679	-0.0740652	-0.0748624	-0.0756597	-0.076457	-0.0772543	-0.0780516	-0.0788488	-0.0796461	-0.0804434	-0.0812407	-0.0815342	-0.0788051	-0.076076	-0.0733469	-0.0706178	-0.0678887	-0.0651596
NaN	NaN	NaN	NaN	NaN	NaN	NaN	NaN	NaN	NaN	NaN	NaN	NaN	NaN	NaN	0.0581264	0.0487568	0.0393873	0.0300177	0.0206481	0.0112785	0.00190897	-0.0074606	-0.0168302	-0.0261997	-0.0355693	-0.0449389	-0.0543085	-0.063678	-0.0693632	-0.0701357	-0.0709083	-0.0716809	-0.0724535	-0.073226	-0.0739986	-0.0747712	-0.0755437	-0.0763163	-0.0770889	-0.0778614	-0.078634	-0.0794066	-0.0796683	-0.0768652	-0.0740621	-0.071259	-0.0684559	-0.0656528	-0.0628497
NaN	NaN	NaN	NaN	NaN	NaN	NaN	NaN	NaN	NaN	NaN	NaN	NaN	NaN	NaN	0.0611957	0.0518558	0.0425159	0.033176	0.0238362	0.0144963	0.00515639	-0.0041835	-0.0135234	-0.0228633	-0.0322031	-0.041543	-0.0508829	-0.0602228	-0.0659143	-0.0667412	-0.0675682	-0.0683951	-0.069222	-0.070049	-0.0708759	-0.0717029	-0.0725298	-0.0733567	-0.0741837	-0.0750106	-0.0758376	-0.0766645	-0.0769683	-0.0741334	-0.0712985	-0.0684636	-0.0656287	-0.0627938	-0.0599588
NaN	NaN	NaN	NaN	NaN	NaN	NaN	NaN	NaN	NaN	NaN	NaN	NaN	NaN	NaN	0.064265	0.0549548	0.0456446	0.0363344	0.0270242	0.017714	0.0084038	-0.000906396	-0.0102166	-0.0195268	-0.028837	-0.0381472	-0.0474574	-0.0567676	-0.0624654	-0.0633467	-0.064228	-0.0651093	-0.0659906	-0.0668719	-0.0677532	-0.0686346	-0.0695159	-0.0703972	-0.0712785	-0.0721598	-0.0730411	-0.0739224	-0.0742683	-0.0714016	-0.0685349	-0.0656681	-0.0628014	-0.0599347	-0.057068
NaN	NaN	NaN	NaN	NaN	NaN	NaN	NaN	NaN	NaN	NaN	NaN	NaN	NaN	NaN	0.0673342	0.0580537	0.0487732	0.0394927	0.0302122	0.0209317	0.0116512	0.00237071	-0.0069098	-0.0161903	-0.0254708	-0.0347513	-0.0440318	-0.0533123	-0.0590165	-0.0599522	-0.0608878	-0.0618235	-0.0627592	-0.0636949	-0.0646306	-0.0655663	-0.0665019	-0.0674376	-0.0683733	-0.069309	-0.0702447	-0.0711803	-0.0715683	-0.0686697	-0.0657712	-0.0628727	-0.0599741	-0.0570756	-0.0541771
NaN	NaN	NaN	NaN	NaN	NaN	NaN	NaN	NaN	NaN	NaN	NaN	NaN	NaN	NaN	0.0704035	0.0611527	0.0519019	0.0426511	0.0334003	0.0241494	0.0148986	0.00564781	-0.00360301	-0.0128538	-0.0221046	-0.0313555	-0.0406063	-0.0498571	-0.0555676	-0.0565576	-0.0575477	-0.0585377	-0.0595278	-0.0605178	-0.0615079	-0.062498	-0.063488	-0.0644781	-0.0654681	-0.0664582	-0.0674482	-0.0684383	-0.0688683	-0.0659379	-0.0630076	-0.0600772	-0.0571469	-0.0542165	-0.0512862
NaN	NaN	NaN	NaN	NaN	NaN	NaN	NaN	NaN	NaN	NaN	NaN	NaN	NaN	NaN	0.0734728	0.0642517	0.0550305	0.0458094	0.0365883	0.0273672	0.018146	0.00892491	-0.000296219	-0.00951735	-0.0187385	-0.0279596	-0.0371807	-0.0464019	-0.0521187	-0.0531631	-0.0542075	-0.055252	-0.0562964	-0.0573408	-0.0583852	-0.0594296	-0.0604741	-0.0615185	-0.0625629	-0.0636073	-0.0646518	-0.0656962	-0.0661682	-0.0632061	-0.0602439	-0.0572818	-0.0543196	-0.0513574	-0.0483953
NaN	NaN	NaN	NaN	NaN	NaN	NaN	NaN	NaN	NaN	NaN	NaN	NaN	NaN	NaN	0.0765421	0.0673506	0.0581592	0.0489678	0.0397763	0.0305849	0.0213934	0.012202	0.00301057	-0.00618087	-0.0153723	-0.0245637	-0.0337552	-0.0429466	-0.0486698	-0.0497686	-0.0508674	-0.0519662	-0.053065	-0.0541638	-0.0552626	-0.0563613	-0.0574601	-0.0585589	-0.0596577	-0.0607565	-0.0618553	-0.0629541	-0.0634682	-0.0604743	-0.0574803	-0.0544863	-0.0514923	-0.0484984	-0.0455044
NaN	NaN	NaN	NaN	NaN	NaN	NaN	NaN	NaN	NaN	NaN	NaN	NaN	NaN	NaN	0.0796114	0.0704496	0.0612879	0.0521261	0.0429644	0.0338026	0.0246409	0.0154791	0.00631736	-0.00284439	-0.0120061	-0.0211679	-0.0303296	-0.0394914	-0.0452209	-0.046374	-0.0475272	-0.0486804	-0.0498335	-0.0509867	-0.0521399	-0.053293	-0.0544462	-0.0555994	-0.0567525	-0.0579057	-0.0590589	-0.060212	-0.0607682	-0.0577424	-0.0547166	-0.0516909	-0.0486651	-0.0456393	-0.0426135
NaN	NaN	NaN	NaN	NaN	NaN	NaN	NaN	NaN	NaN	NaN	NaN	NaN	NaN	NaN	0.0826806	0.0735486	0.0644165	0.0552845	0.0461524	0.0370203	0.0278883	0.0187562	0.00962415	0.000492092	-0.00863997	-0.017772	-0.0269041	-0.0360361	-0.041772	-0.0429795	-0.0441871	-0.0453946	-0.0466021	-0.0478097	-0.0490172	-0.0502247	-0.0514323	-0.0526398	-0.0538474	-0.0550549	-0.0562624	-0.05747	-0.0580682	-0.0550106	-0.051953	-0.0488954	-0.0458378	-0.0427802	-0.0397226
NaN	NaN	NaN	NaN	NaN	NaN	NaN	NaN	NaN	NaN	NaN	NaN	NaN	NaN	NaN	0.0857499	0.0766475	0.0675452	0.0584428	0.0493404	0.0402381	0.0311357	0.0220333	0.0129309	0.00382857	-0.0052738	-0.0143762	-0.0234785	-0.0325809	-0.0383231	-0.039585	-0.0408469	-0.0421088	-0.0433707	-0.0446326	-0.0458945	-0.0471564	-0.0484183	-0.0496803	-0.0509422	-0.0522041	-0.053466	-0.0547279	-0.0553682	-0.0522788	-0.0491894	-0.0460999	-0.0430105	-0.0399211	-0.0368317
NaN	NaN	NaN	NaN	NaN	NaN	NaN	NaN	NaN	NaN	NaN	NaN	NaN	NaN	NaN	0.0888192	0.0797465	0.0706738	0.0616011	0.0525285	0.0434558	0.0343831	0.0253104	0.0162377	0.00716505	-0.00190763	-0.0109803	-0.020053	-0.0291257	-0.0348742	-0.0361905	-0.0375067	-0.038823	-0.0401393	-0.0414556	-0.0427719	-0.0440881	-0.0454044	-0.0467207	-0.048037	-0.0493533	-0.0506695	-0.0519858	-0.0526682	-0.0495469	-0.0464257	-0.0433045	-0.0401833	-0.037062	-0.0339408
NaN	NaN	NaN	NaN	NaN	NaN	NaN	NaN	NaN	NaN	NaN	NaN	NaN	NaN	NaN	0.0918885	0.0828455	0.0738025	0.0647595	0.0557165	0.0466735	0.0376305	0.0285875	0.0195445	0.0105015	0.00145854	-0.00758445	-0.0166274	-0.0256704	-0.0314253	-0.0327959	-0.0341666	-0.0355372	-0.0369079	-0.0382785	-0.0396492	-0.0410198	-0.0423905	-0.0437611	-0.0451318	-0.0465024	-0.0478731	-0.0492437	-0.0499681	-0.0468151	-0.0436621	-0.040509	-0.037356	-0.034203	-0.0310499
NaN	NaN	NaN	NaN	NaN	NaN	NaN	NaN	NaN	NaN	NaN	NaN	NaN	NaN	NaN	0.0949577	0.0859444	0.0769311	0.0679178	0.0589045	0.0498912	0.0408779	0.0318646	0.0228513	0.013838	0.00482471	-0.0041886	-0.0132019	-0.0222152	-0.0279764	-0.0294014	-0.0308264	-0.0322515	-0.0336765	-0.0351015	-0.0365265	-0.0379515	-0.0393766	-0.0408016	-0.0422266	-0.0436516	-0.0450766	-0.0465017	-0.0472681	-0.0440833	-0.0408984	-0.0377136	-0.0345287	-0.0313439	-0.028159
NaN	NaN	NaN	NaN	NaN	NaN	NaN	NaN	NaN	NaN	NaN	NaN	NaN	NaN	NaN	0.098027	0.0890434	0.0800598	0.0710762	0.0620926	0.0531089	0.0441253	0.0351417	0.0261581	0.0171745	0.00819088	-0.00079274	-0.00977635	-0.01876	-0.0245275	-0.0260069	-0.0274863	-0.0289657	-0.0304451	-0.0319244	-0.0334038	-0.0348832	-0.0363626	-0.037842	-0.0393214	-0.0408008	-0.0422802	-0.0437596	-0.0445681	-0.0413514	-0.0381348	-0.0349181	-0.0317015	-0.0284848	-0.0252681
NaN	NaN	NaN	NaN	NaN	NaN	NaN	NaN	NaN	NaN	NaN	NaN	NaN	NaN	NaN	0.10047	0.0915753	0.0826805	0.0737856	0.0648908	0.055996	0.0471012	0.0382064	0.0293115	0.0204167	0.0115219	0.00262709	-0.00626773	-0.0151626	-0.0209127	-0.0224699	-0.0240272	-0.0255844	-0.0271417	-0.0286989	-0.0302561	-0.0318134	-0.0333706	-0.0349279	-0.0364851	-0.0380423	-0.0395996	-0.0411568	-0.042033	-0.038823	-0.0356129	-0.0324029	-0.0291929	-0.0259828	-0.0227728
NaN	NaN	NaN	NaN	NaN	NaN	NaN	NaN	NaN	NaN	NaN	NaN	NaN	NaN	NaN	0.101348	0.0926894	0.0840311	0.0753729	0.0667146	0.0580564	0.0493981	0.0407399	0.0320816	0.0234233	0.0147651	0.00610684	-0.00255142	-0.0112097	-0.0168832	-0.0185769	-0.0202707	-0.0219645	-0.0236583	-0.0253521	-0.0270459	-0.0287396	-0.0304334	-0.0321272	-0.033821	-0.0355148	-0.0372086	-0.0389024	-0.0399103	-0.0368029	-0.0336956	-0.0305883	-0.0274809	-0.0243736	-0.0212663
NaN	NaN	NaN	NaN	NaN	NaN	NaN	NaN	NaN	NaN	NaN	NaN	NaN	NaN	NaN	0.102225	0.0938035	0.0853818	0.0769601	0.0685384	0.0601167	0.051695	0.0432733	0.0348517	0.02643	0.0180083	0.00958658	0.00116489	-0.0072568	-0.0128536	-0.0146839	-0.0165143	-0.0183446	-0.0201749	-0.0220053	-0.0238356	-0.0256659	-0.0274962	-0.0293266	-0.0311569	-0.0329872	-0.0348176	-0.0366479	-0.0377875	-0.0347829	-0.0317783	-0.0287736	-0.025769	-0.0227644	-0.0197598
NaN	NaN	NaN	NaN	NaN	NaN	NaN	NaN	NaN	NaN	NaN	NaN	NaN	NaN	NaN	NaN	0.0949176	0.0867325	0.0785473	0.0703622	0.0621771	0.053992	0.0458068	0.0376217	0.0294366	0.0212515	0.0130663	0.00488121	-0.00330392	-0.00882408	-0.010791	-0.0127578	-0.0147247	-0.0166916	-0.0186584	-0.0206253	-0.0225922	-0.0245591	-0.0265259	-0.0284928	-0.0304597	-0.0324265	-0.0343934	-0.0356648	-0.0327628	-0.0298609	-0.026959	-0.0240571	-0.0211552	-0.0182532
NaN	NaN	NaN	NaN	NaN	NaN	NaN	NaN	NaN	NaN	NaN	NaN	NaN	NaN	NaN	NaN	0.0960317	0.0880831	0.0801346	0.072186	0.0642375	0.0562889	0.0483403	0.0403918	0.0324432	0.0244946	0.0165461	0.00859752	0.000648958	-0.00479454	-0.00689796	-0.00900137	-0.0111048	-0.0132082	-0.0153116	-0.017415	-0.0195185	-0.0216219	-0.0237253	-0.0258287	-0.0279321	-0.0300355	-0.032139	-0.033542	-0.0307428	-0.0279436	-0.0251444	-0.0223452	-0.0195459	-0.0167467
NaN	NaN	NaN	NaN	NaN	NaN	NaN	NaN	NaN	NaN	NaN	NaN	NaN	NaN	NaN	NaN	0.0971458	0.0894338	0.0817218	0.0740098	0.0662978	0.0585858	0.0508738	0.0431618	0.0354498	0.0277378	0.0200258	0.0123138	0.00460184	-0.000765003	-0.00300496	-0.00524492	-0.00748488	-0.00972484	-0.0119648	-0.0142048	-0.0164447	-0.0186847	-0.0209246	-0.0231646	-0.0254046	-0.0276445	-0.0298845	-0.0314192	-0.0287227	-0.0260262	-0.0233297	-0.0206332	-0.0179367	-0.0152402
NaN	NaN	NaN	NaN	NaN	NaN	NaN	NaN	NaN	NaN	NaN	NaN	NaN	NaN	NaN	NaN	0.0982599	0.0907845	0.083309	0.0758336	0.0683582	0.0608827	0.0534073	0.0459319	0.0384564	0.030981	0.0235056	0.0160301	0.00855471	0.00326454	0.000888031	-0.00148847	-0.00386498	-0.00624148	-0.00861799	-0.0109945	-0.013371	-0.0157475	-0.018124	-0.0205005	-0.022877	-0.0252535	-0.02763	-0.0292965	-0.0267027	-0.0241089	-0.0215151	-0.0189213	-0.0163275	-0.0137337
NaN	NaN	NaN	NaN	NaN	NaN	NaN	NaN	NaN	NaN	NaN	NaN	NaN	NaN	NaN	NaN	0.099374	0.0921351	0.0848963	0.0776574	0.0704185	0.0631797	0.0559408	0.0487019	0.0414631	0.0342242	0.0269853	0.0197465	0.0125076	0.00729407	0.00478102	0.00226798	-0.000245071	-0.00275812	-0.00527117	-0.00778422	-0.0102973	-0.0128103	-0.0153234	-0.0178364	-0.0203495	-0.0228625	-0.0253756	-0.0271737	-0.0246826	-0.0221915	-0.0197005	-0.0172094	-0.0147183	-0.0122272
NaN	NaN	NaN	NaN	NaN	NaN	NaN	NaN	NaN	NaN	NaN	NaN	NaN	NaN	NaN	NaN	NaN	0.0934858	0.0864835	0.0794812	0.0724789	0.0654766	0.0584743	0.051472	0.0444697	0.0374674	0.0304651	0.0234628	0.0164605	0.0113236	0.00867402	0.00602443	0.00337484	0.000725243	-0.00192435	-0.00457394	-0.00722353	-0.00987312	-0.0125227	-0.0151723	-0.0178219	-0.0204715	-0.0231211	-0.025051	-0.0226626	-0.0202742	-0.0178858	-0.0154974	-0.0131091	-0.0107207
NaN	NaN	NaN	NaN	NaN	NaN	NaN	NaN	NaN	NaN	NaN	NaN	NaN	NaN	NaN	NaN	NaN	0.0948365	0.0880707	0.081305	0.0745393	0.0677735	0.0610078	0.054242	0.0474763	0.0407106	0.0339448	0.0271791	0.0204133	0.0153531	0.012567	0.00978088	0.00699474	0.00420861	0.00142247	-0.00136367	-0.0041498	-0.00693594	-0.00972207	-0.0125082	-0.0152943	-0.0180805	-0.0208666	-0.0229282	-0.0206425	-0.0183569	-0.0160712	-0.0137855	-0.0114998	-0.00921417
NaN	NaN	NaN	NaN	NaN	NaN	NaN	NaN	NaN	NaN	NaN	NaN	NaN	NaN	NaN	NaN	NaN	0.0961872	0.089658	0.0831288	0.0765996	0.0700705	0.0635413	0.0570121	0.0504829	0.0439537	0.0374246	0.0308954	0.0243662	0.0193827	0.01646	0.0135373	0.0106146	0.00769197	0.00476929	0.00184661	-0.00107607	-0.00399875	-0.00692143	-0.00984411	-0.0127668	-0.0156895	-0.0186121	-0.0208055	-0.0186225	-0.0164395	-0.0142566	-0.0120736	-0.00989062	-0.00770766
NaN	NaN	NaN	NaN	NaN	NaN	NaN	NaN	NaN	NaN	NaN	NaN	NaN	NaN	NaN	NaN	NaN	0.0975378	0.0912452	0.0849526	0.07866	0.0723674	0.0660748	0.0597822	0.0534895	0.0471969	0.0409043	0.0346117	0.0283191	0.0234122	0.020353	0.0172938	0.0142346	0.0111753	0.00811611	0.00505688	0.00199766	-0.00106156	-0.00412079	-0.00718001	-0.0102392	-0.0132985	-0.0163577	-0.0186827	-0.0166024	-0.0145222	-0.0124419	-0.0103617	-0.0082814	-0.00620114
NaN	NaN	NaN	NaN	NaN	NaN	NaN	NaN	NaN	NaN	NaN	NaN	NaN	NaN	NaN	NaN	NaN	NaN	0.0928325	0.0867764	0.0807204	0.0746643	0.0686083	0.0625522	0.0564962	0.0504401	0.0443841	0.038328	0.032272	0.0274418	0.024246	0.0210502	0.0178545	0.0146587	0.0114629	0.00826716	0.00507139	0.00187562	-0.00132014	-0.00451591	-0.00771168	-0.0109074	-0.0141032	-0.0165599	-0.0145824	-0.0126048	-0.0106273	-0.00864973	-0.00667218	-0.00469463
NaN	NaN	NaN	NaN	NaN	NaN	NaN	NaN	NaN	NaN	NaN	NaN	NaN	NaN	NaN	NaN	NaN	NaN	0.0944197	0.0886002	0.0827807	0.0769612	0.0711418	0.0653223	0.0595028	0.0536833	0.0478638	0.0420443	0.0362249	0.0314713	0.028139	0.0248067	0.0214744	0.0181421	0.0148097	0.0114774	0.00814512	0.00481281	0.0014805	-0.00185181	-0.00518412	-0.00851644	-0.0118487	-0.0144372	-0.0125623	-0.0106875	-0.00881265	-0.0069378	-0.00506296	-0.00318812
NaN	NaN	NaN	NaN	NaN	NaN	NaN	NaN	NaN	NaN	NaN	NaN	NaN	NaN	NaN	NaN	NaN	NaN	0.0960069	0.090424	0.0848411	0.0792582	0.0736752	0.0680923	0.0625094	0.0569265	0.0513436	0.0457606	0.0401777	0.0355008	0.032032	0.0285631	0.0250943	0.0216254	0.0181566	0.0146877	0.0112189	0.00775	0.00428114	0.000812286	-0.00265657	-0.00612542	-0.00959428	-0.0123144	-0.0105423	-0.00877015	-0.00699801	-0.00522588	-0.00345374	-0.0016816
NaN	NaN	NaN	NaN	NaN	NaN	NaN	NaN	NaN	NaN	NaN	NaN	NaN	NaN	NaN	NaN	NaN	NaN	NaN	0.0865804	0.0812976	0.0760147	0.0707318	0.0654489	0.060166	0.0548831	0.0496003	0.0443174	0.0390345	0.0345403	0.0310976	0.0276549	0.0242122	0.0207695	0.0173268	0.0138841	0.0104414	0.00699875	0.00355607	0.000113377	-0.00332931	-0.006772	-0.0102147	-0.0129341	-0.0113137	-0.00969327	-0.00807287	-0.00645247	-0.00483207	-0.00321166
NaN	NaN	NaN	NaN	NaN	NaN	NaN	NaN	NaN	NaN	NaN	NaN	NaN	NaN	NaN	NaN	NaN	NaN	NaN	0.0827369	0.077754	0.0727712	0.0677883	0.0628055	0.0578226	0.0528398	0.0478569	0.0428741	0.0378913	0.0335797	0.0301632	0.0267466	0.0233301	0.0199136	0.0164971	0.0130806	0.00966403	0.00624751	0.00283099	-0.000585533	-0.00400206	-0.00741858	-0.0108351	-0.0135537	-0.0120851	-0.0106164	-0.00914773	-0.00767906	-0.00621039	-0.00474173
NaN	NaN	NaN	NaN	NaN	NaN	NaN	NaN	NaN	NaN	NaN	NaN	NaN	NaN	NaN	NaN	NaN	NaN	NaN	NaN	0.0742105	0.0695277	0.0648449	0.0601621	0.0554793	0.0507964	0.0461136	0.0414308	0.036748	0.0326191	0.0292288	0.0258384	0.022448	0.0190577	0.0156673	0.012277	0.00888662	0.00549627	0.00210591	-0.00128444	-0.0046748	-0.00806515	-0.0114555	-0.0141734	-0.0128565	-0.0115395	-0.0102226	-0.00890566	-0.00758872	-0.00627179
NaN	NaN	NaN	NaN	NaN	NaN	NaN	NaN	NaN	NaN	NaN	NaN	NaN	NaN	NaN	NaN	NaN	NaN	NaN	NaN	0.070667	0.0662842	0.0619014	0.0575186	0.0531359	0.0487531	0.0443703	0.0399875	0.0356048	0.0316585	0.0282943	0.0249302	0.021566	0.0182018	0.0148376	0.0114734	0.00810921	0.00474503	0.00138084	-0.00198335	-0.00534754	-0.00871173	-0.0120759	-0.0147931	-0.0136279	-0.0124627	-0.0112975	-0.0101322	-0.00896705	-0.00780185
NaN	NaN	NaN	NaN	NaN	NaN	NaN	NaN	NaN	NaN	NaN	NaN	NaN	NaN	NaN	NaN	NaN	NaN	NaN	NaN	0.0671234	0.0630407	0.058958	0.0548752	0.0507925	0.0467097	0.042627	0.0385443	0.0344615	0.030698	0.0273599	0.0240219	0.0206839	0.0173459	0.0140078	0.0106698	0.0073318	0.00399378	0.00065576	-0.00268226	-0.00602028	-0.00935831	-0.0126963	-0.0154127	-0.0143992	-0.0133858	-0.0123723	-0.0113588	-0.0103454	-0.00933191
NaN	NaN	NaN	NaN	NaN	NaN	NaN	NaN	NaN	NaN	NaN	NaN	NaN	NaN	NaN	NaN	NaN	NaN	NaN	NaN	NaN	0.0597972	0.0560145	0.0522318	0.0484491	0.0446664	0.0408837	0.037101	0.0333183	0.0297374	0.0264255	0.0231137	0.0198018	0.01649	0.0131781	0.00986625	0.00655439	0.00324254	-6.93163514439149e-05	-0.00338117	-0.00669303	-0.0100049	-0.0133167	-0.0160324	-0.0151706	-0.0143089	-0.0134472	-0.0125854	-0.0117237	-0.010862
NaN	NaN	NaN	NaN	NaN	NaN	NaN	NaN	NaN	NaN	NaN	NaN	NaN	NaN	NaN	NaN	NaN	NaN	NaN	NaN	NaN	0.0565537	0.053071	0.0495884	0.0461057	0.0426231	0.0391404	0.0356577	0.0321751	0.0287768	0.0254911	0.0222054	0.0189197	0.0156341	0.0123484	0.00906267	0.00577699	0.0024913	-0.000794393	-0.00408008	-0.00736577	-0.0106515	-0.0139371	-0.016652	-0.015942	-0.015232	-0.014522	-0.013812	-0.013102	-0.012392
NaN	NaN	NaN	NaN	NaN	NaN	NaN	NaN	NaN	NaN	NaN	NaN	NaN	NaN	NaN	NaN	NaN	NaN	NaN	NaN	NaN	NaN	0.0501276	0.046945	0.0437623	0.0405797	0.0373971	0.0342144	0.0310318	0.0278162	0.0245567	0.0212972	0.0180377	0.0147781	0.0115186	0.0082591	0.00499958	0.00174005	-0.00151947	-0.00477899	-0.00803851	-0.011298	-0.0145576	-0.0172717	-0.0167134	-0.0161552	-0.0155969	-0.0150386	-0.0144804	-0.0139221
NaN	NaN	NaN	NaN	NaN	NaN	NaN	NaN	NaN	NaN	NaN	NaN	NaN	NaN	NaN	NaN	NaN	NaN	NaN	NaN	NaN	NaN	0.0471841	0.0443015	0.0414189	0.0385364	0.0356538	0.0327712	0.0298886	0.0268557	0.0236223	0.0203889	0.0171556	0.0139222	0.0106889	0.00745552	0.00422217	0.00098881	-0.00224455	-0.0054779	-0.00871126	-0.0119446	-0.015178	-0.0178913	-0.0174848	-0.0170783	-0.0166717	-0.0162652	-0.0158587	-0.0154522
NaN	NaN	NaN	NaN	NaN	NaN	NaN	NaN	NaN	NaN	NaN	NaN	NaN	NaN	NaN	NaN	NaN	NaN	NaN	NaN	NaN	NaN	NaN	0.0416581	0.0390756	0.036493	0.0339104	0.0313279	0.0287453	0.0258951	0.0226879	0.0194807	0.0162735	0.0130663	0.00985914	0.00665195	0.00344476	0.000237567	-0.00296962	-0.00617681	-0.009384	-0.0125912	-0.0157984	-0.018511	-0.0182562	-0.0180014	-0.0177466	-0.0174918	-0.017237	-0.0169822
NaN	NaN	NaN	NaN	NaN	NaN	NaN	NaN	NaN	NaN	NaN	NaN	NaN	NaN	NaN	NaN	NaN	NaN	NaN	NaN	NaN	NaN	NaN	NaN	0.0367322	0.0344497	0.0321671	0.0298846	0.0276021	0.0249345	0.0217535	0.0185725	0.0153914	0.0122104	0.00902939	0.00584837	0.00266735	-0.000513675	-0.0036947	-0.00687572	-0.0100567	-0.0132378	-0.0164188	-0.0191307	-0.0190276	-0.0189245	-0.0188215	-0.0187184	-0.0186153	-0.0185123
NaN	NaN	NaN	NaN	NaN	NaN	NaN	NaN	NaN	NaN	NaN	NaN	NaN	NaN	NaN	NaN	NaN	NaN	NaN	NaN	NaN	NaN	NaN	NaN	0.0343888	0.0324063	0.0304238	0.0284413	0.0264589	0.0239739	0.0208191	0.0176642	0.0145094	0.0113545	0.00819965	0.00504479	0.00188994	-0.00126492	-0.00441977	-0.00757463	-0.0107295	-0.0138843	-0.0170392	-0.0197503	-0.019799	-0.0198477	-0.0198963	-0.019945	-0.0199937	-0.0200423
NaN	NaN	NaN	NaN	NaN	NaN	NaN	NaN	NaN	NaN	NaN	NaN	NaN	NaN	NaN	NaN	NaN	NaN	NaN	NaN	NaN	NaN	NaN	NaN	NaN	0.030363	0.0286805	0.0269981	0.0253156	0.0230134	0.0198847	0.016756	0.0136273	0.0104986	0.00736991	0.00424122	0.00111253	-0.00201616	-0.00514485	-0.00827354	-0.0114022	-0.0145309	-0.0176596	-0.02037	-0.0205704	-0.0207708	-0.0209712	-0.0211716	-0.021372	-0.0215724
NaN	NaN	NaN	NaN	NaN	NaN	NaN	NaN	NaN	NaN	NaN	NaN	NaN	NaN	NaN	NaN	NaN	NaN	NaN	NaN	NaN	NaN	NaN	NaN	NaN	0.0283196	0.0269372	0.0255548	0.0241724	0.0220528	0.0189503	0.0158477	0.0127452	0.00964269	0.00654016	0.00343764	0.000335119	-0.0027674	-0.00586993	-0.00897245	-0.012075	-0.0151775	-0.01828	-0.0209896	-0.0213418	-0.0216939	-0.022046	-0.0223982	-0.0227503	-0.0231025
NaN	NaN	NaN	NaN	NaN	NaN	NaN	NaN	NaN	NaN	NaN	NaN	NaN	NaN	NaN	NaN	NaN	NaN	NaN	NaN	NaN	NaN	NaN	NaN	NaN	NaN	0.0235368	0.0221725	0.0208082	0.01872	0.0156663	0.0126127	0.009559	0.00650535	0.0034517	0.000398055	-0.0026556	-0.00570924	-0.00876289	-0.0118165	-0.0148702	-0.0179238	-0.0209775	-0.0236488	-0.0240262	-0.0244036	-0.024781	-0.0251584	-0.0255358	-0.0259132
NaN	NaN	NaN	NaN	NaN	NaN	NaN	NaN	NaN	NaN	NaN	NaN	NaN	NaN	NaN	NaN	NaN	NaN	NaN	NaN	NaN	NaN	NaN	NaN	NaN	NaN	NaN	0.0180146	0.0165558	0.0144382	0.0114425	0.00844684	0.00545115	0.00245545	-0.000540242	-0.00353594	-0.00653163	-0.00952732	-0.012523	-0.0155187	-0.0185144	-0.0215101	-0.0245058	-0.0271238	-0.0274759	-0.027828	-0.02818	-0.0285321	-0.0288842	-0.0292362
NaN	NaN	NaN	NaN	NaN	NaN	NaN	NaN	NaN	NaN	NaN	NaN	NaN	NaN	NaN	NaN	NaN	NaN	NaN	NaN	NaN	NaN	NaN	NaN	NaN	NaN	NaN	NaN	0.0123033	0.0101565	0.00721877	0.00428103	0.00134329	-0.00159445	-0.00453219	-0.00746993	-0.0104077	-0.0133454	-0.0162831	-0.0192209	-0.0221586	-0.0250964	-0.0280341	-0.0305988	-0.0309256	-0.0312523	-0.031579	-0.0319058	-0.0322325	-0.0325592
NaN	NaN	NaN	NaN	NaN	NaN	NaN	NaN	NaN	NaN	NaN	NaN	NaN	NaN	NaN	NaN	NaN	NaN	NaN	NaN	NaN	NaN	NaN	NaN	NaN	NaN	NaN	NaN	0.00805076	0.00587478	0.002995	0.000115215	-0.00276457	-0.00564435	-0.00852413	-0.0114039	-0.0142837	-0.0171635	-0.0200433	-0.022923	-0.0258028	-0.0286826	-0.0315624	-0.0340738	-0.0343752	-0.0346766	-0.0349781	-0.0352795	-0.0355809	-0.0358823
NaN	NaN	NaN	NaN	NaN	NaN	NaN	NaN	NaN	NaN	NaN	NaN	NaN	NaN	NaN	NaN	NaN	NaN	NaN	NaN	NaN	NaN	NaN	NaN	NaN	NaN	NaN	NaN	NaN	0.00159306	-0.00122877	-0.0040506	-0.00687243	-0.00969425	-0.0125161	-0.0153379	-0.0181597	-0.0209816	-0.0238034	-0.0266252	-0.029447	-0.0322689	-0.0350907	-0.0375488	-0.0378249	-0.038101	-0.0383771	-0.0386531	-0.0389292	-0.0392053
NaN	NaN	NaN	NaN	NaN	NaN	NaN	NaN	NaN	NaN	NaN	NaN	NaN	NaN	NaN	NaN	NaN	NaN	NaN	NaN	NaN	NaN	NaN	NaN	NaN	NaN	NaN	NaN	NaN	NaN	-0.00545254	-0.00821641	-0.0109803	-0.0137442	-0.016508	-0.0192719	-0.0220358	-0.0247996	-0.0275635	-0.0303274	-0.0330913	-0.0358551	-0.038619	-0.0410239	-0.0412746	-0.0415253	-0.0417761	-0.0420268	-0.0422776	-0.0425283
NaN	NaN	NaN	NaN	NaN	NaN	NaN	NaN	NaN	NaN	NaN	NaN	NaN	NaN	NaN	NaN	NaN	NaN	NaN	NaN	NaN	NaN	NaN	NaN	NaN	NaN	NaN	NaN	NaN	NaN	NaN	-0.0123822	-0.0150881	-0.0177941	-0.0205	-0.0232059	-0.0259118	-0.0286177	-0.0313236	-0.0340296	-0.0367355	-0.0394414	-0.0421473	-0.0444989	-0.0447243	-0.0449497	-0.0451751	-0.0454005	-0.0456259	-0.0458513
NaN	NaN	NaN	NaN	NaN	NaN	NaN	NaN	NaN	NaN	NaN	NaN	NaN	NaN	NaN	NaN	NaN	NaN	NaN	NaN	NaN	NaN	NaN	NaN	NaN	NaN	NaN	NaN	NaN	NaN	NaN	NaN	-0.019196	-0.021844	-0.0244919	-0.0271399	-0.0297878	-0.0324358	-0.0350838	-0.0377317	-0.0403797	-0.0430276	-0.0456756	-0.0479739	-0.0481739	-0.048374	-0.0485741	-0.0487742	-0.0489743	-0.0491743
NaN	NaN	NaN	NaN	NaN	NaN	NaN	NaN	NaN	NaN	NaN	NaN	NaN	NaN	NaN	NaN	NaN	NaN	NaN	NaN	NaN	NaN	NaN	NaN	NaN	NaN	NaN	NaN	NaN	NaN	NaN	NaN	NaN	-0.0258939	-0.0284839	-0.0310739	-0.0336639	-0.0362539	-0.0388439	-0.0414339	-0.0440239	-0.0466139	-0.0492039	-0.0514489	-0.0516236	-0.0517984	-0.0519731	-0.0521479	-0.0523226	-0.0524974
NaN	NaN	NaN	NaN	NaN	NaN	NaN	NaN	NaN	NaN	NaN	NaN	NaN	NaN	NaN	NaN	NaN	NaN	NaN	NaN	NaN	NaN	NaN	NaN	NaN	NaN	NaN	NaN	NaN	NaN	NaN	NaN	NaN	NaN	-0.0324758	-0.0350079	-0.0375399	-0.040072	-0.042604	-0.0451361	-0.0476681	-0.0502002	-0.0527322	-0.0549239	-0.0550733	-0.0552227	-0.0553721	-0.0555215	-0.055671	-0.0558204
NaN	NaN	NaN	NaN	NaN	NaN	NaN	NaN	NaN	NaN	NaN	NaN	NaN	NaN	NaN	NaN	NaN	NaN	NaN	NaN	NaN	NaN	NaN	NaN	NaN	NaN	NaN	NaN	NaN	NaN	NaN	NaN	NaN	NaN	NaN	-0.0389419	-0.0414159	-0.04389	-0.0463641	-0.0488382	-0.0513123	-0.0537864	-0.0562605	-0.0583989	-0.058523	-0.0586471	-0.0587711	-0.0588952	-0.0590193	-0.0591434
NaN	NaN	NaN	NaN	NaN	NaN	NaN	NaN	NaN	NaN	NaN	NaN	NaN	NaN	NaN	NaN	NaN	NaN	NaN	NaN	NaN	NaN	NaN	NaN	NaN	NaN	NaN	NaN	NaN	NaN	NaN	NaN	NaN	NaN	NaN	NaN	-0.045292	-0.0477081	-0.0501243	-0.0525404	-0.0549565	-0.0573727	-0.0597888	-0.0618739	-0.0619726	-0.0620714	-0.0621702	-0.0622689	-0.0623677	-0.0624664
NaN	NaN	NaN	NaN	NaN	NaN	NaN	NaN	NaN	NaN	NaN	NaN	NaN	NaN	NaN	NaN	NaN	NaN	NaN	NaN	NaN	NaN	NaN	NaN	NaN	NaN	NaN	NaN	NaN	NaN	NaN	NaN	NaN	NaN	NaN	NaN	NaN	-0.0515262	-0.0538844	-0.0562426	-0.0586007	-0.0609589	-0.0633171	-0.0653489	-0.0654223	-0.0654957	-0.0655692	-0.0656426	-0.065716	-0.0657894
NaN	NaN	NaN	NaN	NaN	NaN	NaN	NaN	NaN	NaN	NaN	NaN	NaN	NaN	NaN	NaN	NaN	NaN	NaN	NaN	NaN	NaN	NaN	NaN	NaN	NaN	NaN	NaN	NaN	NaN	NaN	NaN	NaN	NaN	NaN	NaN	NaN	NaN	-0.0576445	-0.0599447	-0.062245	-0.0645452	-0.0668454	-0.0688239	-0.068872	-0.0689201	-0.0689682	-0.0690163	-0.0690644	-0.0691124
NaN	NaN	NaN	NaN	NaN	NaN	NaN	NaN	NaN	NaN	NaN	NaN	NaN	NaN	NaN	NaN	NaN	NaN	NaN	NaN	NaN	NaN	NaN	NaN	NaN	NaN	NaN	NaN	NaN	NaN	NaN	NaN	NaN	NaN	NaN	NaN	NaN	NaN	NaN	-0.0613247	-0.0635929	-0.0658611	-0.0681293	-0.0700789	-0.0701174	-0.070156	-0.0701945	-0.070233	-0.0702716	-0.0703101
NaN	NaN	NaN	NaN	NaN	NaN	NaN	NaN	NaN	NaN	NaN	NaN	NaN	NaN	NaN	NaN	NaN	NaN	NaN	NaN	NaN	NaN	NaN	NaN	NaN	NaN	NaN	NaN	NaN	NaN	NaN	NaN	NaN	NaN	NaN	NaN	NaN	NaN	NaN	NaN	-0.0618792	-0.0641498	-0.0664205	-0.0683739	-0.0684239	-0.0684739	-0.0685239	-0.068574	-0.068624	-0.068674
NaN	NaN	NaN	NaN	NaN	NaN	NaN	NaN	NaN	NaN	NaN	NaN	NaN	NaN	NaN	NaN	NaN	NaN	NaN	NaN	NaN	NaN	NaN	NaN	NaN	NaN	NaN	NaN	NaN	NaN	NaN	NaN	NaN	NaN	NaN	NaN	NaN	NaN	NaN	NaN	NaN	NaN	-0.0647117	-0.0666689	-0.0667304	-0.0667919	-0.0668534	-0.0669149	-0.0669763	-0.0670378
NaN	NaN	NaN	NaN	NaN	NaN	NaN	NaN	NaN	NaN	NaN	NaN	NaN	NaN	NaN	NaN	NaN	NaN	NaN	NaN	NaN	NaN	NaN	NaN	NaN	NaN	NaN	NaN	NaN	NaN	NaN	NaN	NaN	NaN	NaN	NaN	NaN	NaN	NaN	NaN	NaN	NaN	NaN	-0.0649639	-0.0650369	-0.0651098	-0.0651828	-0.0652558	-0.0653287	-0.0654017
NaN	NaN	NaN	NaN	NaN	NaN	NaN	NaN	NaN	NaN	NaN	NaN	NaN	NaN	NaN	NaN	NaN	NaN	NaN	NaN	NaN	NaN	NaN	NaN	NaN	NaN	NaN	NaN	NaN	NaN	NaN	NaN	NaN	NaN	NaN	NaN	NaN	NaN	NaN	NaN	NaN	NaN	NaN	NaN	NaN	-0.0634278	-0.0635122	-0.0635967	-0.0636811	-0.0637656
NaN	NaN	NaN	NaN	NaN	NaN	NaN	NaN	NaN	NaN	NaN	NaN	NaN	NaN	NaN	NaN	NaN	NaN	NaN	NaN	NaN	NaN	NaN	NaN	NaN	NaN	NaN	NaN	NaN	NaN	NaN	NaN	NaN	NaN	NaN	NaN	NaN	NaN	NaN	NaN	NaN	NaN	NaN	NaN	NaN	NaN	NaN	-0.0619376	-0.0620335	-0.0621294
NaN	NaN	NaN	NaN	NaN	NaN	NaN	NaN	NaN	NaN	NaN	NaN	NaN	NaN	NaN	NaN	NaN	NaN	NaN	NaN	NaN	NaN	NaN	NaN	NaN	NaN	NaN	NaN	NaN	NaN	NaN	NaN	NaN	NaN	NaN	NaN	NaN	NaN	NaN	NaN	NaN	NaN	NaN	NaN	NaN	NaN	NaN	NaN	-0.0603859	-0.0604933
NaN	NaN	NaN	NaN	NaN	NaN	NaN	NaN	NaN	NaN	NaN	NaN	NaN	NaN	NaN	NaN	NaN	NaN	NaN	NaN	NaN	NaN	NaN	NaN	NaN	NaN	NaN	NaN	NaN	NaN	NaN	NaN	NaN	NaN	NaN	NaN	NaN	NaN	NaN	NaN	NaN	NaN	NaN	NaN	NaN	NaN	NaN	NaN	NaN	NaN
NaN	NaN	NaN	NaN	NaN	NaN	NaN	NaN	NaN	NaN	NaN	NaN	NaN	NaN	NaN	NaN	NaN	NaN	NaN	NaN	NaN	NaN	NaN	NaN	NaN	NaN	NaN	NaN	NaN	NaN	NaN	NaN	NaN	NaN	NaN	NaN	NaN	NaN	NaN	NaN	NaN	NaN	NaN	NaN	NaN	NaN	NaN	NaN	NaN	NaN
NaN	NaN	NaN	NaN	NaN	NaN	NaN	NaN	NaN	NaN	NaN	NaN	NaN	NaN	NaN	NaN	NaN	NaN	NaN	NaN	NaN	NaN	NaN	NaN	NaN	NaN	NaN	NaN	NaN	NaN	NaN	NaN	NaN	NaN	NaN	NaN	NaN	NaN	NaN	NaN	NaN	NaN	NaN	NaN	NaN	NaN	NaN	NaN	NaN	NaN
NaN	NaN	NaN	NaN	NaN	NaN	NaN	NaN	NaN	NaN	NaN	NaN	NaN	NaN	NaN	NaN	NaN	NaN	NaN	NaN	NaN	NaN	NaN	NaN	NaN	NaN	NaN	NaN	NaN	NaN	NaN	NaN	NaN	NaN	NaN	NaN	NaN	NaN	NaN	NaN	NaN	NaN	NaN	NaN	NaN	NaN	NaN	NaN	NaN	NaN
NaN	NaN	NaN	NaN	NaN	NaN	NaN	NaN	NaN	NaN	NaN	NaN	NaN	NaN	NaN	NaN	NaN	NaN	NaN	NaN	NaN	NaN	NaN	NaN	NaN	NaN	NaN	NaN	NaN	NaN	NaN	NaN	NaN	NaN	NaN	NaN	NaN	NaN	NaN	NaN	NaN	NaN	NaN	NaN	NaN	NaN	NaN	NaN	NaN	NaN
NaN	NaN	NaN	NaN	NaN	NaN	NaN	NaN	NaN	NaN	NaN	NaN	NaN	NaN	NaN	NaN	NaN	NaN	NaN	NaN	NaN	NaN	NaN	NaN	NaN	NaN	NaN	NaN	NaN	NaN	NaN	NaN	NaN	NaN	NaN	NaN	NaN	NaN	NaN	NaN	NaN	NaN	NaN	NaN	NaN	NaN	NaN	NaN	NaN	NaN
NaN	NaN	NaN	NaN	NaN	NaN	NaN	NaN	NaN	NaN	NaN	NaN	NaN	NaN	NaN	NaN	NaN	NaN	NaN	NaN	NaN	NaN	NaN	NaN	NaN	NaN	NaN	NaN	NaN	NaN	NaN	NaN	NaN	NaN	NaN	NaN	NaN	NaN	NaN	NaN	NaN	NaN	NaN	NaN	NaN	NaN	NaN	NaN	NaN	NaN
NaN	NaN	NaN	NaN	NaN	NaN	NaN	NaN	NaN	NaN	NaN	NaN	NaN	NaN	NaN	NaN	NaN	NaN	NaN	NaN	NaN	NaN	NaN	NaN	NaN	NaN	NaN	NaN	NaN	NaN	NaN	NaN	NaN	NaN	NaN	NaN	NaN	NaN	NaN	NaN	NaN	NaN	NaN	NaN	NaN	NaN	NaN	NaN	NaN	NaN
NaN	NaN	NaN	NaN	NaN	NaN	NaN	NaN	NaN	NaN	NaN	NaN	NaN	NaN	NaN	NaN	NaN	NaN	NaN	NaN	NaN	NaN	NaN	NaN	NaN	NaN	NaN	NaN	NaN	NaN	NaN	NaN	NaN	NaN	NaN	NaN	NaN	NaN	NaN	NaN	NaN	NaN	NaN	NaN	NaN	NaN	NaN	NaN	NaN	NaN
NaN	NaN	NaN	NaN	NaN	NaN	NaN	NaN	NaN	NaN	NaN	NaN	NaN	NaN	NaN	NaN	NaN	NaN	NaN	NaN	NaN	NaN	NaN	NaN	NaN	NaN	NaN	NaN	NaN	NaN	NaN	NaN	NaN	NaN	NaN	NaN	NaN	NaN	NaN	NaN	NaN	NaN	NaN	NaN	NaN	NaN	NaN	NaN	NaN	NaN
NaN	NaN	NaN	NaN	NaN	NaN	NaN	NaN	NaN	NaN	NaN	NaN	NaN	NaN	NaN	NaN	NaN	NaN	NaN	NaN	NaN	NaN	NaN	NaN	NaN	NaN	NaN	NaN	NaN	NaN	NaN	NaN	NaN	NaN	NaN	NaN	NaN	NaN	NaN	NaN	NaN	NaN	NaN	NaN	NaN	NaN	NaN	NaN	NaN	NaN
NaN	NaN	NaN	NaN	NaN	NaN	NaN	NaN	NaN	NaN	NaN	NaN	NaN	NaN	NaN	NaN	NaN	NaN	NaN	NaN	NaN	NaN	NaN	NaN	NaN	NaN	NaN	NaN	NaN	NaN	NaN	NaN	NaN	NaN	NaN	NaN	NaN	NaN	NaN	NaN	NaN	NaN	NaN	NaN	NaN	NaN	NaN	NaN	NaN	NaN
NaN	NaN	NaN	NaN	NaN	NaN	NaN	NaN	NaN	NaN	NaN	NaN	NaN	NaN	NaN	NaN	NaN	NaN	NaN	NaN	NaN	NaN	NaN	NaN	NaN	NaN	NaN	NaN	NaN	NaN	NaN	NaN	NaN	NaN	NaN	NaN	NaN	NaN	NaN	NaN	NaN	NaN	NaN	NaN	NaN	NaN	NaN	NaN	NaN	NaN
NaN	NaN	NaN	NaN	NaN	NaN	NaN	NaN	NaN	NaN	NaN	NaN	NaN	NaN	NaN	NaN	NaN	NaN	NaN	NaN	NaN	NaN	NaN	NaN	NaN	NaN	NaN	NaN	NaN	NaN	NaN	NaN	NaN	NaN	NaN	NaN	NaN	NaN	NaN	NaN	NaN	NaN	NaN	NaN	NaN	NaN	NaN	NaN	NaN	NaN
NaN	NaN	NaN	NaN	NaN	NaN	NaN	NaN	NaN	NaN	NaN	NaN	NaN	NaN	NaN	NaN	NaN	NaN	NaN	NaN	NaN	NaN	NaN	NaN	NaN	NaN	NaN	NaN	NaN	NaN	NaN	NaN	NaN	NaN	NaN	NaN	NaN	NaN	NaN	NaN	NaN	NaN	NaN	NaN	NaN	NaN	NaN	NaN	NaN	NaN
NaN	NaN	NaN	NaN	NaN	NaN	NaN	NaN	NaN	NaN	NaN	NaN	NaN	NaN	NaN	NaN	NaN	NaN	NaN	NaN	NaN	NaN	NaN	NaN	NaN	NaN	NaN	NaN	NaN	NaN	NaN	NaN	NaN	NaN	NaN	NaN	NaN	NaN	NaN	NaN	NaN	NaN	NaN	NaN	NaN	NaN	NaN	NaN	NaN	NaN
NaN	NaN	NaN	NaN	NaN	NaN	NaN	NaN	NaN	NaN	NaN	NaN	NaN	NaN	NaN	NaN	NaN	NaN	NaN	NaN	NaN	NaN	NaN	NaN	NaN	NaN	NaN	NaN	NaN	NaN	NaN	NaN	NaN	NaN	NaN	NaN	NaN	NaN	NaN	NaN	NaN	NaN	NaN	NaN	NaN	NaN	NaN	NaN	NaN	NaN
NaN	NaN	NaN	NaN	NaN	NaN	NaN	NaN	NaN	NaN	NaN	NaN	NaN	NaN	NaN	NaN	NaN	NaN	NaN	NaN	NaN	NaN	NaN	NaN	NaN	NaN	NaN	NaN	NaN	NaN	NaN	NaN	NaN	NaN	NaN	NaN	NaN	NaN	NaN	NaN	NaN	NaN	NaN	NaN	NaN	NaN	NaN	NaN	NaN	NaN
NaN	NaN	NaN	NaN	NaN	NaN	NaN	NaN	NaN	NaN	NaN	NaN	NaN	NaN	NaN	NaN	NaN	NaN	NaN	NaN	NaN	NaN	NaN	NaN	NaN	NaN	NaN	NaN	NaN	NaN	NaN	NaN	NaN	NaN	NaN	NaN	NaN	NaN	NaN	NaN	NaN	NaN	NaN	NaN	NaN	NaN	NaN	NaN	NaN	NaN
NaN	NaN	NaN	NaN	NaN	NaN	NaN	NaN	NaN	NaN	NaN	NaN	NaN	NaN	NaN	NaN	NaN	NaN	NaN	NaN	NaN	NaN	NaN	NaN	NaN	NaN	NaN	NaN	NaN	NaN	NaN	NaN	NaN	NaN	NaN	NaN	NaN	NaN	NaN	NaN	NaN	NaN	NaN	NaN	NaN	NaN	NaN	NaN	NaN	NaN
NaN	NaN	NaN	NaN	NaN	NaN	NaN	NaN	NaN	NaN	NaN	NaN	NaN	NaN	NaN	NaN	NaN	NaN	NaN	NaN	NaN	NaN	NaN	NaN	NaN	NaN	NaN	NaN	NaN	NaN	NaN	NaN	NaN	NaN	NaN	NaN	NaN	NaN	NaN	NaN	NaN	NaN	NaN	NaN	NaN	NaN	NaN	NaN	NaN	NaN
NaN	NaN	NaN	NaN	NaN	NaN	NaN	NaN	NaN	NaN	NaN	NaN	NaN	NaN	NaN	NaN	NaN	NaN	NaN	NaN	NaN	NaN	NaN	NaN	NaN	NaN	NaN	NaN	NaN	NaN	NaN	NaN	NaN	NaN	NaN	NaN	NaN	NaN	NaN	NaN	NaN	NaN	NaN	NaN	NaN	NaN	NaN	NaN	NaN	NaN
WF full
NaN	NaN	NaN	NaN	NaN	NaN	NaN	NaN	NaN	NaN	NaN	NaN	NaN	NaN	NaN	NaN	NaN	NaN	NaN	NaN	NaN	NaN	NaN	NaN	NaN	NaN	NaN	NaN	NaN	NaN	NaN	NaN	NaN	NaN	NaN	NaN	NaN	NaN	NaN	NaN	NaN	NaN	NaN	NaN	NaN	NaN	NaN	NaN	NaN	NaN
NaN	NaN	NaN	NaN	NaN	NaN	NaN	NaN	NaN	NaN	NaN	NaN	NaN	NaN	NaN	NaN	NaN	NaN	NaN	NaN	NaN	NaN	NaN	NaN	NaN	NaN	NaN	NaN	NaN	NaN	NaN	NaN	NaN	NaN	NaN	NaN	NaN	NaN	NaN	NaN	NaN	NaN	NaN	NaN	NaN	NaN	NaN	NaN	NaN	NaN
NaN	NaN	NaN	NaN	NaN	NaN	NaN	NaN	NaN	NaN	NaN	NaN	NaN	NaN	NaN	NaN	NaN	NaN	NaN	NaN	NaN	NaN	NaN	NaN	NaN	NaN	NaN	NaN	NaN	NaN	NaN	NaN	NaN	NaN	NaN	NaN	NaN	NaN	NaN	NaN	NaN	NaN	NaN	NaN	NaN	NaN	NaN	NaN	NaN	NaN
NaN	NaN	NaN	NaN	NaN	NaN	NaN	NaN	NaN	NaN	NaN	NaN	NaN	NaN	NaN	NaN	NaN	NaN	NaN	NaN	NaN	NaN	NaN	NaN	NaN	NaN	NaN	NaN	NaN	NaN	NaN	NaN	NaN	NaN	NaN	NaN	NaN	NaN	NaN	NaN	NaN	NaN	NaN	NaN	NaN	NaN	NaN	NaN	NaN	NaN
NaN	NaN	NaN	NaN	NaN	NaN	NaN	NaN	NaN	NaN	NaN	NaN	NaN	NaN	NaN	NaN	NaN	NaN	NaN	NaN	NaN	NaN	NaN	NaN	NaN	NaN	NaN	NaN	NaN	NaN	NaN	NaN	NaN	NaN	NaN	NaN	NaN	NaN	NaN	NaN	NaN	NaN	NaN	NaN	NaN	NaN	NaN	NaN	NaN	NaN
NaN	NaN	NaN	NaN	NaN	NaN	NaN	NaN	NaN	NaN	NaN	NaN	NaN	NaN	NaN	NaN	NaN	NaN	NaN	NaN	NaN	NaN	NaN	NaN	NaN	NaN	NaN	NaN	NaN	NaN	NaN	NaN	NaN	NaN	NaN	NaN	NaN	NaN	NaN	NaN	NaN	NaN	NaN	NaN	NaN	NaN	NaN	NaN	NaN	NaN
NaN	NaN	NaN	NaN	NaN	NaN	NaN	NaN	NaN	NaN	NaN	NaN	NaN	NaN	NaN	NaN	NaN	NaN	NaN	NaN	NaN	NaN	NaN	NaN	NaN	NaN	NaN	NaN	NaN	NaN	NaN	NaN	NaN	NaN	NaN	NaN	NaN	NaN	NaN	NaN	NaN	NaN	NaN	NaN	NaN	NaN	NaN	NaN	NaN	NaN
NaN	NaN	NaN	NaN	NaN	NaN	NaN	NaN	NaN	NaN	NaN	NaN	NaN	NaN	NaN	NaN	NaN	NaN	NaN	NaN	NaN	NaN	NaN	NaN	NaN	NaN	NaN	NaN	NaN	NaN	NaN	NaN	NaN	NaN	NaN	NaN	NaN	NaN	NaN	NaN	NaN	NaN	NaN	NaN	NaN	NaN	NaN	NaN	NaN	NaN
NaN	NaN	NaN	NaN	NaN	NaN	NaN	NaN	NaN	NaN	NaN	NaN	NaN	NaN	NaN	NaN	NaN	NaN	NaN	NaN	NaN	NaN	NaN	NaN	NaN	NaN	NaN	NaN	NaN	NaN	NaN	NaN	NaN	NaN	NaN	NaN	NaN	NaN	NaN	NaN	NaN	NaN	NaN	NaN	NaN	NaN	NaN	NaN	NaN	NaN
NaN	NaN	NaN	NaN	NaN	NaN	NaN	NaN	NaN	NaN	NaN	NaN	NaN	NaN	NaN	NaN	NaN	NaN	NaN	NaN	NaN	NaN	NaN	NaN	NaN	NaN	NaN	NaN	NaN	NaN	NaN	NaN	NaN	NaN	NaN	NaN	NaN	NaN	NaN	NaN	NaN	NaN	NaN	NaN	NaN	NaN	NaN	NaN	NaN	NaN
NaN	NaN	NaN	NaN	NaN	NaN	NaN	NaN	NaN	NaN	NaN	NaN	NaN	NaN	NaN	NaN	NaN	NaN	NaN	NaN	NaN	NaN	NaN	NaN	NaN	NaN	NaN	NaN	NaN	NaN	NaN	NaN	NaN	NaN	NaN	NaN	NaN	NaN	NaN	NaN	NaN	NaN	NaN	NaN	NaN	NaN	NaN	NaN	NaN	NaN
NaN	NaN	NaN	NaN	NaN	NaN	NaN	NaN	NaN	NaN	NaN	NaN	NaN	NaN	NaN	NaN	NaN	NaN	NaN	NaN	NaN	NaN	NaN	NaN	NaN	NaN	NaN	NaN	NaN	NaN	NaN	NaN	NaN	NaN	NaN	NaN	NaN	NaN	NaN	NaN	NaN	NaN	NaN	NaN	NaN	NaN	NaN	NaN	NaN	NaN
NaN	NaN	NaN	NaN	NaN	NaN	NaN	NaN	NaN	NaN	NaN	NaN	NaN	NaN	NaN	NaN	NaN	NaN	NaN	NaN	NaN	NaN	NaN	NaN	NaN	NaN	NaN	NaN	NaN	NaN	NaN	NaN	NaN	NaN	NaN	NaN	NaN	NaN	NaN	NaN	NaN	NaN	NaN	NaN	NaN	NaN	NaN	NaN	NaN	NaN
NaN	NaN	NaN	NaN	NaN	NaN	NaN	NaN	NaN	NaN	NaN	NaN	NaN	NaN	NaN	NaN	NaN	NaN	NaN	NaN	NaN	NaN	NaN	NaN	NaN	NaN	NaN	NaN	NaN	NaN	NaN	NaN	NaN	NaN	NaN	NaN	NaN	NaN	NaN	NaN	NaN	NaN	NaN	NaN	NaN	NaN	NaN	NaN	NaN	NaN
NaN	NaN	NaN	NaN	NaN	NaN	NaN	NaN	NaN	NaN	NaN	NaN	NaN	NaN	NaN	NaN	NaN	NaN	NaN	NaN	NaN	NaN	NaN	NaN	NaN	NaN	NaN	NaN	NaN	NaN	NaN	NaN	NaN	NaN	NaN	NaN	NaN	NaN	NaN	NaN	NaN	NaN	NaN	NaN	NaN	NaN	NaN	NaN	NaN	NaN
NaN	NaN	NaN	NaN	NaN	NaN	NaN	NaN	NaN	NaN	NaN	NaN	NaN	NaN	NaN	NaN	NaN	NaN	NaN	NaN	NaN	NaN	NaN	NaN	NaN	NaN	NaN	NaN	NaN	NaN	NaN	NaN	NaN	NaN	NaN	NaN	NaN	NaN	NaN	NaN	NaN	NaN	NaN	NaN	NaN	NaN	NaN	NaN	NaN	NaN
NaN	NaN	NaN	NaN	NaN	NaN	NaN	NaN	NaN	NaN	NaN	NaN	NaN	NaN	NaN	NaN	NaN	NaN	NaN	NaN	NaN	NaN	NaN	NaN	NaN	NaN	NaN	NaN	NaN	NaN	NaN	NaN	NaN	NaN	NaN	NaN	NaN	NaN	NaN	NaN	NaN	NaN	NaN	NaN	NaN	NaN	NaN	NaN	NaN	NaN
NaN	NaN	NaN	NaN	NaN	NaN	NaN	NaN	NaN	NaN	NaN	NaN	NaN	NaN	NaN	NaN	NaN	NaN	NaN	NaN	NaN	NaN	NaN	NaN	NaN	NaN	NaN	NaN	NaN	NaN	NaN	NaN	NaN	NaN	NaN	NaN	NaN	NaN	NaN	NaN	NaN	NaN	NaN	NaN	NaN	NaN	NaN	NaN	NaN	NaN
NaN	NaN	NaN	NaN	NaN	NaN	NaN	NaN	NaN	NaN	NaN	NaN	NaN	NaN	NaN	NaN	NaN	NaN	NaN	NaN	NaN	NaN	NaN	NaN	NaN	NaN	NaN	NaN	NaN	NaN	NaN	NaN	NaN	NaN	NaN	NaN	NaN	NaN	NaN	NaN	NaN	NaN	NaN	NaN	NaN	NaN	NaN	NaN	NaN	NaN
NaN	NaN	NaN	NaN	NaN	NaN	NaN	NaN	NaN	NaN	NaN	NaN	NaN	NaN	NaN	NaN	NaN	NaN	NaN	NaN	NaN	NaN	NaN	NaN	NaN	NaN	NaN	NaN	NaN	NaN	NaN	NaN	NaN	NaN	NaN	NaN	NaN	NaN	NaN	NaN	NaN	NaN	NaN	NaN	NaN	NaN	NaN	NaN	NaN	NaN
NaN	NaN	NaN	NaN	NaN	NaN	NaN	NaN	NaN	NaN	NaN	NaN	NaN	NaN	NaN	NaN	NaN	NaN	NaN	NaN	NaN	NaN	NaN	NaN	NaN	NaN	NaN	NaN	NaN	NaN	NaN	NaN	NaN	NaN	NaN	NaN	NaN	NaN	NaN	NaN	NaN	NaN	NaN	NaN	NaN	NaN	NaN	NaN	NaN	NaN
NaN	NaN	NaN	NaN	NaN	NaN	NaN	NaN	NaN	NaN	NaN	NaN	NaN	NaN	NaN	NaN	NaN	NaN	NaN	NaN	NaN	NaN	NaN	NaN	NaN	NaN	NaN	NaN	NaN	NaN	NaN	NaN	NaN	NaN	NaN	NaN	NaN	NaN	NaN	NaN	NaN	NaN	NaN	NaN	NaN	NaN	NaN	NaN	NaN	NaN
NaN	NaN	NaN	NaN	NaN	NaN	NaN	NaN	NaN	NaN	NaN	NaN	NaN	NaN	NaN	NaN	NaN	NaN	NaN	NaN	NaN	NaN	NaN	NaN	NaN	NaN	NaN	NaN	NaN	NaN	NaN	NaN	NaN	NaN	NaN	NaN	NaN	NaN	NaN	NaN	NaN	NaN	NaN	NaN	NaN	NaN	NaN	NaN	NaN	0.282665
NaN	NaN	NaN	NaN	NaN	NaN	NaN	NaN	NaN	NaN	NaN	NaN	NaN	NaN	NaN	NaN	NaN	NaN	NaN	NaN	NaN	NaN	NaN	NaN	NaN	NaN	NaN	NaN	NaN	NaN	NaN	NaN	NaN	NaN	NaN	NaN	NaN	NaN	NaN	NaN	NaN	NaN	NaN	NaN	NaN	NaN	NaN	0.284101	0.286487	0.288874
NaN	NaN	NaN	NaN	NaN	NaN	NaN	NaN	NaN	NaN	NaN	NaN	NaN	NaN	NaN	NaN	NaN	NaN	NaN	NaN	NaN	NaN	NaN	NaN	NaN	NaN	NaN	NaN	NaN	NaN	NaN	NaN	NaN	NaN	NaN	NaN	NaN	NaN	NaN	NaN	NaN	NaN	NaN	NaN	NaN	0.288127	0.289866	0.291605	0.293344	0.295083
NaN	NaN	NaN	NaN	NaN	NaN	NaN	NaN	NaN	NaN	NaN	NaN	NaN	NaN	NaN	NaN	NaN	NaN	NaN	NaN	NaN	NaN	NaN	NaN	NaN	NaN	NaN	NaN	NaN	NaN	NaN	NaN	NaN	NaN	NaN	NaN	NaN	NaN	NaN	NaN	NaN	NaN	NaN	NaN	0.295834	0.296926	0.298017	0.299109	0.3002	0.301291
NaN	NaN	NaN	NaN	NaN	NaN	NaN	NaN	NaN	NaN	NaN	NaN	NaN	NaN	NaN	NaN	NaN	NaN	NaN	NaN	NaN	NaN	NaN	NaN	NaN	NaN	NaN	NaN	NaN	NaN	NaN	NaN	NaN	NaN	NaN	NaN	NaN	NaN	NaN	NaN	NaN	NaN	0.294398	0.304837	0.305281	0.305725	0.306168	0.306612	0.307056	0.3075
NaN	NaN	NaN	NaN	NaN	NaN	NaN	NaN	NaN	NaN	NaN	NaN	NaN	NaN	NaN	NaN	NaN	NaN	NaN	NaN	NaN	NaN	NaN	NaN	NaN	NaN	NaN	NaN	NaN	NaN	NaN	NaN	NaN	NaN	NaN	NaN	NaN	NaN	NaN	NaN	NaN	0.292212	0.30446	0.31493	0.314727	0.314523	0.31432	0.314116	0.313913	0.313709
NaN	NaN	NaN	NaN	NaN	NaN	NaN	NaN	NaN	NaN	NaN	NaN	NaN	NaN	NaN	NaN	NaN	NaN	NaN	NaN	NaN	NaN	NaN	NaN	NaN	NaN	NaN	NaN	NaN	NaN	NaN	NaN	NaN	NaN	NaN	NaN	NaN	NaN	NaN	0.277344	0.289737	0.30213	0.314523	0.325024	0.324173	0.323322	0.322471	0.32162	0.320769	0.319918
NaN	NaN	NaN	NaN	NaN	NaN	NaN	NaN	NaN	NaN	NaN	NaN	NaN	NaN	NaN	NaN	NaN	NaN	NaN	NaN	NaN	NaN	NaN	NaN	NaN	NaN	NaN	NaN	NaN	NaN	NaN	NaN	NaN	NaN	NaN	NaN	NaN	NaN	0.264427	0.276601	0.288776	0.30095	0.313124	0.323373	0.322067	0.320762	0.319456	0.318151	0.316845	0.315539
NaN	NaN	NaN	NaN	NaN	NaN	NaN	NaN	NaN	NaN	NaN	NaN	NaN	NaN	NaN	NaN	NaN	NaN	NaN	NaN	NaN	NaN	NaN	NaN	NaN	NaN	NaN	NaN	NaN	NaN	NaN	NaN	NaN	NaN	NaN	NaN	NaN	0.239085	0.250556	0.262028	0.2735	0.284972	0.296444	0.306062	0.304559	0.303056	0.301553	0.30005	0.298547	0.297044
NaN	NaN	NaN	NaN	NaN	NaN	NaN	NaN	NaN	NaN	NaN	NaN	NaN	NaN	NaN	NaN	NaN	NaN	NaN	NaN	NaN	NaN	NaN	NaN	NaN	NaN	NaN	NaN	NaN	NaN	NaN	NaN	NaN	NaN	NaN	NaN	0.215147	0.225917	0.236686	0.247455	0.258225	0.268994	0.279763	0.288751	0.287051	0.28535	0.283649	0.281949	0.280248	0.278548
NaN	NaN	NaN	NaN	NaN	NaN	NaN	NaN	NaN	NaN	NaN	NaN	NaN	NaN	NaN	NaN	NaN	NaN	NaN	NaN	NaN	NaN	NaN	NaN	NaN	NaN	NaN	NaN	NaN	NaN	NaN	NaN	NaN	NaN	NaN	0.192615	0.202682	0.212749	0.222815	0.232882	0.242949	0.253016	0.263083	0.27144	0.269542	0.267644	0.265746	0.263848	0.26195	0.260052
NaN	NaN	NaN	NaN	NaN	NaN	NaN	NaN	NaN	NaN	NaN	NaN	NaN	NaN	NaN	NaN	NaN	NaN	NaN	NaN	NaN	NaN	NaN	NaN	NaN	NaN	NaN	NaN	NaN	NaN	NaN	NaN	NaN	NaN	0.171488	0.180852	0.190216	0.199581	0.208945	0.218309	0.227673	0.237038	0.246402	0.254129	0.252034	0.249938	0.247843	0.245747	0.243652	0.241557
NaN	NaN	NaN	NaN	NaN	NaN	NaN	NaN	NaN	NaN	NaN	NaN	NaN	NaN	NaN	NaN	NaN	NaN	NaN	NaN	NaN	NaN	NaN	NaN	NaN	NaN	NaN	NaN	NaN	NaN	NaN	NaN	NaN	0.151766	0.160428	0.169089	0.177751	0.186413	0.195074	0.203736	0.212398	0.22106	0.229721	0.236818	0.234525	0.232232	0.229939	0.227647	0.225354	0.223061
NaN	NaN	NaN	NaN	NaN	NaN	NaN	NaN	NaN	NaN	NaN	NaN	NaN	NaN	NaN	NaN	NaN	NaN	NaN	NaN	NaN	NaN	NaN	NaN	NaN	NaN	NaN	NaN	NaN	NaN	NaN	NaN	0.133449	0.141408	0.149367	0.157326	0.165286	0.173245	0.181204	0.189163	0.197122	0.205081	0.213041	0.219507	0.217017	0.214526	0.212036	0.209546	0.207056	0.204565
NaN	NaN	NaN	NaN	NaN	NaN	NaN	NaN	NaN	NaN	NaN	NaN	NaN	NaN	NaN	NaN	NaN	NaN	NaN	NaN	NaN	NaN	NaN	NaN	NaN	NaN	NaN	NaN	NaN	NaN	NaN	0.116537	0.123794	0.13105	0.138307	0.145563	0.15282	0.160077	0.167333	0.17459	0.181847	0.189103	0.19636	0.202196	0.199508	0.196821	0.194133	0.191445	0.188757	0.18607
NaN	NaN	NaN	NaN	NaN	NaN	NaN	NaN	NaN	NaN	NaN	NaN	NaN	NaN	NaN	NaN	NaN	NaN	NaN	NaN	NaN	NaN	NaN	NaN	NaN	NaN	NaN	NaN	NaN	NaN	0.10103	0.107584	0.114138	0.120692	0.127246	0.133801	0.140355	0.146909	0.153463	0.160017	0.166571	0.173125	0.179679	0.184885	0.182	0.179115	0.176229	0.173344	0.170459	0.167574
NaN	NaN	NaN	NaN	NaN	NaN	NaN	NaN	NaN	NaN	NaN	NaN	NaN	NaN	NaN	NaN	NaN	NaN	NaN	NaN	NaN	NaN	NaN	NaN	NaN	NaN	NaN	NaN	NaN	0.0869281	0.0927797	0.0986313	0.104483	0.110334	0.116186	0.122038	0.127889	0.133741	0.139592	0.145444	0.151295	0.157147	0.162999	0.167574	0.164491	0.161409	0.158326	0.155244	0.152161	0.149078
NaN	NaN	NaN	NaN	NaN	NaN	NaN	NaN	NaN	NaN	NaN	NaN	NaN	NaN	NaN	NaN	NaN	NaN	NaN	NaN	NaN	NaN	NaN	NaN	NaN	NaN	NaN	NaN	0.0742018	0.0793804	0.0845294	0.0896785	0.0948275	0.0999766	0.105126	0.110275	0.115424	0.120573	0.125722	0.130871	0.13602	0.141169	0.146318	0.150263	0.146983	0.143703	0.140423	0.137143	0.133863	0.130583
NaN	NaN	NaN	NaN	NaN	NaN	NaN	NaN	NaN	NaN	NaN	NaN	NaN	NaN	NaN	NaN	NaN	NaN	NaN	NaN	NaN	NaN	NaN	NaN	NaN	NaN	NaN	NaN	0.0671975	0.0718326	0.0762792	0.0807257	0.0851722	0.0896187	0.0940652	0.0985117	0.102958	0.107405	0.111851	0.116298	0.120744	0.125191	0.129637	0.132952	0.129474	0.125997	0.122519	0.119042	0.115564	0.112087
NaN	NaN	NaN	NaN	NaN	NaN	NaN	NaN	NaN	NaN	NaN	NaN	NaN	NaN	NaN	NaN	NaN	NaN	NaN	NaN	NaN	NaN	NaN	NaN	NaN	NaN	NaN	0.0558407	0.0601932	0.0642849	0.0680289	0.0717729	0.0755169	0.0792608	0.0830048	0.0867488	0.0904928	0.0942368	0.0979808	0.101725	0.105469	0.109213	0.112957	0.115641	0.111966	0.108291	0.104616	0.100941	0.0972663	0.0935914
NaN	NaN	NaN	NaN	NaN	NaN	NaN	NaN	NaN	NaN	NaN	NaN	NaN	NaN	NaN	NaN	NaN	NaN	NaN	NaN	NaN	NaN	NaN	NaN	NaN	NaN	0.0453322	0.0492606	0.0531889	0.0567372	0.0597786	0.0628201	0.0658615	0.068903	0.0719444	0.0749859	0.0780273	0.0810688	0.0841102	0.0871517	0.0901931	0.0932346	0.096276	0.0983298	0.0944575	0.0905851	0.0867127	0.0828404	0.078968	0.0750957
NaN	NaN	NaN	NaN	NaN	NaN	NaN	NaN	NaN	NaN	NaN	NaN	NaN	NaN	NaN	NaN	NaN	NaN	NaN	NaN	NaN	NaN	NaN	NaN	NaN	NaN	0.0382265	0.0417299	0.0452333	0.0482765	0.0507061	0.0531357	0.0555653	0.057995	0.0604246	0.0628542	0.0652838	0.0677134	0.070143	0.0725726	0.0750023	0.0774319	0.0798615	0.0813694	0.0773472	0.0733249	0.0693027	0.0652805	0.0612583	0.057236
NaN	NaN	NaN	NaN	NaN	NaN	NaN	NaN	NaN	NaN	NaN	NaN	NaN	NaN	NaN	NaN	NaN	NaN	NaN	NaN	NaN	NaN	NaN	NaN	NaN	0.0223491	0.0254226	0.0284961	0.0315696	0.0343382	0.0367001	0.0390621	0.041424	0.0437859	0.0461479	0.0485098	0.0508718	0.0532337	0.0555957	0.0579576	0.0603196	0.0626815	0.0650434	0.0665127	0.062626	0.0587392	0.0548525	0.0509657	0.047079	0.0431923
NaN	NaN	NaN	NaN	NaN	NaN	NaN	NaN	NaN	NaN	NaN	NaN	NaN	NaN	NaN	NaN	NaN	NaN	NaN	NaN	NaN	NaN	NaN	NaN	0.00733137	0.009975	0.0126186	0.0152623	0.0179059	0.0203998	0.0226941	0.0249884	0.0272826	0.0295769	0.0318712	0.0341655	0.0364598	0.038754	0.0410483	0.0433426	0.0456369	0.0479311	0.0502254	0.051656	0.0479048	0.0441535	0.0404023	0.036651	0.0328998	0.0291485
NaN	NaN	NaN	NaN	NaN	NaN	NaN	NaN	NaN	NaN	NaN	NaN	NaN	NaN	NaN	NaN	NaN	NaN	NaN	NaN	NaN	NaN	NaN	NaN	-0.00461283	-0.00239907	-0.000185314	0.00202845	0.0042422	0.00646147	0.00868808	0.0109147	0.0131413	0.0153679	0.0175945	0.0198211	0.0220477	0.0242743	0.0265009	0.0287276	0.0309542	0.0331808	0.0354074	0.0367994	0.0331836	0.0295678	0.025952	0.0223363	0.0187205	0.0151047
NaN	NaN	NaN	NaN	NaN	NaN	NaN	NaN	NaN	NaN	NaN	NaN	NaN	NaN	NaN	NaN	NaN	NaN	NaN	NaN	NaN	NaN	NaN	-0.0183409	-0.016557	-0.0147731	-0.0129893	-0.0112054	-0.0094215	-0.00747688	-0.00531794	-0.003159	-0.00100006	0.00115888	0.00331782	0.00547677	0.00763571	0.00979465	0.0119536	0.0141125	0.0162715	0.0184304	0.0205893	0.0219427	0.0184624	0.0149821	0.0115018	0.00802154	0.00454125	0.00106096
NaN	NaN	NaN	NaN	NaN	NaN	NaN	NaN	NaN	NaN	NaN	NaN	NaN	NaN	NaN	NaN	NaN	NaN	NaN	NaN	NaN	NaN	NaN	-0.0298552	-0.0285012	-0.0271472	-0.0257932	-0.0244392	-0.0230852	-0.0214152	-0.0193239	-0.0172327	-0.0151414	-0.0130501	-0.0109589	-0.00886759	-0.00677632	-0.00468505	-0.00259377	-0.000502502	0.00158877	0.00368004	0.00577131	0.007086	0.0037412	0.000396401	-0.0029484	-0.0062932	-0.009638	-0.0129828
NaN	NaN	NaN	NaN	NaN	NaN	NaN	NaN	NaN	NaN	NaN	NaN	NaN	NaN	NaN	NaN	NaN	NaN	NaN	NaN	NaN	NaN	-0.0422937	-0.0413696	-0.0404454	-0.0395213	-0.0385972	-0.037673	-0.0367489	-0.0353536	-0.03333	-0.0313064	-0.0292828	-0.0272592	-0.0252355	-0.0232119	-0.0211883	-0.0191647	-0.0171411	-0.0151175	-0.0130939	-0.0110703	-0.00904672	-0.00777068	-0.01098	-0.0141893	-0.0173986	-0.0206079	-0.0238173	-0.0270266
NaN	NaN	NaN	NaN	NaN	NaN	NaN	NaN	NaN	NaN	NaN	NaN	NaN	NaN	NaN	NaN	NaN	NaN	NaN	NaN	NaN	-0.0538724	-0.0533781	-0.0528839	-0.0523896	-0.0518954	-0.0514011	-0.0509069	-0.0504126	-0.0492919	-0.047336	-0.04538	-0.0434241	-0.0414682	-0.0395122	-0.0375563	-0.0356004	-0.0336444	-0.0316885	-0.0297326	-0.0277766	-0.0258207	-0.0238648	-0.0226274	-0.0257012	-0.028775	-0.0318488	-0.0349227	-0.0379965	-0.0410703
NaN	NaN	NaN	NaN	NaN	NaN	NaN	NaN	NaN	NaN	NaN	NaN	NaN	NaN	NaN	NaN	NaN	NaN	NaN	NaN	NaN	-0.064527	-0.0644626	-0.0643982	-0.0643338	-0.0642694	-0.0642051	-0.0641407	-0.0640763	-0.0632303	-0.061342	-0.0594537	-0.0575655	-0.0556772	-0.0537889	-0.0519007	-0.0500124	-0.0481241	-0.0462359	-0.0443476	-0.0424593	-0.0405711	-0.0386828	-0.037484	-0.0404224	-0.0433607	-0.0462991	-0.0492374	-0.0521758	-0.0551141
NaN	NaN	NaN	NaN	NaN	NaN	NaN	NaN	NaN	NaN	NaN	NaN	NaN	NaN	NaN	NaN	NaN	NaN	NaN	NaN	NaN	-0.0751815	-0.075547	-0.0759125	-0.076278	-0.0766435	-0.077009	-0.0773745	-0.07774	-0.0771686	-0.075348	-0.0735274	-0.0717068	-0.0698862	-0.0680656	-0.066245	-0.0644244	-0.0626038	-0.0607832	-0.0589626	-0.057142	-0.0553214	-0.0535008	-0.0523407	-0.0551436	-0.0579464	-0.0607493	-0.0635521	-0.066355	-0.0691579
NaN	NaN	NaN	NaN	NaN	NaN	NaN	NaN	NaN	NaN	NaN	NaN	NaN	NaN	NaN	NaN	NaN	NaN	NaN	NaN	-0.0850407	-0.0858361	-0.0866315	-0.0874268	-0.0882222	-0.0890176	-0.089813	-0.0906083	-0.0914037	-0.091107	-0.089354	-0.0876011	-0.0858482	-0.0840952	-0.0823423	-0.0805894	-0.0788364	-0.0770835	-0.0753306	-0.0735776	-0.0718247	-0.0700718	-0.0683188	-0.0671974	-0.0698648	-0.0725321	-0.0751995	-0.0778669	-0.0805343	-0.0832016
NaN	NaN	NaN	NaN	NaN	NaN	NaN	NaN	NaN	NaN	NaN	NaN	NaN	NaN	NaN	NaN	NaN	NaN	NaN	NaN	-0.0952654	-0.0964907	-0.0977159	-0.0989412	-0.100166	-0.101392	-0.102617	-0.103842	-0.105067	-0.105045	-0.10336	-0.101675	-0.0999895	-0.0983042	-0.096619	-0.0949337	-0.0932485	-0.0915632	-0.0898779	-0.0881927	-0.0865074	-0.0848221	-0.0831369	-0.0820541	-0.084586	-0.0871178	-0.0896497	-0.0921816	-0.0947135	-0.0972454
NaN	NaN	NaN	NaN	NaN	NaN	NaN	NaN	NaN	NaN	NaN	NaN	NaN	NaN	NaN	NaN	NaN	NaN	NaN	-0.103835	-0.10549	-0.107145	-0.1088	-0.110455	-0.112111	-0.113766	-0.115421	-0.117076	-0.118731	-0.118984	-0.117366	-0.115748	-0.114131	-0.112513	-0.110896	-0.109278	-0.10766	-0.106043	-0.104425	-0.102808	-0.10119	-0.0995725	-0.0979549	-0.0969107	-0.0993072	-0.101704	-0.1041	-0.106496	-0.108893	-0.111289
NaN	NaN	NaN	NaN	NaN	NaN	NaN	NaN	NaN	NaN	NaN	NaN	NaN	NaN	NaN	NaN	NaN	NaN	NaN	-0.11363	-0.115715	-0.1178	-0.119885	-0.12197	-0.124055	-0.12614	-0.128225	-0.13031	-0.132395	-0.132922	-0.131372	-0.129822	-0.128272	-0.126722	-0.125172	-0.123622	-0.122073	-0.120523	-0.118973	-0.117423	-0.115873	-0.114323	-0.112773	-0.111767	-0.114028	-0.116289	-0.11855	-0.120811	-0.123072	-0.125333
NaN	NaN	NaN	NaN	NaN	NaN	NaN	NaN	NaN	NaN	NaN	NaN	NaN	NaN	NaN	NaN	NaN	NaN	NaN	-0.123425	-0.125939	-0.128454	-0.130969	-0.133484	-0.135999	-0.138514	-0.141029	-0.143544	-0.146059	-0.14686	-0.145378	-0.143896	-0.142414	-0.140931	-0.139449	-0.137967	-0.136485	-0.135002	-0.13352	-0.132038	-0.130555	-0.129073	-0.127591	-0.126624	-0.12875	-0.130875	-0.133	-0.135126	-0.137251	-0.139377
NaN	NaN	NaN	NaN	NaN	NaN	NaN	NaN	NaN	NaN	NaN	NaN	NaN	NaN	NaN	NaN	NaN	NaN	-0.126249	-0.128784	-0.131319	-0.133853	-0.136388	-0.138923	-0.141457	-0.143992	-0.146527	-0.149061	-0.151596	-0.152375	-0.150815	-0.149254	-0.147693	-0.146133	-0.144572	-0.143011	-0.141451	-0.13989	-0.138329	-0.136768	-0.135208	-0.133647	-0.132086	-0.131038	-0.13306	-0.135082	-0.137105	-0.139127	-0.14115	-0.143172
NaN	NaN	NaN	NaN	NaN	NaN	NaN	NaN	NaN	NaN	NaN	NaN	NaN	NaN	NaN	NaN	NaN	NaN	-0.130918	-0.133404	-0.13589	-0.138376	-0.140862	-0.143348	-0.145835	-0.148321	-0.150807	-0.153293	-0.155779	-0.156487	-0.154823	-0.15316	-0.151496	-0.149833	-0.148169	-0.146506	-0.144842	-0.143179	-0.141515	-0.139852	-0.138188	-0.136525	-0.134861	-0.133711	-0.135635	-0.13756	-0.139485	-0.14141	-0.143334	-0.145259
NaN	NaN	NaN	NaN	NaN	NaN	NaN	NaN	NaN	NaN	NaN	NaN	NaN	NaN	NaN	NaN	NaN	NaN	-0.135586	-0.138024	-0.140462	-0.142899	-0.145337	-0.147774	-0.150212	-0.152649	-0.155087	-0.157525	-0.159962	-0.160598	-0.158832	-0.157065	-0.155299	-0.153533	-0.151767	-0.15	-0.148234	-0.146468	-0.144701	-0.142935	-0.141169	-0.139403	-0.137636	-0.136383	-0.138211	-0.140038	-0.141865	-0.143692	-0.145519	-0.147346
NaN	NaN	NaN	NaN	NaN	NaN	NaN	NaN	NaN	NaN	NaN	NaN	NaN	NaN	NaN	NaN	NaN	-0.137866	-0.140255	-0.142644	-0.145033	-0.147422	-0.149811	-0.1522	-0.154589	-0.156978	-0.159367	-0.161756	-0.164145	-0.164709	-0.16284	-0.160971	-0.159102	-0.157233	-0.155364	-0.153495	-0.151626	-0.149757	-0.147888	-0.146019	-0.14415	-0.14228	-0.140411	-0.139056	-0.140786	-0.142516	-0.144245	-0.145975	-0.147704	-0.149434
NaN	NaN	NaN	NaN	NaN	NaN	NaN	NaN	NaN	NaN	NaN	NaN	NaN	NaN	NaN	NaN	NaN	-0.142583	-0.144924	-0.147264	-0.149605	-0.151945	-0.154285	-0.156626	-0.158966	-0.161307	-0.163647	-0.165988	-0.168328	-0.16882	-0.166849	-0.164877	-0.162905	-0.160933	-0.158961	-0.156989	-0.155018	-0.153046	-0.151074	-0.149102	-0.14713	-0.145158	-0.143186	-0.141729	-0.143361	-0.144993	-0.146625	-0.148257	-0.149889	-0.151521
NaN	NaN	NaN	NaN	NaN	NaN	NaN	NaN	NaN	NaN	NaN	NaN	NaN	NaN	NaN	NaN	NaN	-0.1473	-0.149592	-0.151884	-0.154176	-0.156468	-0.15876	-0.161052	-0.163344	-0.165636	-0.167927	-0.170219	-0.172511	-0.172932	-0.170857	-0.168782	-0.166708	-0.164633	-0.162559	-0.160484	-0.158409	-0.156335	-0.15426	-0.152185	-0.150111	-0.148036	-0.145961	-0.144402	-0.145937	-0.147471	-0.149005	-0.15054	-0.152074	-0.153608
NaN	NaN	NaN	NaN	NaN	NaN	NaN	NaN	NaN	NaN	NaN	NaN	NaN	NaN	NaN	NaN	-0.149774	-0.152018	-0.154261	-0.156504	-0.158748	-0.160991	-0.163234	-0.165478	-0.167721	-0.169964	-0.172208	-0.174451	-0.176694	-0.177043	-0.174866	-0.172688	-0.170511	-0.168333	-0.166156	-0.163978	-0.161801	-0.159624	-0.157446	-0.155269	-0.153091	-0.150914	-0.148736	-0.147075	-0.148512	-0.149949	-0.151385	-0.152822	-0.154259	-0.155695
NaN	NaN	NaN	NaN	NaN	NaN	NaN	NaN	NaN	NaN	NaN	NaN	NaN	NaN	NaN	NaN	-0.15454	-0.156735	-0.15893	-0.161124	-0.163319	-0.165514	-0.167709	-0.169903	-0.172098	-0.174293	-0.176488	-0.178683	-0.180877	-0.181154	-0.178874	-0.176594	-0.174314	-0.172033	-0.169753	-0.167473	-0.165193	-0.162912	-0.160632	-0.158352	-0.156072	-0.153792	-0.151511	-0.149748	-0.151087	-0.152426	-0.153765	-0.155105	-0.156444	-0.157783
NaN	NaN	NaN	NaN	NaN	NaN	NaN	NaN	NaN	NaN	NaN	NaN	NaN	NaN	NaN	NaN	-0.159306	-0.161452	-0.163598	-0.165744	-0.167891	-0.170037	-0.172183	-0.174329	-0.176475	-0.178622	-0.180768	-0.182914	-0.18506	-0.185266	-0.182883	-0.1805	-0.178116	-0.175733	-0.17335	-0.170967	-0.168584	-0.166201	-0.163818	-0.161435	-0.159052	-0.156669	-0.154286	-0.152421	-0.153663	-0.154904	-0.156146	-0.157387	-0.158628	-0.15987
NaN	NaN	NaN	NaN	NaN	NaN	NaN	NaN	NaN	NaN	NaN	NaN	NaN	NaN	NaN	NaN	-0.164071	-0.166169	-0.168267	-0.170364	-0.172462	-0.17456	-0.176657	-0.178755	-0.180853	-0.18295	-0.185048	-0.187146	-0.189243	-0.189377	-0.186891	-0.184405	-0.181919	-0.179434	-0.176948	-0.174462	-0.171976	-0.16949	-0.167005	-0.164519	-0.162033	-0.159547	-0.157061	-0.155094	-0.156238	-0.157382	-0.158526	-0.159669	-0.160813	-0.161957
NaN	NaN	NaN	NaN	NaN	NaN	NaN	NaN	NaN	NaN	NaN	NaN	NaN	NaN	NaN	NaN	-0.168837	-0.170886	-0.172935	-0.174984	-0.177034	-0.179083	-0.181132	-0.183181	-0.18523	-0.187279	-0.189328	-0.191377	-0.193427	-0.193488	-0.190899	-0.188311	-0.185722	-0.183134	-0.180545	-0.177956	-0.175368	-0.172779	-0.170191	-0.167602	-0.165014	-0.162425	-0.159836	-0.157767	-0.158813	-0.159859	-0.160906	-0.161952	-0.162998	-0.164044
NaN	NaN	NaN	NaN	NaN	NaN	NaN	NaN	NaN	NaN	NaN	NaN	NaN	NaN	NaN	NaN	-0.173603	-0.175603	-0.177604	-0.179605	-0.181605	-0.183606	-0.185606	-0.187607	-0.189607	-0.191608	-0.193608	-0.195609	-0.19761	-0.197599	-0.194908	-0.192217	-0.189525	-0.186834	-0.184142	-0.181451	-0.17876	-0.176068	-0.173377	-0.170685	-0.167994	-0.165303	-0.162611	-0.16044	-0.161389	-0.162337	-0.163286	-0.164234	-0.165183	-0.166132
NaN	NaN	NaN	NaN	NaN	NaN	NaN	NaN	NaN	NaN	NaN	NaN	NaN	NaN	NaN	-0.176417	-0.178369	-0.180321	-0.182273	-0.184225	-0.186177	-0.188129	-0.190081	-0.192033	-0.193985	-0.195937	-0.197889	-0.199841	-0.201793	-0.201711	-0.198916	-0.196122	-0.193328	-0.190534	-0.18774	-0.184946	-0.182151	-0.179357	-0.176563	-0.173769	-0.170975	-0.16818	-0.165386	-0.163113	-0.163964	-0.164815	-0.165666	-0.166517	-0.167368	-0.168219
NaN	NaN	NaN	NaN	NaN	NaN	NaN	NaN	NaN	NaN	NaN	NaN	NaN	NaN	NaN	-0.181231	-0.183134	-0.185038	-0.186941	-0.188845	-0.190748	-0.192652	-0.194555	-0.196458	-0.198362	-0.200265	-0.202169	-0.204072	-0.205976	-0.205822	-0.202925	-0.200028	-0.197131	-0.194234	-0.191337	-0.18844	-0.185543	-0.182646	-0.179749	-0.176852	-0.173955	-0.171058	-0.168161	-0.165786	-0.166539	-0.167293	-0.168046	-0.168799	-0.169553	-0.170306
NaN	NaN	NaN	NaN	NaN	NaN	NaN	NaN	NaN	NaN	NaN	NaN	NaN	NaN	NaN	-0.180191	-0.182094	-0.183997	-0.185899	-0.187802	-0.189705	-0.191608	-0.193511	-0.195413	-0.197316	-0.199219	-0.201122	-0.203025	-0.204928	-0.204785	-0.201914	-0.199044	-0.196174	-0.193304	-0.190433	-0.187563	-0.184693	-0.181822	-0.178952	-0.176082	-0.173211	-0.170341	-0.167471	-0.165115	-0.165849	-0.166583	-0.167316	-0.16805	-0.168783	-0.169517
NaN	NaN	NaN	NaN	NaN	NaN	NaN	NaN	NaN	NaN	NaN	NaN	NaN	NaN	NaN	-0.17476	-0.176699	-0.178637	-0.180575	-0.182513	-0.184451	-0.186389	-0.188327	-0.190265	-0.192204	-0.194142	-0.19608	-0.198018	-0.199956	-0.199886	-0.19714	-0.194393	-0.191647	-0.1889	-0.186154	-0.183407	-0.180661	-0.177914	-0.175168	-0.172421	-0.169674	-0.166928	-0.164181	-0.161937	-0.16271	-0.163482	-0.164254	-0.165026	-0.165798	-0.166571
NaN	NaN	NaN	NaN	NaN	NaN	NaN	NaN	NaN	NaN	NaN	NaN	NaN	NaN	NaN	-0.16933	-0.171303	-0.173277	-0.17525	-0.177224	-0.179197	-0.181171	-0.183144	-0.185117	-0.187091	-0.189064	-0.191038	-0.193011	-0.194985	-0.194988	-0.192365	-0.189743	-0.18712	-0.184497	-0.181874	-0.179251	-0.176629	-0.174006	-0.171383	-0.16876	-0.166137	-0.163515	-0.160892	-0.15876	-0.15957	-0.160381	-0.161192	-0.162003	-0.162814	-0.163624
NaN	NaN	NaN	NaN	NaN	NaN	NaN	NaN	NaN	NaN	NaN	NaN	NaN	NaN	NaN	-0.163899	-0.165908	-0.167917	-0.169926	-0.171934	-0.173943	-0.175952	-0.177961	-0.179969	-0.181978	-0.183987	-0.185996	-0.188004	-0.190013	-0.19009	-0.187591	-0.185092	-0.182593	-0.180094	-0.177595	-0.175096	-0.172597	-0.170098	-0.167598	-0.165099	-0.1626	-0.160101	-0.157602	-0.155582	-0.156431	-0.15728	-0.15813	-0.158979	-0.159829	-0.160678
NaN	NaN	NaN	NaN	NaN	NaN	NaN	NaN	NaN	NaN	NaN	NaN	NaN	NaN	NaN	-0.158469	-0.160513	-0.162557	-0.164601	-0.166645	-0.168689	-0.170733	-0.172777	-0.174821	-0.176865	-0.178909	-0.180953	-0.182998	-0.185042	-0.185192	-0.182816	-0.180441	-0.178066	-0.17569	-0.173315	-0.17094	-0.168565	-0.166189	-0.163814	-0.161439	-0.159063	-0.156688	-0.154313	-0.152404	-0.153292	-0.15418	-0.155068	-0.155956	-0.156844	-0.157732
NaN	NaN	NaN	NaN	NaN	NaN	NaN	NaN	NaN	NaN	NaN	NaN	NaN	NaN	NaN	-0.153038	-0.155118	-0.157197	-0.159276	-0.161356	-0.163435	-0.165515	-0.167594	-0.169673	-0.171753	-0.173832	-0.175911	-0.177991	-0.18007	-0.180293	-0.178042	-0.17579	-0.173539	-0.171287	-0.169036	-0.166784	-0.164533	-0.162281	-0.160029	-0.157778	-0.155526	-0.153275	-0.151023	-0.149226	-0.150152	-0.151079	-0.152006	-0.152932	-0.153859	-0.154785
NaN	NaN	NaN	NaN	NaN	NaN	NaN	NaN	NaN	NaN	NaN	NaN	NaN	NaN	NaN	-0.147608	-0.149722	-0.151837	-0.153952	-0.156066	-0.158181	-0.160296	-0.162411	-0.164525	-0.16664	-0.168755	-0.170869	-0.172984	-0.175099	-0.175395	-0.173267	-0.171139	-0.169012	-0.166884	-0.164756	-0.162628	-0.1605	-0.158373	-0.156245	-0.154117	-0.151989	-0.149862	-0.147734	-0.146048	-0.147013	-0.147978	-0.148943	-0.149909	-0.150874	-0.151839
NaN	NaN	NaN	NaN	NaN	NaN	NaN	NaN	NaN	NaN	NaN	NaN	NaN	NaN	NaN	-0.142177	-0.144327	-0.146477	-0.148627	-0.150777	-0.152927	-0.155077	-0.157227	-0.159377	-0.161527	-0.163677	-0.165827	-0.167977	-0.170127	-0.170497	-0.168493	-0.166489	-0.164485	-0.162481	-0.160477	-0.158473	-0.156468	-0.154464	-0.15246	-0.150456	-0.148452	-0.146448	-0.144444	-0.14287	-0.143874	-0.144877	-0.145881	-0.146885	-0.147889	-0.148893
NaN	NaN	NaN	NaN	NaN	NaN	NaN	NaN	NaN	NaN	NaN	NaN	NaN	NaN	NaN	-0.136747	-0.138932	-0.141117	-0.143303	-0.145488	-0.147673	-0.149859	-0.152044	-0.154229	-0.156414	-0.1586	-0.160785	-0.16297	-0.165156	-0.165598	-0.163718	-0.161838	-0.159958	-0.158077	-0.156197	-0.154317	-0.152436	-0.150556	-0.148676	-0.146796	-0.144915	-0.143035	-0.141155	-0.139692	-0.140734	-0.141777	-0.142819	-0.143862	-0.144904	-0.145946
NaN	NaN	NaN	NaN	NaN	NaN	NaN	NaN	NaN	NaN	NaN	NaN	NaN	NaN	NaN	-0.131316	-0.133537	-0.135757	-0.137978	-0.140199	-0.142419	-0.14464	-0.14686	-0.149081	-0.151302	-0.153522	-0.155743	-0.157963	-0.160184	-0.1607	-0.158944	-0.157187	-0.155431	-0.153674	-0.151917	-0.150161	-0.148404	-0.146648	-0.144891	-0.143135	-0.141378	-0.139622	-0.137865	-0.136514	-0.137595	-0.138676	-0.139757	-0.140838	-0.141919	-0.143
NaN	NaN	NaN	NaN	NaN	NaN	NaN	NaN	NaN	NaN	NaN	NaN	NaN	NaN	NaN	-0.125886	-0.128142	-0.130398	-0.132653	-0.134909	-0.137165	-0.139421	-0.141677	-0.143933	-0.146189	-0.148445	-0.150701	-0.152957	-0.155213	-0.155802	-0.154169	-0.152536	-0.150904	-0.149271	-0.147638	-0.146005	-0.144372	-0.14274	-0.141107	-0.139474	-0.137841	-0.136208	-0.134576	-0.133336	-0.134456	-0.135575	-0.136695	-0.137815	-0.138934	-0.140054
NaN	NaN	NaN	NaN	NaN	NaN	NaN	NaN	NaN	NaN	NaN	NaN	NaN	NaN	NaN	-0.120455	-0.122746	-0.125038	-0.127329	-0.12962	-0.131911	-0.134203	-0.136494	-0.138785	-0.141076	-0.143367	-0.145659	-0.14795	-0.150241	-0.150904	-0.149395	-0.147886	-0.146376	-0.144867	-0.143358	-0.141849	-0.14034	-0.138831	-0.137322	-0.135813	-0.134304	-0.132795	-0.131286	-0.130158	-0.131316	-0.132475	-0.133633	-0.134791	-0.135949	-0.137107
NaN	NaN	NaN	NaN	NaN	NaN	NaN	NaN	NaN	NaN	NaN	NaN	NaN	NaN	NaN	-0.115025	-0.117351	-0.119678	-0.122004	-0.124331	-0.126657	-0.128984	-0.13131	-0.133637	-0.135963	-0.13829	-0.140616	-0.142943	-0.14527	-0.146005	-0.14462	-0.143235	-0.141849	-0.140464	-0.139079	-0.137694	-0.136308	-0.134923	-0.133538	-0.132152	-0.130767	-0.129382	-0.127997	-0.12698	-0.128177	-0.129374	-0.130571	-0.131767	-0.132964	-0.134161
NaN	NaN	NaN	NaN	NaN	NaN	NaN	NaN	NaN	NaN	NaN	NaN	NaN	NaN	NaN	-0.109594	-0.111956	-0.114318	-0.11668	-0.119042	-0.121403	-0.123765	-0.126127	-0.128489	-0.130851	-0.133213	-0.135574	-0.137936	-0.140298	-0.141107	-0.139845	-0.138584	-0.137322	-0.136061	-0.134799	-0.133538	-0.132276	-0.131015	-0.129753	-0.128492	-0.12723	-0.125969	-0.124707	-0.123802	-0.125038	-0.126273	-0.127509	-0.128744	-0.129979	-0.131215
NaN	NaN	NaN	NaN	NaN	NaN	NaN	NaN	NaN	NaN	NaN	NaN	NaN	NaN	NaN	-0.102916	-0.105331	-0.107745	-0.11016	-0.112575	-0.114989	-0.117404	-0.119818	-0.122233	-0.124647	-0.127062	-0.129476	-0.131891	-0.134305	-0.135231	-0.134173	-0.133114	-0.132055	-0.130997	-0.129938	-0.128879	-0.127821	-0.126762	-0.125703	-0.124645	-0.123586	-0.122527	-0.121468	-0.120748	-0.12206	-0.123371	-0.124683	-0.125994	-0.127306	-0.128618
NaN	NaN	NaN	NaN	NaN	NaN	NaN	NaN	NaN	NaN	NaN	NaN	NaN	NaN	NaN	-0.0931204	-0.0956312	-0.0981419	-0.100653	-0.103163	-0.105674	-0.108185	-0.110696	-0.113206	-0.115717	-0.118228	-0.120738	-0.123249	-0.12576	-0.126913	-0.126254	-0.125596	-0.124938	-0.12428	-0.123622	-0.122964	-0.122306	-0.121648	-0.120989	-0.120331	-0.119673	-0.119015	-0.118357	-0.118005	-0.119486	-0.120967	-0.122449	-0.12393	-0.125412	-0.126893
NaN	NaN	NaN	NaN	NaN	NaN	NaN	NaN	NaN	NaN	NaN	NaN	NaN	NaN	NaN	-0.0833245	-0.0859314	-0.0885383	-0.0911452	-0.0937521	-0.0963591	-0.098966	-0.101573	-0.10418	-0.106787	-0.109394	-0.112001	-0.114608	-0.117214	-0.118594	-0.118336	-0.118079	-0.117821	-0.117564	-0.117306	-0.117048	-0.116791	-0.116533	-0.116276	-0.116018	-0.115761	-0.115503	-0.115246	-0.115261	-0.116912	-0.118563	-0.120215	-0.121866	-0.123517	-0.125169
NaN	NaN	NaN	NaN	NaN	NaN	NaN	NaN	NaN	NaN	NaN	NaN	NaN	NaN	NaN	NaN	-0.0762316	-0.0789347	-0.0816378	-0.0843409	-0.087044	-0.0897472	-0.0924503	-0.0951534	-0.0978565	-0.10056	-0.103263	-0.105966	-0.108669	-0.110275	-0.110418	-0.110561	-0.110704	-0.110847	-0.11099	-0.111133	-0.111276	-0.111419	-0.111562	-0.111705	-0.111848	-0.111991	-0.112134	-0.112517	-0.114338	-0.116159	-0.117981	-0.119802	-0.121623	-0.123444
NaN	NaN	NaN	NaN	NaN	NaN	NaN	NaN	NaN	NaN	NaN	NaN	NaN	NaN	NaN	NaN	-0.0665318	-0.0693311	-0.0721304	-0.0749297	-0.077729	-0.0805283	-0.0833276	-0.0861269	-0.0889262	-0.0917255	-0.0945248	-0.0973241	-0.100123	-0.101956	-0.1025	-0.103043	-0.103587	-0.10413	-0.104674	-0.105218	-0.105761	-0.106305	-0.106848	-0.107392	-0.107936	-0.108479	-0.109023	-0.109773	-0.111764	-0.113755	-0.115747	-0.117738	-0.119729	-0.12172
NaN	NaN	NaN	NaN	NaN	NaN	NaN	NaN	NaN	NaN	NaN	NaN	NaN	NaN	NaN	NaN	-0.056832	-0.0597275	-0.062623	-0.0655185	-0.068414	-0.0713095	-0.074205	-0.0771005	-0.079996	-0.0828915	-0.085787	-0.0886825	-0.091578	-0.0936372	-0.0945813	-0.0955255	-0.0964697	-0.0974138	-0.098358	-0.0993021	-0.100246	-0.10119	-0.102135	-0.103079	-0.104023	-0.104967	-0.105911	-0.107029	-0.10919	-0.111351	-0.113513	-0.115674	-0.117835	-0.119996
NaN	NaN	NaN	NaN	NaN	NaN	NaN	NaN	NaN	NaN	NaN	NaN	NaN	NaN	NaN	NaN	-0.0471323	-0.0501239	-0.0531156	-0.0561073	-0.059099	-0.0620907	-0.0650824	-0.068074	-0.0710657	-0.0740574	-0.0770491	-0.0800408	-0.0830325	-0.0853183	-0.086663	-0.0880078	-0.0893525	-0.0906972	-0.092042	-0.0933867	-0.0947314	-0.0960762	-0.0974209	-0.0987657	-0.10011	-0.101455	-0.1028	-0.104285	-0.106616	-0.108947	-0.111278	-0.113609	-0.11594	-0.118271
NaN	NaN	NaN	NaN	NaN	NaN	NaN	NaN	NaN	NaN	NaN	NaN	NaN	NaN	NaN	NaN	-0.0374325	-0.0405204	-0.0436082	-0.0466961	-0.049784	-0.0528719	-0.0559597	-0.0590476	-0.0621355	-0.0652234	-0.0683112	-0.0713991	-0.074487	-0.0769995	-0.0787448	-0.0804901	-0.0822354	-0.0839807	-0.085726	-0.0874713	-0.0892166	-0.0909619	-0.0927072	-0.0944525	-0.0961978	-0.0979431	-0.0996884	-0.101542	-0.104043	-0.106543	-0.109044	-0.111545	-0.114046	-0.116547
NaN	NaN	NaN	NaN	NaN	NaN	NaN	NaN	NaN	NaN	NaN	NaN	NaN	NaN	NaN	NaN	NaN	-0.0309168	-0.0341008	-0.0372849	-0.040469	-0.043653	-0.0468371	-0.0500212	-0.0532052	-0.0563893	-0.0595734	-0.0627574	-0.0659415	-0.0686806	-0.0708265	-0.0729724	-0.0751182	-0.0772641	-0.07941	-0.0815559	-0.0837017	-0.0858476	-0.0879935	-0.0901394	-0.0922852	-0.0944311	-0.096577	-0.0987979	-0.101469	-0.104139	-0.10681	-0.109481	-0.112152	-0.114823
NaN	NaN	NaN	NaN	NaN	NaN	NaN	NaN	NaN	NaN	NaN	NaN	NaN	NaN	NaN	NaN	NaN	-0.0213132	-0.0245934	-0.0278737	-0.0311539	-0.0344342	-0.0377145	-0.0409947	-0.044275	-0.0475552	-0.0508355	-0.0541157	-0.057396	-0.0603618	-0.0629082	-0.0654547	-0.0680011	-0.0705475	-0.073094	-0.0756404	-0.0781869	-0.0807333	-0.0832798	-0.0858262	-0.0883727	-0.0909191	-0.0934656	-0.096054	-0.0988948	-0.101735	-0.104576	-0.107417	-0.110258	-0.113098
NaN	NaN	NaN	NaN	NaN	NaN	NaN	NaN	NaN	NaN	NaN	NaN	NaN	NaN	NaN	NaN	NaN	-0.0117096	-0.015086	-0.0184625	-0.0218389	-0.0252154	-0.0285918	-0.0319683	-0.0353447	-0.0387212	-0.0420976	-0.0454741	-0.0488505	-0.0520429	-0.0549899	-0.0579369	-0.060884	-0.063831	-0.066778	-0.069725	-0.072672	-0.075619	-0.0785661	-0.0815131	-0.0844601	-0.0874071	-0.0903541	-0.0933102	-0.0963208	-0.0993315	-0.102342	-0.105353	-0.108363	-0.111374
NaN	NaN	NaN	NaN	NaN	NaN	NaN	NaN	NaN	NaN	NaN	NaN	NaN	NaN	NaN	NaN	NaN	-0.002106	-0.00557864	-0.00905127	-0.0125239	-0.0159965	-0.0194692	-0.0229418	-0.0264145	-0.0298871	-0.0333597	-0.0368324	-0.040305	-0.0437241	-0.0470716	-0.0504192	-0.0537668	-0.0571144	-0.060462	-0.0638096	-0.0671572	-0.0705048	-0.0738523	-0.0771999	-0.0805475	-0.0838951	-0.0872427	-0.0905664	-0.0937469	-0.0969275	-0.100108	-0.103289	-0.106469	-0.10965
NaN	NaN	NaN	NaN	NaN	NaN	NaN	NaN	NaN	NaN	NaN	NaN	NaN	NaN	NaN	NaN	NaN	NaN	0.00392876	0.000359934	-0.00320889	-0.00677772	-0.0103466	-0.0139154	-0.0174842	-0.021053	-0.0246219	-0.0281907	-0.0317595	-0.0354052	-0.0391534	-0.0429015	-0.0466497	-0.0503978	-0.054146	-0.0578942	-0.0616423	-0.0653905	-0.0691386	-0.0728868	-0.0766349	-0.0803831	-0.0841313	-0.0878226	-0.091173	-0.0945235	-0.0978739	-0.101224	-0.104575	-0.107925
NaN	NaN	NaN	NaN	NaN	NaN	NaN	NaN	NaN	NaN	NaN	NaN	NaN	NaN	NaN	NaN	NaN	NaN	0.0134362	0.00977114	0.00610612	0.0024411	-0.00122392	-0.00488894	-0.00855396	-0.012219	-0.015884	-0.019549	-0.023214	-0.0270864	-0.0312351	-0.0353838	-0.0395325	-0.0436813	-0.04783	-0.0519787	-0.0561275	-0.0602762	-0.0644249	-0.0685736	-0.0727224	-0.0768711	-0.0810198	-0.0850788	-0.0885991	-0.0921195	-0.0956398	-0.0991602	-0.102681	-0.106201
NaN	NaN	NaN	NaN	NaN	NaN	NaN	NaN	NaN	NaN	NaN	NaN	NaN	NaN	NaN	NaN	NaN	NaN	0.0229436	0.0191823	0.0154211	0.0116599	0.00789872	0.00413751	0.000376297	-0.00338491	-0.00714612	-0.0109073	-0.0146685	-0.0187675	-0.0233168	-0.0278661	-0.0324154	-0.0369647	-0.041514	-0.0460633	-0.0506126	-0.0551619	-0.0597112	-0.0642605	-0.0688098	-0.0733591	-0.0779084	-0.082335	-0.0860252	-0.0897155	-0.0934058	-0.097096	-0.100786	-0.104477
NaN	NaN	NaN	NaN	NaN	NaN	NaN	NaN	NaN	NaN	NaN	NaN	NaN	NaN	NaN	NaN	NaN	NaN	NaN	0.0225867	0.0190847	0.0155827	0.0120808	0.00857878	0.0050768	0.00157482	-0.00192715	-0.00542913	-0.00893111	-0.0130185	-0.0178865	-0.0227545	-0.0276225	-0.0324905	-0.0373585	-0.0422265	-0.0470945	-0.0519625	-0.0568304	-0.0616984	-0.0665664	-0.0714344	-0.0763024	-0.0810231	-0.0848598	-0.0886965	-0.0925332	-0.0963699	-0.100207	-0.104043
NaN	NaN	NaN	NaN	NaN	NaN	NaN	NaN	NaN	NaN	NaN	NaN	NaN	NaN	NaN	NaN	NaN	NaN	NaN	0.025991	0.0227483	0.0195055	0.0162628	0.01302	0.0097773	0.00653456	0.00329182	4.90724084421296e-05	-0.00319367	-0.00726953	-0.0124562	-0.0176429	-0.0228296	-0.0280163	-0.033203	-0.0383896	-0.0435763	-0.048763	-0.0539497	-0.0591364	-0.0643231	-0.0695098	-0.0746964	-0.0797112	-0.0836943	-0.0876775	-0.0916606	-0.0956437	-0.0996268	-0.10361
NaN	NaN	NaN	NaN	NaN	NaN	NaN	NaN	NaN	NaN	NaN	NaN	NaN	NaN	NaN	NaN	NaN	NaN	NaN	NaN	0.0264118	0.0234283	0.0204448	0.0174613	0.0144778	0.0114943	0.00851079	0.00552728	0.00254377	-0.00152054	-0.00702592	-0.0125313	-0.0180367	-0.0235421	-0.0290474	-0.0345528	-0.0400582	-0.0455636	-0.051069	-0.0565743	-0.0620797	-0.0675851	-0.0730905	-0.0783993	-0.0825289	-0.0866584	-0.090788	-0.0949176	-0.0990471	-0.103177
NaN	NaN	NaN	NaN	NaN	NaN	NaN	NaN	NaN	NaN	NaN	NaN	NaN	NaN	NaN	NaN	NaN	NaN	NaN	NaN	0.0300754	0.0273511	0.0246269	0.0219026	0.0191783	0.016454	0.0137298	0.0110055	0.0082812	0.00422844	-0.00159563	-0.0074197	-0.0132438	-0.0190678	-0.0248919	-0.030716	-0.0365401	-0.0423641	-0.0481882	-0.0540123	-0.0598364	-0.0656604	-0.0714845	-0.0770874	-0.0813634	-0.0856394	-0.0899154	-0.0941914	-0.0984674	-0.102743
NaN	NaN	NaN	NaN	NaN	NaN	NaN	NaN	NaN	NaN	NaN	NaN	NaN	NaN	NaN	NaN	NaN	NaN	NaN	NaN	0.033739	0.0312739	0.0288089	0.0263439	0.0238788	0.0214138	0.0189487	0.0164837	0.0140186	0.00997743	0.00383467	-0.0023081	-0.00845087	-0.0145936	-0.0207364	-0.0268792	-0.0330219	-0.0391647	-0.0453075	-0.0514502	-0.057593	-0.0637358	-0.0698785	-0.0757755	-0.080198	-0.0846204	-0.0890428	-0.0934653	-0.0978877	-0.10231
NaN	NaN	NaN	NaN	NaN	NaN	NaN	NaN	NaN	NaN	NaN	NaN	NaN	NaN	NaN	NaN	NaN	NaN	NaN	NaN	NaN	0.0351967	0.0329909	0.0307851	0.0285793	0.0263735	0.0241677	0.0219619	0.0197561	0.0157264	0.00926496	0.0028035	-0.00365796	-0.0101194	-0.0165809	-0.0230423	-0.0295038	-0.0359653	-0.0424267	-0.0488882	-0.0553496	-0.0618111	-0.0682726	-0.0744636	-0.0790325	-0.0836014	-0.0881702	-0.0927391	-0.097308	-0.101877
NaN	NaN	NaN	NaN	NaN	NaN	NaN	NaN	NaN	NaN	NaN	NaN	NaN	NaN	NaN	NaN	NaN	NaN	NaN	NaN	NaN	0.0391195	0.037173	0.0352264	0.0332798	0.0313332	0.0293867	0.0274401	0.0254935	0.0214754	0.0146953	0.0079151	0.00113495	-0.00564521	-0.0124254	-0.0192055	-0.0259857	-0.0327658	-0.039546	-0.0463261	-0.0531063	-0.0598864	-0.0666666	-0.0731518	-0.0778671	-0.0825824	-0.0872976	-0.0920129	-0.0967282	-0.101444
NaN	NaN	NaN	NaN	NaN	NaN	NaN	NaN	NaN	NaN	NaN	NaN	NaN	NaN	NaN	NaN	NaN	NaN	NaN	NaN	NaN	NaN	0.041355	0.0396677	0.0379803	0.036293	0.0346056	0.0329183	0.031231	0.0272244	0.0201255	0.0130267	0.00592785	-0.00117099	-0.00826984	-0.0153687	-0.0224675	-0.0295664	-0.0366652	-0.0437641	-0.0508629	-0.0579618	-0.0650606	-0.0718399	-0.0767016	-0.0815633	-0.0864251	-0.0912868	-0.0961485	-0.10101
NaN	NaN	NaN	NaN	NaN	NaN	NaN	NaN	NaN	NaN	NaN	NaN	NaN	NaN	NaN	NaN	NaN	NaN	NaN	NaN	NaN	NaN	0.045537	0.0441089	0.0426808	0.0412527	0.0398246	0.0383965	0.0369684	0.0329734	0.0255558	0.0181383	0.0107208	0.00330322	-0.00411432	-0.0115319	-0.0189494	-0.0263669	-0.0337845	-0.041202	-0.0486196	-0.0560371	-0.0634546	-0.070528	-0.0755361	-0.0805443	-0.0855525	-0.0905606	-0.0955688	-0.100577
NaN	NaN	NaN	NaN	NaN	NaN	NaN	NaN	NaN	NaN	NaN	NaN	NaN	NaN	NaN	NaN	NaN	NaN	NaN	NaN	NaN	NaN	NaN	0.0485502	0.0473813	0.0462124	0.0450436	0.0438747	0.0427058	0.0387224	0.0309861	0.0232499	0.0155137	0.00777743	4.12008108757954e-05	-0.00769503	-0.0154313	-0.0231675	-0.0309037	-0.03864	-0.0463762	-0.0541124	-0.0618487	-0.0692161	-0.0743707	-0.0795253	-0.0846799	-0.0898345	-0.0949891	-0.100144
NaN	NaN	NaN	NaN	NaN	NaN	NaN	NaN	NaN	NaN	NaN	NaN	NaN	NaN	NaN	NaN	NaN	NaN	NaN	NaN	NaN	NaN	NaN	NaN	0.0520818	0.0511722	0.0502625	0.0493529	0.0484433	0.0444714	0.0364164	0.0283615	0.0203066	0.0122516	0.00419672	-0.00385821	-0.0119131	-0.0199681	-0.028023	-0.0360779	-0.0441328	-0.0521878	-0.0602427	-0.0679042	-0.0732052	-0.0785063	-0.0838073	-0.0891083	-0.0944094	-0.0997104
NaN	NaN	NaN	NaN	NaN	NaN	NaN	NaN	NaN	NaN	NaN	NaN	NaN	NaN	NaN	NaN	NaN	NaN	NaN	NaN	NaN	NaN	NaN	NaN	0.0567823	0.0561319	0.0554815	0.0548311	0.0541807	0.0502203	0.0418467	0.0334731	0.0250995	0.0167259	0.00835224	-2.13799080242007e-05	-0.008395	-0.0167686	-0.0251422	-0.0335159	-0.0418895	-0.0502631	-0.0586367	-0.0665923	-0.0720398	-0.0774873	-0.0829347	-0.0883822	-0.0938296	-0.0992771
NaN	NaN	NaN	NaN	NaN	NaN	NaN	NaN	NaN	NaN	NaN	NaN	NaN	NaN	NaN	NaN	NaN	NaN	NaN	NaN	NaN	NaN	NaN	NaN	NaN	0.0610917	0.0607005	0.0603093	0.0599181	0.0559693	0.047277	0.0385847	0.0298924	0.0212001	0.0125078	0.00381545	-0.00487687	-0.0135692	-0.0222615	-0.0309538	-0.0396461	-0.0483384	-0.0570308	-0.0652804	-0.0708743	-0.0764682	-0.0820621	-0.087656	-0.0932499	-0.0988438
NaN	NaN	NaN	NaN	NaN	NaN	NaN	NaN	NaN	NaN	NaN	NaN	NaN	NaN	NaN	NaN	NaN	NaN	NaN	NaN	NaN	NaN	NaN	NaN	NaN	0.0660514	0.0659195	0.0657875	0.0656556	0.0617183	0.0527073	0.0436963	0.0346853	0.0256743	0.0166633	0.00765227	-0.00135873	-0.0103697	-0.0193808	-0.0283918	-0.0374028	-0.0464138	-0.0554248	-0.0639686	-0.0697089	-0.0754492	-0.0811895	-0.0869299	-0.0926702	-0.0984105
NaN	NaN	NaN	NaN	NaN	NaN	NaN	NaN	NaN	NaN	NaN	NaN	NaN	NaN	NaN	NaN	NaN	NaN	NaN	NaN	NaN	NaN	NaN	NaN	NaN	NaN	0.0658611	0.0658864	0.0659118	0.0620994	0.0531702	0.0442409	0.0353117	0.0263824	0.0174532	0.00852395	-0.000405292	-0.00933454	-0.0182638	-0.027193	-0.0361223	-0.0450515	-0.0539808	-0.0624373	-0.0680576	-0.0736779	-0.0792982	-0.0849186	-0.0905389	-0.0961592
NaN	NaN	NaN	NaN	NaN	NaN	NaN	NaN	NaN	NaN	NaN	NaN	NaN	NaN	NaN	NaN	NaN	NaN	NaN	NaN	NaN	NaN	NaN	NaN	NaN	NaN	NaN	0.0638337	0.0639755	0.0603334	0.0516461	0.0429588	0.0342715	0.0255842	0.0168969	0.00820957	-0.000477726	-0.00916502	-0.0178523	-0.0265396	-0.0352269	-0.0439142	-0.0526015	-0.0608183	-0.066212	-0.0716058	-0.0769995	-0.0823932	-0.0877869	-0.0931807
NaN	NaN	NaN	NaN	NaN	NaN	NaN	NaN	NaN	NaN	NaN	NaN	NaN	NaN	NaN	NaN	NaN	NaN	NaN	NaN	NaN	NaN	NaN	NaN	NaN	NaN	NaN	NaN	0.0620392	0.0585673	0.0501219	0.0416766	0.0332312	0.0247859	0.0163405	0.00789519	-0.00055016	-0.00899551	-0.0174409	-0.0258862	-0.0343316	-0.0427769	-0.0512223	-0.0591993	-0.0643664	-0.0695336	-0.0747007	-0.0798678	-0.085035	-0.0902021
NaN	NaN	NaN	NaN	NaN	NaN	NaN	NaN	NaN	NaN	NaN	NaN	NaN	NaN	NaN	NaN	NaN	NaN	NaN	NaN	NaN	NaN	NaN	NaN	NaN	NaN	NaN	NaN	0.0601028	0.0568012	0.0485978	0.0403944	0.032191	0.0239876	0.0157842	0.00758081	-0.000622594	-0.008826	-0.0170294	-0.0252328	-0.0334362	-0.0416396	-0.049843	-0.0575803	-0.0625208	-0.0674614	-0.0724019	-0.0773425	-0.082283	-0.0872236
NaN	NaN	NaN	NaN	NaN	NaN	NaN	NaN	NaN	NaN	NaN	NaN	NaN	NaN	NaN	NaN	NaN	NaN	NaN	NaN	NaN	NaN	NaN	NaN	NaN	NaN	NaN	NaN	NaN	0.0550352	0.0470737	0.0391123	0.0311508	0.0231893	0.0152279	0.00726643	-0.000695027	-0.00865649	-0.0166179	-0.0245794	-0.0325409	-0.0405023	-0.0484638	-0.0559613	-0.0606753	-0.0653892	-0.0701032	-0.0748171	-0.0795311	-0.084245
NaN	NaN	NaN	NaN	NaN	NaN	NaN	NaN	NaN	NaN	NaN	NaN	NaN	NaN	NaN	NaN	NaN	NaN	NaN	NaN	NaN	NaN	NaN	NaN	NaN	NaN	NaN	NaN	NaN	NaN	0.0455496	0.0378301	0.0301106	0.0223911	0.0146716	0.00695205	-0.000767461	-0.00848697	-0.0162065	-0.023926	-0.0316455	-0.039365	-0.0470845	-0.0543423	-0.0588297	-0.063317	-0.0678044	-0.0722917	-0.0767791	-0.0812665
NaN	NaN	NaN	NaN	NaN	NaN	NaN	NaN	NaN	NaN	NaN	NaN	NaN	NaN	NaN	NaN	NaN	NaN	NaN	NaN	NaN	NaN	NaN	NaN	NaN	NaN	NaN	NaN	NaN	NaN	NaN	0.0365479	0.0290704	0.0215928	0.0141152	0.00663767	-0.000839895	-0.00831746	-0.015795	-0.0232726	-0.0307502	-0.0382277	-0.0457053	-0.0527233	-0.0569841	-0.0612448	-0.0655056	-0.0697664	-0.0740272	-0.0782879
NaN	NaN	NaN	NaN	NaN	NaN	NaN	NaN	NaN	NaN	NaN	NaN	NaN	NaN	NaN	NaN	NaN	NaN	NaN	NaN	NaN	NaN	NaN	NaN	NaN	NaN	NaN	NaN	NaN	NaN	NaN	NaN	0.0280301	0.0207945	0.0135589	0.00632329	-0.000912329	-0.00814795	-0.0153836	-0.0226192	-0.0298548	-0.0370904	-0.044326	-0.0511043	-0.0551385	-0.0591727	-0.0632068	-0.067241	-0.0712752	-0.0753094
NaN	NaN	NaN	NaN	NaN	NaN	NaN	NaN	NaN	NaN	NaN	NaN	NaN	NaN	NaN	NaN	NaN	NaN	NaN	NaN	NaN	NaN	NaN	NaN	NaN	NaN	NaN	NaN	NaN	NaN	NaN	NaN	NaN	0.0199963	0.0130026	0.00600891	-0.000984762	-0.00797843	-0.0149721	-0.0219658	-0.0289595	-0.0359531	-0.0429468	-0.0494853	-0.0532929	-0.0571005	-0.0609081	-0.0647157	-0.0685232	-0.0723308
NaN	NaN	NaN	NaN	NaN	NaN	NaN	NaN	NaN	NaN	NaN	NaN	NaN	NaN	NaN	NaN	NaN	NaN	NaN	NaN	NaN	NaN	NaN	NaN	NaN	NaN	NaN	NaN	NaN	NaN	NaN	NaN	NaN	NaN	0.0124463	0.00569453	-0.0010572	-0.00780892	-0.0145606	-0.0213124	-0.0280641	-0.0348158	-0.0415676	-0.0478663	-0.0514473	-0.0550283	-0.0586093	-0.0621903	-0.0657713	-0.0693523
NaN	NaN	NaN	NaN	NaN	NaN	NaN	NaN	NaN	NaN	NaN	NaN	NaN	NaN	NaN	NaN	NaN	NaN	NaN	NaN	NaN	NaN	NaN	NaN	NaN	NaN	NaN	NaN	NaN	NaN	NaN	NaN	NaN	NaN	NaN	0.00538015	-0.00112963	-0.00763941	-0.0141492	-0.020659	-0.0271687	-0.0336785	-0.0401883	-0.0462473	-0.0496017	-0.0529561	-0.0563105	-0.0596649	-0.0630193	-0.0663737
NaN	NaN	NaN	NaN	NaN	NaN	NaN	NaN	NaN	NaN	NaN	NaN	NaN	NaN	NaN	NaN	NaN	NaN	NaN	NaN	NaN	NaN	NaN	NaN	NaN	NaN	NaN	NaN	NaN	NaN	NaN	NaN	NaN	NaN	NaN	NaN	-0.00120206	-0.0074699	-0.0137377	-0.0200056	-0.0262734	-0.0325412	-0.0388091	-0.0446283	-0.0477561	-0.0508839	-0.0540118	-0.0571396	-0.0602674	-0.0633952
NaN	NaN	NaN	NaN	NaN	NaN	NaN	NaN	NaN	NaN	NaN	NaN	NaN	NaN	NaN	NaN	NaN	NaN	NaN	NaN	NaN	NaN	NaN	NaN	NaN	NaN	NaN	NaN	NaN	NaN	NaN	NaN	NaN	NaN	NaN	NaN	NaN	-0.00730038	-0.0133263	-0.0193522	-0.025378	-0.0314039	-0.0374298	-0.0430093	-0.0459105	-0.0488118	-0.051713	-0.0546142	-0.0575154	-0.0604167
NaN	NaN	NaN	NaN	NaN	NaN	NaN	NaN	NaN	NaN	NaN	NaN	NaN	NaN	NaN	NaN	NaN	NaN	NaN	NaN	NaN	NaN	NaN	NaN	NaN	NaN	NaN	NaN	NaN	NaN	NaN	NaN	NaN	NaN	NaN	NaN	NaN	NaN	-0.0129148	-0.0186987	-0.0244827	-0.0302666	-0.0360506	-0.0413903	-0.044065	-0.0467396	-0.0494142	-0.0520888	-0.0547635	-0.0574381
NaN	NaN	NaN	NaN	NaN	NaN	NaN	NaN	NaN	NaN	NaN	NaN	NaN	NaN	NaN	NaN	NaN	NaN	NaN	NaN	NaN	NaN	NaN	NaN	NaN	NaN	NaN	NaN	NaN	NaN	NaN	NaN	NaN	NaN	NaN	NaN	NaN	NaN	NaN	-0.0180331	-0.0235395	-0.0290459	-0.0345523	-0.039613	-0.0419997	-0.0443864	-0.0467731	-0.0491598	-0.0515465	-0.0539332
NaN	NaN	NaN	NaN	NaN	NaN	NaN	NaN	NaN	NaN	NaN	NaN	NaN	NaN	NaN	NaN	NaN	NaN	NaN	NaN	NaN	NaN	NaN	NaN	NaN	NaN	NaN	NaN	NaN	NaN	NaN	NaN	NaN	NaN	NaN	NaN	NaN	NaN	NaN	NaN	-0.0225326	-0.027714	-0.0328953	-0.0376246	-0.0396416	-0.0416586	-0.0436755	-0.0456925	-0.0477094	-0.0497264
NaN	NaN	NaN	NaN	NaN	NaN	NaN	NaN	NaN	NaN	NaN	NaN	NaN	NaN	NaN	NaN	NaN	NaN	NaN	NaN	NaN	NaN	NaN	NaN	NaN	NaN	NaN	NaN	NaN	NaN	NaN	NaN	NaN	NaN	NaN	NaN	NaN	NaN	NaN	NaN	NaN	NaN	-0.0312384	-0.0356363	-0.0372835	-0.0389307	-0.0405779	-0.0422252	-0.0438724	-0.0455196
NaN	NaN	NaN	NaN	NaN	NaN	NaN	NaN	NaN	NaN	NaN	NaN	NaN	NaN	NaN	NaN	NaN	NaN	NaN	NaN	NaN	NaN	NaN	NaN	NaN	NaN	NaN	NaN	NaN	NaN	NaN	NaN	NaN	NaN	NaN	NaN	NaN	NaN	NaN	NaN	NaN	NaN	NaN	-0.0336479	-0.0349254	-0.0362029	-0.0374804	-0.0387578	-0.0400353	-0.0413128
NaN	NaN	NaN	NaN	NaN	NaN	NaN	NaN	NaN	NaN	NaN	NaN	NaN	NaN	NaN	NaN	NaN	NaN	NaN	NaN	NaN	NaN	NaN	NaN	NaN	NaN	NaN	NaN	NaN	NaN	NaN	NaN	NaN	NaN	NaN	NaN	NaN	NaN	NaN	NaN	NaN	NaN	NaN	NaN	NaN	-0.033475	-0.0343828	-0.0352905	-0.0361983	-0.037106
NaN	NaN	NaN	NaN	NaN	NaN	NaN	NaN	NaN	NaN	NaN	NaN	NaN	NaN	NaN	NaN	NaN	NaN	NaN	NaN	NaN	NaN	NaN	NaN	NaN	NaN	NaN	NaN	NaN	NaN	NaN	NaN	NaN	NaN	NaN	NaN	NaN	NaN	NaN	NaN	NaN	NaN	NaN	NaN	NaN	NaN	NaN	-0.0318232	-0.0323612	-0.0328993
NaN	NaN	NaN	NaN	NaN	NaN	NaN	NaN	NaN	NaN	NaN	NaN	NaN	NaN	NaN	NaN	NaN	NaN	NaN	NaN	NaN	NaN	NaN	NaN	NaN	NaN	NaN	NaN	NaN	NaN	NaN	NaN	NaN	NaN	NaN	NaN	NaN	NaN	NaN	NaN	NaN	NaN	NaN	NaN	NaN	NaN	NaN	NaN	-0.0285242	-0.0286925
NaN	NaN	NaN	NaN	NaN	NaN	NaN	NaN	NaN	NaN	NaN	NaN	NaN	NaN	NaN	NaN	NaN	NaN	NaN	NaN	NaN	NaN	NaN	NaN	NaN	NaN	NaN	NaN	NaN	NaN	NaN	NaN	NaN	NaN	NaN	NaN	NaN	NaN	NaN	NaN	NaN	NaN	NaN	NaN	NaN	NaN	NaN	NaN	NaN	NaN
NaN	NaN	NaN	NaN	NaN	NaN	NaN	NaN	NaN	NaN	NaN	NaN	NaN	NaN	NaN	NaN	NaN	NaN	NaN	NaN	NaN	NaN	NaN	NaN	NaN	NaN	NaN	NaN	NaN	NaN	NaN	NaN	NaN	NaN	NaN	NaN	NaN	NaN	NaN	NaN	NaN	NaN	NaN	NaN	NaN	NaN	NaN	NaN	NaN	NaN
NaN	NaN	NaN	NaN	NaN	NaN	NaN	NaN	NaN	NaN	NaN	NaN	NaN	NaN	NaN	NaN	NaN	NaN	NaN	NaN	NaN	NaN	NaN	NaN	NaN	NaN	NaN	NaN	NaN	NaN	NaN	NaN	NaN	NaN	NaN	NaN	NaN	NaN	NaN	NaN	NaN	NaN	NaN	NaN	NaN	NaN	NaN	NaN	NaN	NaN
NaN	NaN	NaN	NaN	NaN	NaN	NaN	NaN	NaN	NaN	NaN	NaN	NaN	NaN	NaN	NaN	NaN	NaN	NaN	NaN	NaN	NaN	NaN	NaN	NaN	NaN	NaN	NaN	NaN	NaN	NaN	NaN	NaN	NaN	NaN	NaN	NaN	NaN	NaN	NaN	NaN	NaN	NaN	NaN	NaN	NaN	NaN	NaN	NaN	NaN
NaN	NaN	NaN	NaN	NaN	NaN	NaN	NaN	NaN	NaN	NaN	NaN	NaN	NaN	NaN	NaN	NaN	NaN	NaN	NaN	NaN	NaN	NaN	NaN	NaN	NaN	NaN	NaN	NaN	NaN	NaN	NaN	NaN	NaN	NaN	NaN	NaN	NaN	NaN	NaN	NaN	NaN	NaN	NaN	NaN	NaN	NaN	NaN	NaN	NaN
NaN	NaN	NaN	NaN	NaN	NaN	NaN	NaN	NaN	NaN	NaN	NaN	NaN	NaN	NaN	NaN	NaN	NaN	NaN	NaN	NaN	NaN	NaN	NaN	NaN	NaN	NaN	NaN	NaN	NaN	NaN	NaN	NaN	NaN	NaN	NaN	NaN	NaN	NaN	NaN	NaN	NaN	NaN	NaN	NaN	NaN	NaN	NaN	NaN	NaN
NaN	NaN	NaN	NaN	NaN	NaN	NaN	NaN	NaN	NaN	NaN	NaN	NaN	NaN	NaN	NaN	NaN	NaN	NaN	NaN	NaN	NaN	NaN	NaN	NaN	NaN	NaN	NaN	NaN	NaN	NaN	NaN	NaN	NaN	NaN	NaN	NaN	NaN	NaN	NaN	NaN	NaN	NaN	NaN	NaN	NaN	NaN	NaN	NaN	NaN
NaN	NaN	NaN	NaN	NaN	NaN	NaN	NaN	NaN	NaN	NaN	NaN	NaN	NaN	NaN	NaN	NaN	NaN	NaN	NaN	NaN	NaN	NaN	NaN	NaN	NaN	NaN	NaN	NaN	NaN	NaN	NaN	NaN	NaN	NaN	NaN	NaN	NaN	NaN	NaN	NaN	NaN	NaN	NaN	NaN	NaN	NaN	NaN	NaN	NaN
NaN	NaN	NaN	NaN	NaN	NaN	NaN	NaN	NaN	NaN	NaN	NaN	NaN	NaN	NaN	NaN	NaN	NaN	NaN	NaN	NaN	NaN	NaN	NaN	NaN	NaN	NaN	NaN	NaN	NaN	NaN	NaN	NaN	NaN	NaN	NaN	NaN	NaN	NaN	NaN	NaN	NaN	NaN	NaN	NaN	NaN	NaN	NaN	NaN	NaN
NaN	NaN	NaN	NaN	NaN	NaN	NaN	NaN	NaN	NaN	NaN	NaN	NaN	NaN	NaN	NaN	NaN	NaN	NaN	NaN	NaN	NaN	NaN	NaN	NaN	NaN	NaN	NaN	NaN	NaN	NaN	NaN	NaN	NaN	NaN	NaN	NaN	NaN	NaN	NaN	NaN	NaN	NaN	NaN	NaN	NaN	NaN	NaN	NaN	NaN
NaN	NaN	NaN	NaN	NaN	NaN	NaN	NaN	NaN	NaN	NaN	NaN	NaN	NaN	NaN	NaN	NaN	NaN	NaN	NaN	NaN	NaN	NaN	NaN	NaN	NaN	NaN	NaN	NaN	NaN	NaN	NaN	NaN	NaN	NaN	NaN	NaN	NaN	NaN	NaN	NaN	NaN	NaN	NaN	NaN	NaN	NaN	NaN	NaN	NaN
NaN	NaN	NaN	NaN	NaN	NaN	NaN	NaN	NaN	NaN	NaN	NaN	NaN	NaN	NaN	NaN	NaN	NaN	NaN	NaN	NaN	NaN	NaN	NaN	NaN	NaN	NaN	NaN	NaN	NaN	NaN	NaN	NaN	NaN	NaN	NaN	NaN	NaN	NaN	NaN	NaN	NaN	NaN	NaN	NaN	NaN	NaN	NaN	NaN	NaN
NaN	NaN	NaN	NaN	NaN	NaN	NaN	NaN	NaN	NaN	NaN	NaN	NaN	NaN	NaN	NaN	NaN	NaN	NaN	NaN	NaN	NaN	NaN	NaN	NaN	NaN	NaN	NaN	NaN	NaN	NaN	NaN	NaN	NaN	NaN	NaN	NaN	NaN	NaN	NaN	NaN	NaN	NaN	NaN	NaN	NaN	NaN	NaN	NaN	NaN
NaN	NaN	NaN	NaN	NaN	NaN	NaN	NaN	NaN	NaN	NaN	NaN	NaN	NaN	NaN	NaN	NaN	NaN	NaN	NaN	NaN	NaN	NaN	NaN	NaN	NaN	NaN	NaN	NaN	NaN	NaN	NaN	NaN	NaN	NaN	NaN	NaN	NaN	NaN	NaN	NaN	NaN	NaN	NaN	NaN	NaN	NaN	NaN	NaN	NaN
NaN	NaN	NaN	NaN	NaN	NaN	NaN	NaN	NaN	NaN	NaN	NaN	NaN	NaN	NaN	NaN	NaN	NaN	NaN	NaN	NaN	NaN	NaN	NaN	NaN	NaN	NaN	NaN	NaN	NaN	NaN	NaN	NaN	NaN	NaN	NaN	NaN	NaN	NaN	NaN	NaN	NaN	NaN	NaN	NaN	NaN	NaN	NaN	NaN	NaN
NaN	NaN	NaN	NaN	NaN	NaN	NaN	NaN	NaN	NaN	NaN	NaN	NaN	NaN	NaN	NaN	NaN	NaN	NaN	NaN	NaN	NaN	NaN	NaN	NaN	NaN	NaN	NaN	NaN	NaN	NaN	NaN	NaN	NaN	NaN	NaN	NaN	NaN	NaN	NaN	NaN	NaN	NaN	NaN	NaN	NaN	NaN	NaN	NaN	NaN
NaN	NaN	NaN	NaN	NaN	NaN	NaN	NaN	NaN	NaN	NaN	NaN	NaN	NaN	NaN	NaN	NaN	NaN	NaN	NaN	NaN	NaN	NaN	NaN	NaN	NaN	NaN	NaN	NaN	NaN	NaN	NaN	NaN	NaN	NaN	NaN	NaN	NaN	NaN	NaN	NaN	NaN	NaN	NaN	NaN	NaN	NaN	NaN	NaN	NaN
NaN	NaN	NaN	NaN	NaN	NaN	NaN	NaN	NaN	NaN	NaN	NaN	NaN	NaN	NaN	NaN	NaN	NaN	NaN	NaN	NaN	NaN	NaN	NaN	NaN	NaN	NaN	NaN	NaN	NaN	NaN	NaN	NaN	NaN	NaN	NaN	NaN	NaN	NaN	NaN	NaN	NaN	NaN	NaN	NaN	NaN	NaN	NaN	NaN	NaN
NaN	NaN	NaN	NaN	NaN	NaN	NaN	NaN	NaN	NaN	NaN	NaN	NaN	NaN	NaN	NaN	NaN	NaN	NaN	NaN	NaN	NaN	NaN	NaN	NaN	NaN	NaN	NaN	NaN	NaN	NaN	NaN	NaN	NaN	NaN	NaN	NaN	NaN	NaN	NaN	NaN	NaN	NaN	NaN	NaN	NaN	NaN	NaN	NaN	NaN
NaN	NaN	NaN	NaN	NaN	NaN	NaN	NaN	NaN	NaN	NaN	NaN	NaN	NaN	NaN	NaN	NaN	NaN	NaN	NaN	NaN	NaN	NaN	NaN	NaN	NaN	NaN	NaN	NaN	NaN	NaN	NaN	NaN	NaN	NaN	NaN	NaN	NaN	NaN	NaN	NaN	NaN	NaN	NaN	NaN	NaN	NaN	NaN	NaN	NaN
NaN	NaN	NaN	NaN	NaN	NaN	NaN	NaN	NaN	NaN	NaN	NaN	NaN	NaN	NaN	NaN	NaN	NaN	NaN	NaN	NaN	NaN	NaN	NaN	NaN	NaN	NaN	NaN	NaN	NaN	NaN	NaN	NaN	NaN	NaN	NaN	NaN	NaN	NaN	NaN	NaN	NaN	NaN	NaN	NaN	NaN	NaN	NaN	NaN	NaN
NaN	NaN	NaN	NaN	NaN	NaN	NaN	NaN	NaN	NaN	NaN	NaN	NaN	NaN	NaN	NaN	NaN	NaN	NaN	NaN	NaN	NaN	NaN	NaN	NaN	NaN	NaN	NaN	NaN	NaN	NaN	NaN	NaN	NaN	NaN	NaN	NaN	NaN	NaN	NaN	NaN	NaN	NaN	NaN	NaN	NaN	NaN	NaN	NaN	NaN
[truncated: 108 more columns]

## Sheet: Fig 2b
Figure 2b	Axial				Lateral
	AO full		AO system		AO full		AO system
	Dimension	norm. Intensity	Dimension	norm. Intensity	Dimension	norm. Intensity	Dimension	norm. Intensity
	-9.24	0.00332068	-6.27	0.073055	-6.6	0.0218602	-6.1	0.0988556
	-8.91	0.00332068	-5.94	0.073055	-6.3	0.00210194	-5.8	0.0823927
	-8.58	0	-5.61	0.0654649	-6	0	-5.5	0.0540139
	-8.25	0.0056926	-5.28	0.056926	-5.7	0.00313517	-5.2	0.0259802
	-7.92	0.0142315	-4.95	0.0483871	-5.4	0.0100484	-4.9	0.00882599
	-7.59	0.0227704	-4.62	0.0464896	-5.1	0.025491	-4.6	0
	-7.26	0.0341556	-4.29	0.0488615	-4.8	0.0418173	-4.3	0.00317065
	-6.93	0.110057	-3.96	0.0464896	-4.5	0.063142	-4	0.0216978
	-6.6	0.19592	-3.63	0.0578748	-4.2	0.140738	-3.7	0.0440558
	-6.27	0.281784	-3.3	0.06926	-3.9	0.270917	-3.4	0.0469103
	-5.94	0.367647	-2.97	0.0806452	-3.6	0.423071	-3.1	0.0338041
	-5.61	0.429317	-2.64	0.0782732	-3.3	0.522096	-2.8	0.0190099
	-5.28	0.482922	-2.31	0.0711575	-3	0.497064	-2.5	0.0246384
	-4.95	0.537002	-1.98	0.0645161	-2.7	0.389653	-2.2	0.056805
	-4.62	0.591082	-1.65	0.0574004	-2.4	0.245787	-1.9	0.0695951
	-4.29	0.651803	-1.32	0.0536053	-2.1	0.254622	-1.6	0.0763589
	-3.96	0.739089	-0.99	0.0597723	-1.8	0.32339	-1.3	0.0852925
	-3.63	0.825901	-0.66	0.0659393	-1.5	0.521684	-1	0.117561
	-3.3	0.913188	-0.33	0.0721063	-1.2	0.659851	-0.7	0.174679
	-2.97	1	0	0.0787476	-0.9	0.776001	-0.4	0.224363
	-2.64	0.923624	0.33	0.0929791	-0.6	0.797928	-0.1	0.267005
	-2.31	0.764231	0.66	0.111006	-0.3	0.789697	0.2	0.285284
	-1.98	0.604839	0.99	0.129507	0	0.698518	0.5	0.288936
	-1.65	0.445446	1.32	0.148008	0.3	0.476228	0.8	0.283439
	-1.32	0.312144	1.65	0.164137	0.6	0.414752	1.1	0.241827
	-0.99	0.256167	1.98	0.165085	0.9	0.42961	1.4	0.19323
	-0.66	0.200664	2.31	0.166509	1.2	0.587289	1.7	0.179068
	-0.33	0.144687	2.64	0.167457	1.5	0.940555	2	0.15602
	0	0.0887097	2.97	0.168406	1.8	1	2.3	0.152127
	0.33	0.0545541	3.3	0.155123	2.1	0.982289	2.6	0.165577
	0.66	0.0365275	3.63	0.131879	2.4	0.87799	2.9	0.18708
	0.99	0.0232448	3.96	0.138046	2.7	0.737329	3.2	0.28017
	1.32	0.0327324	4.29	0.143738	3	0.51097	3.5	0.274349
	1.65	0.044592	4.62	0.149905	3.3	0.292699	3.8	0.209857
	1.98	0.03463	4.95	0.141841	3.6	0.180047	4.1	0.141566
	2.31	0.0246679	5.28	0.13425	3.9	0.106329	4.4	0.109006
	2.64	0.0270398	5.61	0.126186	4.2	0.0893329	4.7	0.0982062
	2.97	0.0332068	5.94	0.118596	4.5	0.0965021	5	0.0950334
	3.3	0.03463	6.27	0.113852	4.8	0.0979277	5.3	0.0854161
	3.63	0.0279886	6.6	0.112903
	3.96	0.0265655	6.93	0.112429
	4.29	0.0251423	7.26	0.11148
	4.62	0.0237192	7.59	0.110531
	4.95	0.0203985	7.92	0.0910816
	5.28	0.0166034	8.25	0.0697343
	5.61	0.0128083	8.58	0.0483871
	5.94	0.00996205	8.91	0.0512334
	6.27	0.00996205	9.24	0.0512334
	6.6	0.00521822	9.57	0.0379507
	6.93	0.000948767	9.9	0.0246679
	7.26	0.000948767	10.23	0.0142315
	7.59	0.00332068	10.56	0.00901328
	7.92	0.00806452	10.89	0.00616698
	8.25	0.0132827	11.22	0.00664137
	8.58	0.0185009	11.55	0.0085389
	8.91	0.0237192	11.88	0.0104364
	9.24	0.0251423	12.21	0.00996205
	9.57	0.0166034	12.54	0.00189753
	9.9	0.00806452	12.87	0.000474383
	10.23	0.0056926	13.2	0.0028463
	10.56	0.0056926	13.53	0.00474383
	10.89	0.0132827	13.86	0.00379507
	11.22	0.0237192	14.19	0.00189753
	11.55	0.0351044	14.52	0
	11.88	0.0517078	14.85	0.0056926
	12.21	0.0645161	15.18	0.012334
	12.54	0.0877609	15.51	0.0104364
	12.87	0.116698	15.84	0.00901328
	13.2	0.145636	16.17	0.00759013
	13.53	0.174099	16.5	0.0109108
	13.86	0.162713	16.83	0.0109108
	14.19	0.128083	17.16	0.00664137
	14.52	0.108634	17.49	0.00237192
	14.85	0.0891841	17.82	0.00237192
	15.18	0.0759013	18.15	0.00806452
	15.51	0.0763757	18.48	0.00806452
	15.84	0.0763757	18.81	0.0113852
	16.17	0.0768501	19.14	0.0147059
	16.5	0.0773245	19.47	0.0180266
	16.83	0.0664137	19.8	0.0189753
	17.16	0.0455408	20.13	0.0166034
	17.49	0.0241935	20.46	0.0142315
	17.82	0.0270398	20.79	0.0185009
	18.15	0.0365275	21.12	0.0232448
	18.48	0.0308349	21.45	0.022296
	18.81	0.0241935	21.78	0.0208729
	19.14	0.0180266	22.11	0.0199241
	19.47	0.0208729	22.44	0.0256167
	19.8	0.0246679	22.77	0.0308349
	20.13	0.0246679	23.1	0.0308349
	20.46	0.0246679	23.43	0.0308349

## Sheet: Fig 2c
WF system
NaN	NaN	NaN	NaN	NaN	NaN	NaN	NaN	NaN	NaN	NaN	NaN	NaN	NaN	NaN	NaN	NaN	NaN	NaN	NaN	NaN	NaN	NaN	NaN	NaN	NaN	NaN	NaN	NaN	NaN	NaN	NaN	NaN	NaN	NaN	NaN	NaN	NaN	NaN	NaN	NaN	NaN	NaN	NaN	NaN	NaN	NaN	NaN	NaN	NaN
NaN	NaN	NaN	NaN	NaN	NaN	NaN	NaN	NaN	NaN	NaN	NaN	NaN	NaN	NaN	NaN	NaN	NaN	NaN	NaN	NaN	NaN	NaN	NaN	NaN	NaN	NaN	NaN	NaN	NaN	NaN	NaN	NaN	NaN	NaN	NaN	NaN	NaN	NaN	NaN	NaN	NaN	NaN	NaN	NaN	NaN	NaN	NaN	NaN	NaN
NaN	NaN	NaN	NaN	NaN	NaN	NaN	NaN	NaN	NaN	NaN	NaN	NaN	NaN	NaN	NaN	NaN	NaN	NaN	NaN	NaN	NaN	NaN	NaN	NaN	NaN	NaN	NaN	NaN	NaN	NaN	NaN	NaN	NaN	NaN	NaN	NaN	NaN	NaN	NaN	NaN	NaN	NaN	NaN	NaN	NaN	NaN	NaN	NaN	NaN
NaN	NaN	NaN	NaN	NaN	NaN	NaN	NaN	NaN	NaN	NaN	NaN	NaN	NaN	NaN	NaN	NaN	NaN	NaN	NaN	NaN	NaN	NaN	NaN	NaN	NaN	NaN	NaN	NaN	NaN	NaN	NaN	NaN	NaN	NaN	NaN	NaN	NaN	NaN	NaN	NaN	NaN	NaN	NaN	NaN	NaN	NaN	NaN	NaN	NaN
NaN	NaN	NaN	NaN	NaN	NaN	NaN	NaN	NaN	NaN	NaN	NaN	NaN	NaN	NaN	NaN	NaN	NaN	NaN	NaN	NaN	NaN	NaN	NaN	NaN	NaN	NaN	NaN	NaN	NaN	NaN	NaN	NaN	NaN	NaN	NaN	NaN	NaN	NaN	NaN	NaN	NaN	NaN	NaN	NaN	NaN	NaN	NaN	NaN	NaN
NaN	NaN	NaN	NaN	NaN	NaN	NaN	NaN	NaN	NaN	NaN	NaN	NaN	NaN	NaN	NaN	NaN	NaN	NaN	NaN	NaN	NaN	NaN	NaN	NaN	NaN	NaN	NaN	NaN	NaN	NaN	NaN	NaN	NaN	NaN	NaN	NaN	NaN	NaN	NaN	NaN	NaN	NaN	NaN	NaN	NaN	NaN	NaN	NaN	0.091509
NaN	NaN	NaN	NaN	NaN	NaN	NaN	NaN	NaN	NaN	NaN	NaN	NaN	NaN	NaN	NaN	NaN	NaN	NaN	NaN	NaN	NaN	NaN	NaN	NaN	NaN	NaN	NaN	NaN	NaN	NaN	NaN	NaN	NaN	NaN	NaN	NaN	NaN	NaN	NaN	NaN	NaN	NaN	NaN	NaN	-0.0458073	-0.0202654	0.00761595	0.0387092	0.0718256
NaN	NaN	NaN	NaN	NaN	NaN	NaN	NaN	NaN	NaN	NaN	NaN	NaN	NaN	NaN	NaN	NaN	NaN	NaN	NaN	NaN	NaN	NaN	NaN	NaN	NaN	NaN	NaN	NaN	NaN	NaN	NaN	NaN	NaN	NaN	NaN	NaN	NaN	NaN	NaN	NaN	NaN	-0.113213	-0.0964972	-0.0789461	-0.0583917	-0.035491	-0.0086415	0.0199714	0.0503779
NaN	NaN	NaN	NaN	NaN	NaN	NaN	NaN	NaN	NaN	NaN	NaN	NaN	NaN	NaN	NaN	NaN	NaN	NaN	NaN	NaN	NaN	NaN	NaN	NaN	NaN	NaN	NaN	NaN	NaN	NaN	NaN	NaN	NaN	NaN	NaN	NaN	NaN	NaN	-0.147837	-0.139573	-0.128221	-0.117232	-0.10316	-0.0885766	-0.0719196	-0.0505642	-0.0251681	0.0017252	0.0302722
NaN	NaN	NaN	NaN	NaN	NaN	NaN	NaN	NaN	NaN	NaN	NaN	NaN	NaN	NaN	NaN	NaN	NaN	NaN	NaN	NaN	NaN	NaN	NaN	NaN	NaN	NaN	NaN	NaN	NaN	NaN	NaN	NaN	NaN	NaN	NaN	NaN	-0.155074	-0.153677	-0.149328	-0.141348	-0.131855	-0.120774	-0.108189	-0.0952227	-0.0814585	-0.0634175	-0.0409863	-0.0144764	0.0136332
NaN	NaN	NaN	NaN	NaN	NaN	NaN	NaN	NaN	NaN	NaN	NaN	NaN	NaN	NaN	NaN	NaN	NaN	NaN	NaN	NaN	NaN	NaN	NaN	NaN	NaN	NaN	NaN	NaN	NaN	NaN	NaN	NaN	NaN	-0.129167	-0.145828	-0.152594	-0.154126	-0.15265	-0.147452	-0.139767	-0.13228	-0.122922	-0.111722	-0.100153	-0.0883216	-0.0738361	-0.0540689	-0.0295738	-0.0028026
NaN	NaN	NaN	NaN	NaN	NaN	NaN	NaN	NaN	NaN	NaN	NaN	NaN	NaN	NaN	NaN	NaN	NaN	NaN	NaN	NaN	NaN	NaN	NaN	NaN	NaN	NaN	NaN	NaN	NaN	NaN	NaN	-0.0594395	-0.0981958	-0.12619	-0.142665	-0.149527	-0.151048	-0.148833	-0.143935	-0.137178	-0.130241	-0.122469	-0.11294	-0.102082	-0.0916192	-0.0795193	-0.0630786	-0.0412988	-0.0161913
NaN	NaN	NaN	NaN	NaN	NaN	NaN	NaN	NaN	NaN	NaN	NaN	NaN	NaN	NaN	NaN	NaN	NaN	NaN	NaN	NaN	NaN	NaN	NaN	NaN	NaN	NaN	NaN	NaN	NaN	NaN	0.00178548	-0.0463179	-0.0864083	-0.11631	-0.134774	-0.141806	-0.143773	-0.141654	-0.137814	-0.132549	-0.126091	-0.118914	-0.110777	-0.100037	-0.0904145	-0.0804471	-0.0653652	-0.0452658	-0.0222248
NaN	NaN	NaN	NaN	NaN	NaN	NaN	NaN	NaN	NaN	NaN	NaN	NaN	NaN	NaN	NaN	NaN	NaN	NaN	NaN	NaN	NaN	NaN	NaN	NaN	NaN	NaN	NaN	NaN	0.126227	0.0709074	0.0185866	-0.0288201	-0.067968	-0.0975234	-0.118402	-0.127854	-0.130403	-0.129968	-0.127468	-0.123381	-0.11891	-0.113643	-0.105453	-0.0966041	-0.0874175	-0.0772274	-0.0632884	-0.0455809	-0.0259854
NaN	NaN	NaN	NaN	NaN	NaN	NaN	NaN	NaN	NaN	NaN	NaN	NaN	NaN	NaN	NaN	NaN	NaN	NaN	NaN	NaN	NaN	NaN	NaN	NaN	NaN	NaN	0.256711	0.19997	0.142565	0.0887448	0.038967	-0.00726202	-0.0453482	-0.0746463	-0.0967077	-0.108809	-0.112536	-0.114039	-0.113399	-0.110474	-0.107561	-0.103721	-0.0963554	-0.088829	-0.0800961	-0.0704611	-0.0578481	-0.0434687	-0.0280649
NaN	NaN	NaN	NaN	NaN	NaN	NaN	NaN	NaN	NaN	NaN	NaN	NaN	NaN	NaN	NaN	NaN	NaN	NaN	NaN	NaN	NaN	NaN	NaN	NaN	NaN	0.322348	0.267154	0.21117	0.158061	0.107978	0.061322	0.0173607	-0.01921	-0.0484441	-0.0712722	-0.0857309	-0.0920206	-0.0958772	-0.0976162	-0.097002	-0.0949407	-0.0911298	-0.0848909	-0.0781921	-0.0712458	-0.0628218	-0.0516625	-0.0397263	-0.0270131
NaN	NaN	NaN	NaN	NaN	NaN	NaN	NaN	NaN	NaN	NaN	NaN	NaN	NaN	NaN	NaN	NaN	NaN	NaN	NaN	NaN	NaN	NaN	NaN	NaN	0.383564	0.329839	0.275034	0.222517	0.172384	0.124996	0.0819637	0.0420591	0.00753436	-0.0211227	-0.0444348	-0.0605868	-0.0706854	-0.0768752	-0.0811481	-0.0830342	-0.0820381	-0.0791814	-0.0737835	-0.0677489	-0.0616285	-0.0547638	-0.0456247	-0.034993	-0.0230524
NaN	NaN	NaN	NaN	NaN	NaN	NaN	NaN	NaN	NaN	NaN	NaN	NaN	NaN	NaN	NaN	NaN	NaN	NaN	NaN	NaN	NaN	NaN	0.485393	0.437226	0.384382	0.332961	0.281965	0.232722	0.185159	0.140189	0.100575	0.0634372	0.0305375	0.00374336	-0.0196216	-0.0371852	-0.049436	-0.0578703	-0.0636016	-0.0670053	-0.0678227	-0.0656279	-0.0616608	-0.056809	-0.0514752	-0.045266	-0.037906	-0.0290516	-0.0182335
NaN	NaN	NaN	NaN	NaN	NaN	NaN	NaN	NaN	NaN	NaN	NaN	NaN	NaN	NaN	NaN	NaN	NaN	NaN	NaN	NaN	NaN	0.525044	0.479906	0.43218	0.383088	0.334684	0.286932	0.239285	0.194835	0.153872	0.116978	0.082181	0.0516753	0.02605	0.0020423	-0.0156204	-0.0288029	-0.0387662	-0.0461511	-0.0504525	-0.052095	-0.0516355	-0.0491587	-0.0452076	-0.0410591	-0.0355393	-0.0295687	-0.0225718	-0.013806
NaN	NaN	NaN	NaN	NaN	NaN	NaN	NaN	NaN	NaN	NaN	NaN	NaN	NaN	NaN	NaN	NaN	NaN	NaN	NaN	NaN	0.557464	0.515969	0.471937	0.426087	0.379801	0.334727	0.289369	0.245686	0.203761	0.165956	0.13127	0.0985023	0.0704451	0.0462624	0.0235342	0.00534709	-0.00904424	-0.0203717	-0.0288377	-0.0346448	-0.0365978	-0.0377594	-0.0366304	-0.0334635	-0.0298577	-0.0257371	-0.0208374	-0.0144824	-0.0086968
NaN	NaN	NaN	NaN	NaN	NaN	NaN	NaN	NaN	NaN	NaN	NaN	NaN	NaN	NaN	NaN	NaN	NaN	NaN	NaN	0.587481	0.547569	0.505829	0.462515	0.419329	0.376126	0.333343	0.291678	0.251776	0.212599	0.175878	0.14264	0.113429	0.0871107	0.0638933	0.042361	0.0238315	0.00896388	-0.00277235	-0.0126741	-0.0194501	-0.0236977	-0.0252605	-0.0252969	-0.023359	-0.0200292	-0.0170509	-0.0132715	-0.00760429	-0.00285511
NaN	NaN	NaN	NaN	NaN	NaN	NaN	NaN	NaN	NaN	NaN	NaN	NaN	NaN	NaN	NaN	NaN	NaN	NaN	0.615325	0.575405	0.535941	0.494307	0.453179	0.412211	0.370839	0.330818	0.292515	0.254963	0.21827	0.183884	0.152772	0.125434	0.0996991	0.0765449	0.0555302	0.0375608	0.0230425	0.012439	0.00223044	-0.00525257	-0.0112336	-0.0138898	-0.014585	-0.0137904	-0.01121	-0.00851532	-0.00525226	-0.00248471	0.000807566
NaN	NaN	NaN	NaN	NaN	NaN	NaN	NaN	NaN	NaN	NaN	NaN	NaN	NaN	NaN	NaN	NaN	NaN	0.641041	0.601544	0.56288	0.523756	0.483099	0.443401	0.404121	0.365152	0.327787	0.291547	0.256252	0.221914	0.189882	0.161193	0.13376	0.108967	0.0870696	0.0669803	0.0488895	0.0343268	0.0230468	0.0143029	0.0075715	0.00185574	-0.00228656	-0.00382034	-0.00426428	-0.00277511	-0.00105285	0.00181935	0.00416447	0.00441951
NaN	NaN	NaN	NaN	NaN	NaN	NaN	NaN	NaN	NaN	NaN	NaN	NaN	NaN	NaN	NaN	NaN	0.658827	0.622757	0.584905	0.547659	0.50935	0.47026	0.432037	0.395223	0.358834	0.324162	0.289617	0.255283	0.223071	0.193931	0.167004	0.140215	0.117338	0.0975428	0.0782268	0.0606039	0.045831	0.0324373	0.0240391	0.0176712	0.0119405	0.00907456	0.00778018	0.00685826	0.00684977	0.00638795	0.00739558	0.0085729	0.00640856
NaN	NaN	NaN	NaN	NaN	NaN	NaN	NaN	NaN	NaN	NaN	NaN	NaN	NaN	NaN	NaN	0.674837	0.637069	0.600684	0.56456	0.528499	0.492986	0.456008	0.419048	0.385653	0.351024	0.318294	0.284729	0.251874	0.221367	0.194201	0.16983	0.146526	0.124862	0.105098	0.0872621	0.0707783	0.0560781	0.0424169	0.0331689	0.0257138	0.0200239	0.0185191	0.0172934	0.0155608	0.0151821	0.0141675	0.0127279	0.0108194	0.0088639
NaN	NaN	NaN	NaN	NaN	NaN	NaN	NaN	NaN	NaN	NaN	NaN	NaN	NaN	NaN	0.682679	0.647523	0.612424	0.577195	0.542203	0.507387	0.473776	0.439985	0.405259	0.371863	0.339637	0.308368	0.276934	0.246588	0.217932	0.192137	0.169651	0.148078	0.127316	0.108937	0.0926748	0.0777149	0.0635375	0.0510865	0.0412666	0.0330096	0.0281507	0.0242416	0.0228435	0.0219927	0.0201346	0.0186428	0.0165368	0.014001	0.0127024
NaN	NaN	NaN	NaN	NaN	NaN	NaN	NaN	NaN	NaN	NaN	NaN	NaN	NaN	0.684053	0.649869	0.615683	0.582926	0.550406	0.516998	0.483968	0.451283	0.418807	0.38701	0.355042	0.324947	0.295894	0.266895	0.238932	0.212119	0.187917	0.166984	0.145668	0.12722	0.111127	0.0957321	0.0809646	0.0675374	0.0569422	0.0467669	0.0386802	0.0341832	0.0300984	0.0271427	0.0251857	0.0226729	0.0208205	0.0189963	0.0170944	0.0152684
NaN	NaN	NaN	NaN	NaN	NaN	NaN	NaN	NaN	NaN	NaN	NaN	NaN	0.672136	0.643014	0.612363	0.581176	0.550586	0.519958	0.488882	0.457822	0.426711	0.395546	0.364805	0.335912	0.308539	0.281796	0.256236	0.229991	0.204958	0.182905	0.162178	0.142083	0.125617	0.110595	0.0958732	0.0825414	0.0704588	0.0597322	0.0500576	0.0428214	0.0381986	0.0341274	0.0293268	0.0256212	0.0231801	0.0213723	0.0202128	0.0187585	0.0161011
NaN	NaN	NaN	NaN	NaN	NaN	NaN	NaN	NaN	NaN	NaN	NaN	NaN	0.622667	0.5972	0.571661	0.543912	0.515823	0.486572	0.457893	0.428435	0.399451	0.370667	0.341929	0.31572	0.290352	0.265159	0.242627	0.219106	0.196062	0.174918	0.155061	0.137008	0.122205	0.108542	0.0940811	0.0819123	0.0710043	0.0602901	0.051704	0.0450135	0.0390591	0.0336588	0.0296661	0.0263634	0.0230511	0.0209951	0.0197183	0.0185309	0.0164769
NaN	NaN	NaN	NaN	NaN	NaN	NaN	NaN	NaN	NaN	NaN	NaN	0.585642	0.566607	0.546508	0.525673	0.502974	0.477676	0.450855	0.424757	0.398745	0.371804	0.34514	0.319299	0.295155	0.271002	0.24849	0.227339	0.20596	0.184507	0.163852	0.146388	0.131146	0.117273	0.104655	0.0914759	0.0786177	0.0679864	0.0595244	0.0522051	0.0445571	0.0379266	0.0327177	0.0294375	0.0265	0.0231722	0.020897	0.018917	0.0174589	0.0167522
NaN	NaN	NaN	NaN	NaN	NaN	NaN	NaN	NaN	NaN	NaN	0.534724	0.525642	0.511245	0.494218	0.476494	0.457911	0.436391	0.413925	0.390801	0.36643	0.342979	0.319302	0.295701	0.274129	0.251908	0.230861	0.211071	0.191488	0.171424	0.153744	0.137784	0.122773	0.109512	0.0983789	0.0858986	0.0742444	0.0643828	0.0568882	0.0499439	0.0427464	0.0366625	0.0325557	0.0291526	0.0262586	0.0226165	0.0201678	0.018354	0.0161744	0.0157197
NaN	NaN	NaN	NaN	NaN	NaN	NaN	NaN	NaN	NaN	NaN	0.466334	0.462925	0.454645	0.442872	0.429028	0.413219	0.394775	0.375404	0.3542	0.33153	0.312527	0.29202	0.271687	0.25124	0.230671	0.211511	0.193385	0.175852	0.158944	0.142967	0.128096	0.11331	0.101311	0.0905076	0.0795618	0.0690472	0.0596676	0.0525643	0.0460208	0.0402842	0.0347363	0.0304515	0.0276333	0.0249423	0.0219586	0.0187256	0.0167459	0.0149566	0.0135636
NaN	NaN	NaN	NaN	NaN	NaN	NaN	NaN	NaN	NaN	0.394885	0.400303	0.401341	0.398454	0.392218	0.38172	0.368404	0.353258	0.336545	0.31736	0.297416	0.280619	0.263114	0.246135	0.227849	0.208363	0.191588	0.17492	0.159736	0.144564	0.130074	0.116731	0.103195	0.0921421	0.0812721	0.071858	0.0631929	0.0548798	0.0476942	0.0422731	0.0369764	0.0322742	0.0280985	0.0247072	0.0227848	0.0208382	0.0170921	0.014368	0.0126377	0.0104308
NaN	NaN	NaN	NaN	NaN	NaN	NaN	NaN	NaN	0.311737	0.328007	0.337384	0.341548	0.343156	0.340252	0.332988	0.322814	0.311163	0.297387	0.281043	0.264126	0.248338	0.23351	0.218948	0.202428	0.186315	0.171269	0.15625	0.142415	0.128354	0.115664	0.103345	0.0914187	0.0809268	0.0711075	0.0623737	0.0554398	0.0494291	0.042722	0.0371487	0.0330552	0.0286794	0.0253081	0.0236527	0.0219996	0.0187289	0.014123	0.0116458	0.0100284	0.0076713
NaN	NaN	NaN	NaN	NaN	NaN	NaN	NaN	NaN	0.246599	0.264648	0.277312	0.284286	0.288953	0.289815	0.284491	0.277461	0.268507	0.257654	0.2451	0.231206	0.216994	0.202845	0.190373	0.177721	0.163937	0.149586	0.136969	0.124743	0.112539	0.101424	0.0904752	0.0799334	0.0704692	0.0608606	0.0527633	0.0462857	0.0405102	0.0356368	0.0310732	0.0274288	0.024333	0.0218107	0.0203511	0.018311	0.01431	0.0105221	0.00794479	0.00603126	0.00509935
NaN	NaN	NaN	NaN	NaN	NaN	NaN	NaN	0.159108	0.183688	0.203984	0.220244	0.230682	0.237177	0.241144	0.239892	0.234424	0.228257	0.219152	0.208728	0.197914	0.185733	0.173321	0.163152	0.153681	0.14078	0.129217	0.118321	0.106984	0.096361	0.0868449	0.0773143	0.067519	0.058762	0.0510622	0.0429471	0.0362252	0.0303674	0.0264886	0.0235076	0.0209026	0.019318	0.0168628	0.0139101	0.0126949	0.00968851	0.00641186	0.0043008	0.00182833	0.00154383
NaN	NaN	NaN	NaN	NaN	NaN	NaN	NaN	0.101837	0.126454	0.148333	0.167125	0.180421	0.190572	0.196663	0.197038	0.194502	0.190085	0.182074	0.173303	0.165047	0.156014	0.145981	0.137211	0.129252	0.118875	0.109194	0.0994517	0.0894151	0.0791175	0.0700773	0.0619956	0.052883	0.0457795	0.0386732	0.0315971	0.0266228	0.0225344	0.0192469	0.0168741	0.0147987	0.0128309	0.0106465	0.00960558	0.0081434	0.00479966	0.00240012	0.00151141	-0.000259167	-0.000621224
NaN	NaN	NaN	NaN	NaN	NaN	NaN	0.0187687	0.0502361	0.0761861	0.0997634	0.119733	0.135183	0.147799	0.153859	0.15646	0.157266	0.15394	0.148409	0.141071	0.134865	0.128237	0.119988	0.11224	0.105059	0.0973987	0.0888108	0.0807029	0.07123	0.0619225	0.0536383	0.0462669	0.0383832	0.0324444	0.0269947	0.0218936	0.017885	0.0155238	0.0134911	0.0110535	0.0095891	0.00825002	0.00635393	0.00584023	0.00511986	0.00154642	-0.000583442	-0.00128282	-0.000722405	-0.00137841
NaN	NaN	NaN	NaN	NaN	NaN	-0.0640011	-0.0276387	0.00409168	0.0322048	0.055913	0.0767129	0.093813	0.107468	0.114993	0.119094	0.121335	0.120877	0.116789	0.111161	0.106596	0.100685	0.094391	0.0889784	0.0826174	0.0762383	0.068925	0.0621615	0.054386	0.0463062	0.0392729	0.0328844	0.0262415	0.0203023	0.0162595	0.0128965	0.0100682	0.00934121	0.00729845	0.00483445	0.00474652	0.00392306	0.00307873	0.0019661	0.000600098	-0.000950952	-0.00239905	-0.00227062	-0.000986188	-0.000698431
NaN	NaN	NaN	NaN	NaN	NaN	-0.104891	-0.0684841	-0.0344199	-0.00550099	0.0181724	0.0393634	0.0567129	0.0703893	0.0796462	0.0846974	0.0878926	0.088604	0.0866928	0.083493	0.0791916	0.0739425	0.0695449	0.0659456	0.0615695	0.0555735	0.0500158	0.0443434	0.0385627	0.0314841	0.0255571	0.0197659	0.0146241	0.00990039	0.00580638	0.00327294	0.00157068	0.000197335	-0.000203146	-0.0010325	-0.00112869	-0.000236376	-0.0013337	-0.00269922	-0.0039413	-0.00375099	-0.00327261	-0.00249948	-0.00184143	-0.00140165
NaN	NaN	NaN	NaN	NaN	NaN	-0.1388	-0.102196	-0.0685391	-0.0387385	-0.0131937	0.00736258	0.0243821	0.0371634	0.0476264	0.0539088	0.0580825	0.0596672	0.0595509	0.0578338	0.055041	0.0513629	0.0470933	0.0433112	0.0414018	0.0371253	0.0319016	0.0265515	0.0217397	0.0166679	0.0120521	0.00717491	0.00276235	-0.00137835	-0.00402015	-0.00553109	-0.00696096	-0.00741819	-0.00766469	-0.00880047	-0.00826308	-0.00650651	-0.0062421	-0.00602084	-0.00630862	-0.00617943	-0.00543389	-0.00492394	-0.00449581	-0.00252056
NaN	NaN	NaN	NaN	NaN	-0.205693	-0.166278	-0.129938	-0.0961713	-0.0660246	-0.0416723	-0.02047	-0.00291562	0.00904517	0.0193685	0.0260056	0.0308257	0.0341943	0.0353156	0.0343971	0.032329	0.0295062	0.0258389	0.0238142	0.0219686	0.0180888	0.0145582	0.010251	0.00678919	0.0022584	-0.00150658	-0.00502783	-0.00809327	-0.0112745	-0.0144837	-0.0142477	-0.0139456	-0.0137822	-0.0148782	-0.0152849	-0.014259	-0.012763	-0.0104796	-0.00921876	-0.00934546	-0.00861842	-0.0084941	-0.00759379	-0.00624946	-0.00386566
NaN	NaN	NaN	NaN	NaN	-0.224477	-0.187757	-0.151295	-0.118215	-0.0888655	-0.0658206	-0.0441849	-0.0263775	-0.0141186	-0.00455725	0.00280733	0.00767306	0.0114236	0.0137986	0.0132698	0.0117482	0.0098381	0.0074759	0.00558488	0.00297232	0.000571555	-0.00284075	-0.00583817	-0.00808856	-0.011579	-0.0153465	-0.0186003	-0.0208884	-0.0212518	-0.0233151	-0.0230482	-0.022014	-0.0216761	-0.0210805	-0.0212302	-0.0201224	-0.017264	-0.0138173	-0.0119338	-0.0109673	-0.0110369	-0.0105751	-0.00936167	-0.00714021	-0.00513871
NaN	NaN	NaN	NaN	-0.282129	-0.240359	-0.202726	-0.167942	-0.136975	-0.107926	-0.0833686	-0.063566	-0.0457601	-0.0324633	-0.0240139	-0.0172262	-0.0119943	-0.00807252	-0.00604319	-0.00618563	-0.00732432	-0.00847359	-0.010801	-0.0131656	-0.0151771	-0.0165138	-0.0202334	-0.0212511	-0.0231484	-0.0261278	-0.0297192	-0.0322989	-0.033917	-0.0328179	-0.0309272	-0.0307139	-0.028639	-0.0280399	-0.0270125	-0.0267922	-0.0244072	-0.02094	-0.017493	-0.0143142	-0.0126016	-0.0133887	-0.0123202	-0.010078	-0.00745886	-0.00507822
NaN	NaN	NaN	NaN	-0.292961	-0.253393	-0.213765	-0.181119	-0.150458	-0.122396	-0.0970957	-0.0769133	-0.0619084	-0.0504496	-0.0418982	-0.0341555	-0.0290134	-0.0256064	-0.0241229	-0.0244002	-0.0255407	-0.0262091	-0.0284902	-0.0305207	-0.0321046	-0.0342561	-0.0352556	-0.0357359	-0.037161	-0.0396236	-0.0412953	-0.0429654	-0.0437154	-0.0428102	-0.0399671	-0.0375867	-0.035303	-0.0330949	-0.0317765	-0.0301131	-0.0275992	-0.0228822	-0.020277	-0.0175482	-0.0163236	-0.0156033	-0.0128035	-0.0100941	-0.00727384	-0.00474384
NaN	NaN	NaN	NaN	-0.299353	-0.259881	-0.2226	-0.188737	-0.157798	-0.131191	-0.107702	-0.0895485	-0.0766342	-0.0654386	-0.056823	-0.0497029	-0.045015	-0.0425227	-0.0413131	-0.0411769	-0.0425823	-0.0441727	-0.0446175	-0.0456918	-0.0472899	-0.0494473	-0.0499184	-0.0495292	-0.0498397	-0.051441	-0.0520799	-0.0520306	-0.0520218	-0.0515143	-0.0492966	-0.0452814	-0.0438445	-0.0409723	-0.037817	-0.0338214	-0.0301903	-0.0260656	-0.0226341	-0.0207567	-0.0194975	-0.0162258	-0.013777	-0.0108274	-0.00776894	-0.00497568
NaN	NaN	NaN	-0.341981	-0.299691	-0.260922	-0.224474	-0.191411	-0.162214	-0.136811	-0.114804	-0.0991061	-0.0867683	-0.0758543	-0.0675961	-0.0622826	-0.0589698	-0.0574524	-0.056771	-0.0567075	-0.0584209	-0.060501	-0.0613762	-0.0611395	-0.0618145	-0.0639106	-0.0642502	-0.0634542	-0.0628915	-0.0625037	-0.0624224	-0.0626884	-0.0618279	-0.0611627	-0.0588731	-0.0548521	-0.051445	-0.0488728	-0.0452285	-0.040363	-0.0354491	-0.0316488	-0.0279961	-0.0244579	-0.0216511	-0.0178915	-0.0152501	-0.0114326	-0.0082839	-0.0060729
NaN	NaN	NaN	-0.335939	-0.294471	-0.256697	-0.221911	-0.190402	-0.162889	-0.139279	-0.11856	-0.103339	-0.0917841	-0.0822237	-0.0747426	-0.0707557	-0.068555	-0.0676088	-0.0681115	-0.0699326	-0.071602	-0.075019	-0.0765726	-0.075332	-0.0755017	-0.0771858	-0.0770636	-0.0759077	-0.0744184	-0.0734778	-0.0726136	-0.0735374	-0.0732627	-0.0716704	-0.0683498	-0.0640728	-0.0597334	-0.0551772	-0.0511708	-0.0471365	-0.0425487	-0.0380601	-0.0340017	-0.0289666	-0.0236669	-0.0195793	-0.0156353	-0.0114544	-0.00820038	-0.0057328
NaN	NaN	NaN	-0.324099	-0.284159	-0.246153	-0.212542	-0.182597	-0.156725	-0.13527	-0.11774	-0.102881	-0.0934246	-0.0853535	-0.0786462	-0.0765146	-0.0766641	-0.0768298	-0.0789112	-0.0807442	-0.0835217	-0.0879456	-0.0888531	-0.087037	-0.0876232	-0.0897015	-0.0889935	-0.0872574	-0.0857522	-0.083826	-0.0828895	-0.08246	-0.0828093	-0.0808277	-0.0772353	-0.0728148	-0.0682209	-0.0626722	-0.0568611	-0.0529617	-0.0475777	-0.042638	-0.0375445	-0.0310406	-0.0254974	-0.0207615	-0.0161472	-0.0126362	-0.00952301	-0.00609846
NaN	NaN	-0.349548	-0.307188	-0.268224	-0.231484	-0.197518	-0.169113	-0.146156	-0.126412	-0.111747	-0.0995269	-0.091953	-0.0858708	-0.080664	-0.0804398	-0.0831743	-0.0853187	-0.087775	-0.0910322	-0.0948921	-0.097706	-0.0994308	-0.0994714	-0.099484	-0.100131	-0.0997501	-0.098419	-0.0968582	-0.0946613	-0.0928275	-0.0914439	-0.0908202	-0.0888696	-0.0853501	-0.0805088	-0.0762877	-0.0706584	-0.0630387	-0.0574884	-0.0517182	-0.0455982	-0.0392499	-0.0333115	-0.0279527	-0.0229702	-0.0196744	-0.0162374	-0.010544	-0.00656565
NaN	NaN	-0.325543	-0.284815	-0.24745	-0.212991	-0.180618	-0.154073	-0.132504	-0.115557	-0.101817	-0.0930174	-0.0875314	-0.0839401	-0.0822036	-0.0834128	-0.0864735	-0.0893363	-0.0930569	-0.0987915	-0.102982	-0.106569	-0.109451	-0.109757	-0.109802	-0.108519	-0.107584	-0.106946	-0.105842	-0.103734	-0.102085	-0.100395	-0.0986976	-0.095543	-0.0911546	-0.0870934	-0.0824366	-0.0760494	-0.0703168	-0.0638509	-0.0573614	-0.0496362	-0.0423767	-0.0366262	-0.0314602	-0.0260387	-0.0224569	-0.0180527	-0.0118589	-0.00772713
NaN	NaN	-0.296489	-0.258711	-0.223171	-0.190511	-0.161338	-0.136882	-0.116788	-0.102201	-0.0909708	-0.084516	-0.0816216	-0.0794167	-0.0804485	-0.0838897	-0.0884943	-0.0922497	-0.0965428	-0.102398	-0.10865	-0.112775	-0.116732	-0.117323	-0.116141	-0.115458	-0.1154	-0.11392	-0.112985	-0.110258	-0.108453	-0.106435	-0.104314	-0.101142	-0.0970306	-0.0937036	-0.0878894	-0.0813888	-0.0751309	-0.0689971	-0.06218	-0.0551087	-0.0478869	-0.0413223	-0.0351022	-0.0286819	-0.0242301	-0.0195263	-0.0144865	-0.0098467
NaN	NaN	-0.261563	-0.226742	-0.193995	-0.16521	-0.138187	-0.1154	-0.100156	-0.0890527	-0.0792647	-0.074964	-0.0748851	-0.0743578	-0.0766434	-0.0814664	-0.0877798	-0.0939191	-0.0989773	-0.106245	-0.11258	-0.116627	-0.1203	-0.122539	-0.121983	-0.121972	-0.121888	-0.120526	-0.11892	-0.11742	-0.114387	-0.111943	-0.110213	-0.107256	-0.103989	-0.100499	-0.0940443	-0.086682	-0.0800085	-0.0737232	-0.0659682	-0.0585878	-0.0502443	-0.0436583	-0.0378164	-0.0321639	-0.0269553	-0.0215265	-0.0170422	-0.011684
NaN	-0.253496	-0.221091	-0.189544	-0.160164	-0.135278	-0.111796	-0.0930223	-0.0803281	-0.0712519	-0.0656167	-0.0653358	-0.0665738	-0.0689294	-0.0725299	-0.0776137	-0.0844263	-0.0930809	-0.100842	-0.108487	-0.114747	-0.119569	-0.123531	-0.126512	-0.126533	-0.126733	-0.12731	-0.127227	-0.125622	-0.123701	-0.120746	-0.118445	-0.116504	-0.113784	-0.109935	-0.106097	-0.100481	-0.0921459	-0.085421	-0.0792546	-0.0705238	-0.0610816	-0.0522685	-0.0464024	-0.0395703	-0.0339225	-0.0286652	-0.0233318	-0.0186222	-0.0128467
NaN	-0.198892	-0.173195	-0.146638	-0.121668	-0.101266	-0.0825179	-0.0678484	-0.057847	-0.0523852	-0.0519606	-0.0546288	-0.0585576	-0.0621824	-0.0671672	-0.07397	-0.0818433	-0.0910746	-0.10101	-0.109123	-0.116724	-0.121972	-0.125815	-0.128198	-0.129641	-0.131794	-0.132398	-0.13241	-0.132188	-0.130875	-0.128299	-0.125208	-0.121658	-0.118237	-0.114201	-0.110452	-0.104373	-0.0967622	-0.0895359	-0.0822054	-0.0736401	-0.064994	-0.0581883	-0.050774	-0.0419994	-0.0363923	-0.0307298	-0.0237228	-0.0177133	-0.0125971
NaN	-0.137602	-0.117133	-0.0978667	-0.0789806	-0.0632381	-0.050957	-0.041326	-0.034871	-0.0338381	-0.0366073	-0.0411504	-0.047567	-0.0535617	-0.0611379	-0.0706262	-0.0801082	-0.0903376	-0.100233	-0.109268	-0.118151	-0.123233	-0.127045	-0.130423	-0.132824	-0.135041	-0.136808	-0.136955	-0.136495	-0.136129	-0.133615	-0.129489	-0.125138	-0.121524	-0.117509	-0.1135	-0.109251	-0.102104	-0.0939605	-0.0846273	-0.0759959	-0.068009	-0.0621187	-0.0543066	-0.0468033	-0.0399723	-0.0324029	-0.0244867	-0.0176135	-0.0116989
NaN	-0.0701331	-0.0563438	-0.0434968	-0.0311935	-0.022718	-0.0157497	-0.0123708	-0.0119464	-0.0139166	-0.0198541	-0.0265488	-0.0352026	-0.0440672	-0.0528655	-0.0650606	-0.0770738	-0.0885955	-0.0989266	-0.108912	-0.118542	-0.124604	-0.128849	-0.132057	-0.135751	-0.138776	-0.140003	-0.139361	-0.138088	-0.137852	-0.136121	-0.132483	-0.127865	-0.124273	-0.121228	-0.118061	-0.114811	-0.107678	-0.0981366	-0.0886552	-0.0806197	-0.0736758	-0.0656472	-0.0572879	-0.050787	-0.0447094	-0.0354117	-0.0267342	-0.0195004	-0.0119994
NaN	0.0012796	0.00912366	0.0160225	0.0196472	0.0197875	0.0201557	0.0196974	0.014912	0.00825507	-0.00161671	-0.0115938	-0.0228738	-0.0341478	-0.0453834	-0.0587069	-0.0719723	-0.0850416	-0.0974664	-0.108447	-0.117426	-0.124701	-0.130811	-0.135639	-0.139377	-0.141946	-0.143228	-0.141919	-0.14061	-0.140517	-0.139319	-0.136488	-0.132416	-0.128724	-0.125745	-0.122458	-0.117118	-0.110106	-0.1007	-0.0926734	-0.0863866	-0.0791102	-0.0706678	-0.0633551	-0.0562518	-0.0480749	-0.0387103	-0.0295585	-0.0209795	-0.0117674
NaN	0.0778139	0.0760741	0.0742204	0.0698311	0.0632534	0.056609	0.0501836	0.0416673	0.0307986	0.0184908	0.0045174	-0.00956042	-0.0239462	-0.0384007	-0.0531422	-0.0681595	-0.0822606	-0.0947633	-0.107122	-0.116254	-0.125877	-0.133703	-0.139452	-0.143022	-0.146038	-0.147452	-0.146401	-0.144059	-0.144179	-0.144112	-0.142279	-0.137413	-0.132795	-0.130093	-0.12563	-0.1196	-0.113359	-0.105105	-0.0974732	-0.0904155	-0.0833801	-0.0760337	-0.067772	-0.0590805	-0.0501857	-0.0418315	-0.0312805	-0.0207479	-0.0114262
NaN	0.155003	0.144642	0.132687	0.120447	0.106998	0.092884	0.0812055	0.0673633	0.0524765	0.0381303	0.0205281	0.00435103	-0.0115109	-0.0293636	-0.0475762	-0.0641675	-0.0786471	-0.0921211	-0.105611	-0.117144	-0.12677	-0.134848	-0.140795	-0.145122	-0.149272	-0.152104	-0.151964	-0.149585	-0.149076	-0.148742	-0.146061	-0.141459	-0.137988	-0.134587	-0.12986	-0.124096	-0.117587	-0.11008	-0.101257	-0.0938121	-0.0869839	-0.0794967	-0.0702647	-0.0596757	-0.0509553	-0.0430501	-0.0306294	-0.0202116	-0.0108742
0.254595	0.232495	0.21194	0.191466	0.171086	0.15063	0.131572	0.114834	0.0957411	0.0764833	0.0588437	0.0398932	0.0197177	0.000278816	-0.0196558	-0.0390579	-0.0565846	-0.0734303	-0.0904721	-0.104914	-0.117394	-0.127368	-0.135741	-0.141971	-0.14669	-0.150425	-0.153046	-0.154199	-0.154312	-0.152851	-0.151791	-0.149266	-0.146355	-0.143005	-0.13882	-0.133784	-0.128569	-0.122215	-0.114484	-0.10561	-0.0976102	-0.090253	-0.0817828	-0.0720947	-0.0609574	-0.0506086	-0.0411085	-0.029747	-0.0192112	-0.00870244
0.332598	0.30568	0.278161	0.250057	0.223074	0.196929	0.172087	0.147639	0.122607	0.100753	0.0800989	0.0592775	0.0357857	0.0133019	-0.00782993	-0.0288527	-0.0499215	-0.0685703	-0.0868842	-0.103305	-0.116831	-0.128174	-0.13758	-0.146007	-0.150996	-0.153881	-0.155344	-0.155823	-0.156776	-0.156181	-0.155262	-0.152526	-0.150616	-0.147569	-0.144024	-0.139564	-0.133953	-0.127992	-0.120147	-0.111731	-0.102333	-0.0930051	-0.0834456	-0.0735767	-0.0631118	-0.0524146	-0.0408657	-0.029571	-0.0170038	-0.00578259
0.410497	0.377287	0.342198	0.308134	0.27574	0.242846	0.211071	0.180468	0.151055	0.125918	0.101654	0.0779074	0.0536639	0.0280468	0.00447056	-0.0188993	-0.0427209	-0.0632014	-0.0831897	-0.100843	-0.116294	-0.12999	-0.140881	-0.148824	-0.154422	-0.158356	-0.15926	-0.158457	-0.159754	-0.160757	-0.159064	-0.156618	-0.155423	-0.153746	-0.15182	-0.148013	-0.1418	-0.13336	-0.126186	-0.117287	-0.107902	-0.096617	-0.0855751	-0.0763278	-0.0661333	-0.0536727	-0.0410867	-0.0281546	-0.0155079	-0.00484071
0.485249	0.446512	0.405132	0.365583	0.327138	0.287016	0.250288	0.214966	0.18177	0.151535	0.123518	0.0971051	0.0709522	0.0430112	0.0172761	-0.00798218	-0.033197	-0.0570734	-0.078295	-0.0982296	-0.116096	-0.131258	-0.142552	-0.150064	-0.15516	-0.159218	-0.161855	-0.162637	-0.164176	-0.165899	-0.164751	-0.164666	-0.163015	-0.160957	-0.158131	-0.154039	-0.1479	-0.138992	-0.130243	-0.120584	-0.110795	-0.0998461	-0.0888344	-0.078548	-0.0675044	-0.0529391	-0.039682	-0.0272023	-0.0147443	-0.00589623
0.554868	0.511619	0.467461	0.422338	0.377914	0.333921	0.291773	0.251018	0.212268	0.177651	0.146827	0.115984	0.0864741	0.0574083	0.0292571	0.00224855	-0.0244164	-0.0485932	-0.0718694	-0.0939366	-0.113973	-0.130152	-0.141192	-0.149122	-0.155375	-0.160996	-0.16547	-0.167379	-0.16855	-0.170304	-0.170744	-0.171222	-0.169407	-0.166573	-0.163343	-0.158083	-0.151199	-0.142198	-0.131252	-0.12177	-0.111151	-0.100252	-0.0896173	-0.0776748	-0.0653185	-0.0524685	-0.0391626	-0.0265312	-0.0162907	-0.00860809
0.621289	0.572984	0.524512	0.475294	0.427113	0.378648	0.331161	0.286735	0.243378	0.2047	0.170597	0.13644	0.102562	0.0721017	0.0432703	0.0143693	-0.0140574	-0.040045	-0.0662511	-0.0887916	-0.109486	-0.126997	-0.13989	-0.149256	-0.156128	-0.163638	-0.168352	-0.170928	-0.172501	-0.173678	-0.174476	-0.174506	-0.173833	-0.170747	-0.16671	-0.161588	-0.154068	-0.14364	-0.133061	-0.122622	-0.112462	-0.101589	-0.0897299	-0.0767941	-0.0637246	-0.0519045	-0.0390776	-0.0279388	-0.0188903	-0.0109019
0.678468	0.628452	0.576706	0.524853	0.47408	0.420453	0.368647	0.32101	0.274829	0.232099	0.193329	0.156344	0.120361	0.0878907	0.0579245	0.0275227	-0.00324771	-0.0327576	-0.0595512	-0.0840949	-0.104713	-0.123484	-0.138261	-0.1494	-0.156943	-0.164137	-0.169427	-0.172429	-0.174989	-0.176292	-0.178137	-0.178078	-0.176309	-0.173385	-0.168026	-0.163	-0.156042	-0.147701	-0.137915	-0.12672	-0.115859	-0.104178	-0.0917046	-0.078005	-0.0640588	-0.0520343	-0.0414082	-0.0308466	-0.0211266	-0.0108883
0.732503	0.679464	0.624634	0.570022	0.516574	0.46113	0.405711	0.354484	0.30472	0.259222	0.216948	0.177205	0.139162	0.104442	0.0724733	0.0391908	0.00648839	-0.023962	-0.051548	-0.0779239	-0.100964	-0.120295	-0.135047	-0.147468	-0.156999	-0.164689	-0.171517	-0.174837	-0.177262	-0.178985	-0.180731	-0.181468	-0.17932	-0.175422	-0.170841	-0.165619	-0.159454	-0.151885	-0.142042	-0.130622	-0.117967	-0.105975	-0.0937415	-0.0798486	-0.0652876	-0.0530663	-0.0432373	-0.0321518	-0.0223485	-0.0102323
0.783423	0.727183	0.669872	0.612128	0.554573	0.497379	0.440074	0.386202	0.333583	0.285644	0.240571	0.198511	0.158557	0.121231	0.0851121	0.0495718	0.0157551	-0.01491	-0.0441489	-0.0714267	-0.0969593	-0.117009	-0.132646	-0.144308	-0.15657	-0.165599	-0.172793	-0.178109	-0.180275	-0.182509	-0.183528	-0.183108	-0.181462	-0.178104	-0.17404	-0.169224	-0.163584	-0.154784	-0.144415	-0.131696	-0.118576	-0.107102	-0.0954417	-0.0823343	-0.067948	-0.0560958	-0.0461468	-0.0350471	-0.0226073	-0.0107462
0.827587	0.771684	0.713474	0.652364	0.591918	0.531403	0.472389	0.416445	0.361789	0.30991	0.262891	0.217549	0.175577	0.136426	0.0974903	0.059139	0.0223577	-0.0098507	-0.039248	-0.0660936	-0.090928	-0.112744	-0.130161	-0.143463	-0.156291	-0.165835	-0.174265	-0.179933	-0.183693	-0.185553	-0.185857	-0.184861	-0.183716	-0.181237	-0.177462	-0.172938	-0.167301	-0.157313	-0.145359	-0.132359	-0.119518	-0.10836	-0.0976015	-0.0852334	-0.0724587	-0.0616148	-0.0511376	-0.0388869	-0.0247982	-0.0125624
NaN	0.8095	0.74969	0.684778	0.621729	0.558928	0.499164	0.442858	0.385689	0.330924	0.281861	0.23364	0.189071	0.148186	0.108799	0.0682256	0.028868	-0.00565202	-0.036032	-0.0631181	-0.0875567	-0.110355	-0.128253	-0.14301	-0.156321	-0.168545	-0.176914	-0.18221	-0.186666	-0.188129	-0.189499	-0.18859	-0.187954	-0.186092	-0.182273	-0.178563	-0.171946	-0.160481	-0.147263	-0.134697	-0.121986	-0.110598	-0.0986903	-0.0871918	-0.0757951	-0.0645742	-0.0536996	-0.0413444	-0.0280577	-0.0157868
NaN	0.843861	0.780363	0.713327	0.649002	0.583887	0.52065	0.462809	0.405727	0.34926	0.297495	0.247376	0.20123	0.158151	0.115888	0.0752862	0.034626	-0.00118506	-0.0337507	-0.0625707	-0.0874759	-0.109605	-0.128928	-0.145241	-0.158211	-0.169948	-0.179475	-0.185622	-0.189004	-0.192336	-0.193833	-0.193548	-0.193264	-0.190025	-0.186804	-0.183198	-0.175156	-0.163618	-0.150643	-0.137729	-0.124189	-0.111762	-0.0989788	-0.086782	-0.0764927	-0.0658602	-0.0542216	-0.0430928	-0.0312564	-0.0192241
NaN	0.87735	0.809824	0.741068	0.674364	0.608016	0.543303	0.483199	0.424746	0.367683	0.314211	0.260579	0.211515	0.165505	0.12081	0.0788137	0.0389399	0.00213784	-0.0315527	-0.061667	-0.0885845	-0.110863	-0.130736	-0.148348	-0.161731	-0.172903	-0.182237	-0.190224	-0.193491	-0.196724	-0.198324	-0.198591	-0.196292	-0.193084	-0.188842	-0.184663	-0.176871	-0.165606	-0.153361	-0.139705	-0.126281	-0.113698	-0.101419	-0.0889392	-0.078967	-0.0683632	-0.0565958	-0.0453958	-0.034485	-0.0227861
NaN	0.901017	0.832096	0.761861	0.693069	0.626529	0.560796	0.499175	0.439031	0.380875	0.325802	0.271099	0.219778	0.171425	0.125796	0.0821161	0.041925	0.00452889	-0.0299802	-0.0627874	-0.0903157	-0.113503	-0.133456	-0.150685	-0.164986	-0.176238	-0.185632	-0.193435	-0.198478	-0.201097	-0.202221	-0.201255	-0.199686	-0.196745	-0.192033	-0.186049	-0.179259	-0.168658	-0.156182	-0.143055	-0.129335	-0.117598	-0.105552	-0.0940538	-0.0833465	-0.0713921	-0.0612206	-0.0503002	-0.0385059	-0.025936
NaN	0.918581	0.846624	0.7767	0.707599	0.637613	0.57148	0.50916	0.446659	0.386626	0.331539	0.278027	0.225564	0.176162	0.129429	0.0841274	0.0413451	0.0034479	-0.0331191	-0.0658506	-0.0934858	-0.118266	-0.138134	-0.154388	-0.168194	-0.17939	-0.188086	-0.195403	-0.200695	-0.20455	-0.20487	-0.205224	-0.202797	-0.199594	-0.195349	-0.189947	-0.183466	-0.173743	-0.160482	-0.147222	-0.134096	-0.122691	-0.110738	-0.0994336	-0.0866229	-0.0742844	-0.0642496	-0.0531318	-0.0409847	-0.0289055
NaN	0.931749	0.858483	0.786169	0.714736	0.644116	0.576904	0.514703	0.452739	0.391421	0.335402	0.281736	0.227933	0.177104	0.128984	0.0823545	0.0385793	-0.000190721	-0.0372606	-0.070101	-0.0997852	-0.125574	-0.144772	-0.159914	-0.171882	-0.182733	-0.192269	-0.199107	-0.203791	-0.206935	-0.208656	-0.209013	-0.207548	-0.203644	-0.199394	-0.194582	-0.188337	-0.178301	-0.164244	-0.151568	-0.139253	-0.127978	-0.116681	-0.103989	-0.0903508	-0.0777271	-0.0665212	-0.0541233	-0.0411986	-0.0307684
NaN	0.936889	0.863038	0.78833	0.715992	0.645687	0.577734	0.514348	0.452647	0.392477	0.336154	0.282146	0.226822	0.174064	0.125892	0.0796016	0.0349997	-0.00475144	-0.0411628	-0.0747656	-0.105134	-0.131735	-0.152529	-0.168713	-0.179655	-0.188236	-0.196835	-0.204282	-0.207834	-0.210778	-0.213755	-0.214344	-0.213407	-0.210529	-0.206017	-0.200414	-0.19258	-0.18184	-0.16872	-0.156307	-0.144111	-0.132263	-0.1215	-0.108794	-0.0958475	-0.0834351	-0.069688	-0.0560792	-0.0442394	-0.0342394
NaN	NaN	0.85891	0.784154	0.712311	0.642169	0.573542	0.508879	0.447397	0.387737	0.331707	0.27674	0.221374	0.169408	0.121295	0.0756013	0.0314255	-0.00900759	-0.0452487	-0.0787835	-0.110794	-0.137708	-0.159752	-0.176316	-0.188213	-0.19442	-0.201429	-0.208144	-0.212929	-0.21601	-0.219286	-0.218912	-0.218319	-0.216385	-0.21271	-0.206261	-0.197718	-0.186148	-0.173826	-0.160887	-0.148535	-0.137966	-0.126969	-0.114723	-0.101914	-0.0891554	-0.0754286	-0.0615026	-0.0492867	-0.0396005
NaN	NaN	0.844527	0.770465	0.699608	0.630083	0.561998	0.498028	0.437692	0.378372	0.32319	0.268198	0.213491	0.161957	0.114252	0.0689805	0.0263033	-0.0128659	-0.0490667	-0.0830555	-0.114749	-0.14256	-0.16382	-0.18007	-0.19113	-0.199701	-0.207174	-0.213026	-0.218546	-0.221546	-0.223048	-0.223694	-0.222836	-0.220829	-0.217426	-0.210647	-0.203108	-0.191687	-0.179366	-0.167937	-0.155975	-0.143886	-0.132805	-0.120756	-0.107559	-0.0936334	-0.0810663	-0.0688774	-0.0573785	-0.0466239
NaN	NaN	0.818492	0.747315	0.678028	0.609794	0.544452	0.481905	0.421982	0.363671	0.309648	0.255577	0.202511	0.151734	0.105124	0.0606553	0.0187186	-0.0187072	-0.054299	-0.0888384	-0.118896	-0.145948	-0.167088	-0.182581	-0.193383	-0.2032	-0.211638	-0.218775	-0.223845	-0.226649	-0.227094	-0.227046	-0.225928	-0.224058	-0.220306	-0.2142	-0.207262	-0.196974	-0.186217	-0.175837	-0.1624	-0.149484	-0.138954	-0.126962	-0.112954	-0.0979968	-0.0860113	-0.0738435	-0.0622479	-0.0511405
NaN	NaN	0.787182	0.71788	0.650985	0.586251	0.522294	0.460993	0.401235	0.344142	0.291977	0.239774	0.188319	0.138472	0.0924457	0.0498406	0.00950517	-0.0272147	-0.0626202	-0.0949672	-0.123696	-0.14919	-0.171238	-0.186112	-0.196029	-0.205008	-0.214004	-0.221328	-0.226877	-0.229884	-0.230856	-0.229555	-0.228341	-0.226725	-0.222984	-0.21798	-0.211117	-0.201849	-0.191673	-0.181011	-0.167805	-0.155993	-0.145142	-0.13339	-0.119311	-0.10354	-0.0915458	-0.0801108	-0.0678771	-0.0572715
NaN	NaN	NaN	0.682505	0.619303	0.555802	0.492861	0.434608	0.376684	0.322104	0.271356	0.22086	0.170272	0.122903	0.078432	0.0370815	-0.00223976	-0.0373088	-0.0702069	-0.101743	-0.128718	-0.153162	-0.174756	-0.189044	-0.198975	-0.208317	-0.216368	-0.223127	-0.227909	-0.231589	-0.233142	-0.233106	-0.231543	-0.229326	-0.225579	-0.220787	-0.2146	-0.206367	-0.197136	-0.185773	-0.173634	-0.161997	-0.149402	-0.137898	-0.125778	-0.112902	-0.0997416	-0.0886218	-0.0772244	-0.0648824
NaN	NaN	NaN	0.640673	0.58142	0.52035	0.459135	0.403383	0.349553	0.296584	0.246194	0.19638	0.147944	0.103735	0.0619541	0.0227283	-0.0142593	-0.0482784	-0.0785523	-0.10763	-0.133945	-0.158515	-0.178448	-0.19274	-0.204317	-0.213374	-0.220216	-0.225632	-0.230103	-0.233768	-0.234366	-0.235215	-0.234343	-0.232084	-0.228065	-0.223319	-0.217649	-0.209946	-0.201795	-0.191155	-0.179048	-0.167551	-0.155008	-0.143219	-0.131409	-0.120274	-0.108324	-0.096077	-0.0835624	-0.0715624
NaN	NaN	NaN	0.594641	0.538914	0.48222	0.42336	0.36924	0.316317	0.266167	0.21872	0.169922	0.123837	0.0820903	0.0425989	0.00586373	-0.0284928	-0.0603156	-0.0877535	-0.114423	-0.141167	-0.164649	-0.182709	-0.197175	-0.209496	-0.218159	-0.22439	-0.22887	-0.234503	-0.236705	-0.237799	-0.238153	-0.23761	-0.236103	-0.232542	-0.22716	-0.222228	-0.214333	-0.205432	-0.196489	-0.185093	-0.173713	-0.161294	-0.14892	-0.136874	-0.126098	-0.114275	-0.100591	-0.0888715	-0.0767017
NaN	NaN	NaN	0.545774	0.492054	0.438544	0.383249	0.331547	0.27977	0.230165	0.186069	0.141531	0.0979687	0.0577003	0.0215098	-0.013625	-0.0478036	-0.0761954	-0.101621	-0.126587	-0.150899	-0.171238	-0.187021	-0.201095	-0.212821	-0.222703	-0.229002	-0.23418	-0.238561	-0.239706	-0.241577	-0.242217	-0.241608	-0.239608	-0.236885	-0.233297	-0.227288	-0.219441	-0.210305	-0.201761	-0.191093	-0.178605	-0.166486	-0.154217	-0.142037	-0.131735	-0.119391	-0.105683	-0.0930228	-0.0805895
NaN	NaN	NaN	NaN	0.438626	0.389371	0.33866	0.288286	0.240331	0.19373	0.150756	0.109285	0.0677058	0.0303247	-0.00309537	-0.0354965	-0.0670221	-0.0955328	-0.119072	-0.141431	-0.161277	-0.178747	-0.193014	-0.20539	-0.215814	-0.225302	-0.231963	-0.237685	-0.241368	-0.244195	-0.246747	-0.247959	-0.246343	-0.244384	-0.241487	-0.237604	-0.232303	-0.225362	-0.216444	-0.207356	-0.196773	-0.183708	-0.170721	-0.15855	-0.146526	-0.134717	-0.123128	-0.110852	-0.0983159	-0.0860362
NaN	NaN	NaN	NaN	0.382828	0.333641	0.287211	0.243327	0.197959	0.153364	0.112116	0.0724478	0.0341655	0.000391238	-0.0305943	-0.059921	-0.0887279	-0.114704	-0.135413	-0.154627	-0.171318	-0.187339	-0.200328	-0.211339	-0.220624	-0.228828	-0.235763	-0.239846	-0.244026	-0.248185	-0.251493	-0.252984	-0.252722	-0.251079	-0.247633	-0.242696	-0.237498	-0.230566	-0.222794	-0.213394	-0.201801	-0.188159	-0.175511	-0.161458	-0.149312	-0.137407	-0.126953	-0.115967	-0.103774	-0.0910321
NaN	NaN	NaN	NaN	NaN	0.276057	0.232972	0.193135	0.151689	0.110353	0.0716826	0.0340381	-0.00116072	-0.0326269	-0.0608435	-0.0874118	-0.113217	-0.133758	-0.153045	-0.169951	-0.18461	-0.197374	-0.209347	-0.219313	-0.22727	-0.234372	-0.240743	-0.244655	-0.248055	-0.252423	-0.255527	-0.256792	-0.257765	-0.256569	-0.25412	-0.24958	-0.242909	-0.234604	-0.226766	-0.217272	-0.205616	-0.192815	-0.180081	-0.166481	-0.153845	-0.141529	-0.131383	-0.120153	-0.108346	-0.0959088
NaN	NaN	NaN	NaN	NaN	0.220032	0.178923	0.14004	0.103152	0.0647804	0.0287809	-0.00474901	-0.037078	-0.0662814	-0.0933492	-0.116803	-0.138555	-0.157668	-0.174034	-0.186688	-0.19956	-0.210877	-0.219803	-0.227604	-0.234868	-0.240284	-0.245293	-0.249975	-0.253724	-0.257418	-0.25971	-0.260803	-0.261932	-0.261477	-0.260095	-0.25523	-0.248368	-0.239982	-0.230712	-0.221095	-0.209956	-0.19754	-0.184241	-0.172171	-0.160122	-0.147724	-0.135806	-0.123786	-0.113278	-0.102237
NaN	NaN	NaN	NaN	NaN	0.16101	0.121805	0.085801	0.0518042	0.015983	-0.0171177	-0.0479277	-0.0767945	-0.102854	-0.125415	-0.147181	-0.165853	-0.182243	-0.195723	-0.205605	-0.214401	-0.224484	-0.231832	-0.237879	-0.243762	-0.248058	-0.251735	-0.255423	-0.259363	-0.262518	-0.26479	-0.265353	-0.265822	-0.266305	-0.26533	-0.261927	-0.254037	-0.244643	-0.234542	-0.224343	-0.213378	-0.201558	-0.189285	-0.178268	-0.165948	-0.154434	-0.142347	-0.130265	-0.118604	-0.107823
NaN	NaN	NaN	NaN	NaN	NaN	0.0614801	0.0286536	-0.00361611	-0.0366423	-0.0676002	-0.0957354	-0.120135	-0.142195	-0.160024	-0.177799	-0.194249	-0.206875	-0.217486	-0.224847	-0.23037	-0.23746	-0.243071	-0.247404	-0.251234	-0.254718	-0.257134	-0.261225	-0.264556	-0.267399	-0.268853	-0.269839	-0.270957	-0.271762	-0.270151	-0.2665	-0.258195	-0.247901	-0.2375	-0.227589	-0.217199	-0.205564	-0.193914	-0.182233	-0.170569	-0.160414	-0.148518	-0.136236	-0.124584	-0.113606
NaN	NaN	NaN	NaN	NaN	NaN	0.000571413	-0.0319598	-0.0618041	-0.0922124	-0.120226	-0.144559	-0.166379	-0.184055	-0.198745	-0.21303	-0.225338	-0.233356	-0.240011	-0.244117	-0.246837	-0.251247	-0.254337	-0.256443	-0.257626	-0.259358	-0.262419	-0.265366	-0.268206	-0.271028	-0.271723	-0.273033	-0.274862	-0.274949	-0.2723	-0.267463	-0.260505	-0.24975	-0.239304	-0.229867	-0.219228	-0.207864	-0.195493	-0.18364	-0.17311	-0.164057	-0.153448	-0.141749	-0.131004	-0.119464
NaN	NaN	NaN	NaN	NaN	NaN	NaN	-0.0975231	-0.125011	-0.152673	-0.175789	-0.196498	-0.216969	-0.23027	-0.241231	-0.251738	-0.257508	-0.261102	-0.26462	-0.265664	-0.265593	-0.265837	-0.267379	-0.266591	-0.266583	-0.266315	-0.268099	-0.268851	-0.27061	-0.272106	-0.273169	-0.274511	-0.274813	-0.274684	-0.271583	-0.265885	-0.259206	-0.249495	-0.23956	-0.229757	-0.218132	-0.206801	-0.196027	-0.185688	-0.175577	-0.165443	-0.155423	-0.146278	-0.137015	-0.125461
NaN	NaN	NaN	NaN	NaN	NaN	NaN	-0.170024	-0.19467	-0.21721	-0.23554	-0.252809	-0.268076	-0.279409	-0.285516	-0.28943	-0.291957	-0.291121	-0.289445	-0.287569	-0.28517	-0.282228	-0.28077	-0.278279	-0.274908	-0.2735	-0.272311	-0.272258	-0.271547	-0.270973	-0.271308	-0.27279	-0.273512	-0.272377	-0.268432	-0.262502	-0.255724	-0.247566	-0.238184	-0.228497	-0.218667	-0.207083	-0.196697	-0.18674	-0.176611	-0.166937	-0.157552	-0.148745	-0.140428	-0.130378
NaN	NaN	NaN	NaN	NaN	NaN	NaN	NaN	-0.267695	-0.28582	-0.301115	-0.314171	-0.323611	-0.330384	-0.331389	-0.332728	-0.329661	-0.322153	-0.315995	-0.310054	-0.303567	-0.297438	-0.293555	-0.289084	-0.284222	-0.280678	-0.276118	-0.273643	-0.272597	-0.270494	-0.269631	-0.269981	-0.269372	-0.2671	-0.263138	-0.257994	-0.251307	-0.244178	-0.235807	-0.227427	-0.218056	-0.207479	-0.197319	-0.187563	-0.178183	-0.169109	-0.160086	-0.150465	-0.14251	-0.133968
NaN	NaN	NaN	NaN	NaN	NaN	NaN	NaN	-0.341285	-0.357146	-0.37069	-0.378999	-0.383188	-0.384071	-0.3818	-0.376197	-0.366939	-0.355511	-0.34475	-0.333952	-0.32409	-0.312674	-0.305439	-0.299143	-0.292434	-0.285307	-0.279149	-0.275558	-0.272808	-0.270747	-0.269771	-0.267036	-0.263629	-0.260787	-0.257011	-0.252819	-0.2483	-0.240141	-0.231805	-0.223879	-0.215578	-0.206683	-0.196365	-0.187259	-0.179547	-0.170942	-0.162114	-0.152836	-0.145476	-0.138524
NaN	NaN	NaN	NaN	NaN	NaN	NaN	NaN	NaN	-0.429365	-0.439718	-0.443478	-0.442263	-0.436946	-0.428923	-0.416186	-0.402792	-0.38837	-0.373453	-0.358742	-0.344242	-0.328603	-0.31698	-0.308117	-0.296852	-0.288401	-0.281705	-0.276558	-0.271932	-0.26857	-0.266039	-0.262622	-0.258155	-0.254636	-0.250852	-0.247195	-0.243334	-0.235803	-0.228882	-0.220102	-0.21227	-0.20334	-0.194427	-0.187148	-0.180296	-0.172406	-0.164448	-0.156269	-0.149744	-0.143487
NaN	NaN	NaN	NaN	NaN	NaN	NaN	NaN	NaN	NaN	-0.508313	-0.507054	-0.501289	-0.490309	-0.473578	-0.455371	-0.437186	-0.418686	-0.399301	-0.38003	-0.360499	-0.34342	-0.328582	-0.31356	-0.29906	-0.287897	-0.281264	-0.273447	-0.267207	-0.263014	-0.259855	-0.256026	-0.251776	-0.247275	-0.243506	-0.239579	-0.23457	-0.229976	-0.224279	-0.216667	-0.207749	-0.199343	-0.192344	-0.185893	-0.17988	-0.173372	-0.166833	-0.159644	-0.153538	-0.147748
NaN	NaN	NaN	NaN	NaN	NaN	NaN	NaN	NaN	NaN	-0.579246	-0.572707	-0.561048	-0.541957	-0.519156	-0.49633	-0.469916	-0.444409	-0.419722	-0.39681	-0.372718	-0.352883	-0.335347	-0.316926	-0.301709	-0.28877	-0.278843	-0.269533	-0.261839	-0.257228	-0.253115	-0.248219	-0.243765	-0.239335	-0.235261	-0.230444	-0.225485	-0.222151	-0.215825	-0.20945	-0.201545	-0.195288	-0.189825	-0.1831	-0.178084	-0.173575	-0.167633	-0.162652	-0.157669	-0.151083
NaN	NaN	NaN	NaN	NaN	NaN	NaN	NaN	NaN	NaN	NaN	-0.638268	-0.620083	-0.594005	-0.564502	-0.532335	-0.499382	-0.466298	-0.436497	-0.408915	-0.381609	-0.359083	-0.338715	-0.320735	-0.303518	-0.288943	-0.276942	-0.265707	-0.257451	-0.251263	-0.245482	-0.239631	-0.2346	-0.229556	-0.225155	-0.221309	-0.21647	-0.211767	-0.205431	-0.199321	-0.193771	-0.188217	-0.183944	-0.179997	-0.176085	-0.17256	-0.168191	-0.164314	-0.159838	-0.15303
NaN	NaN	NaN	NaN	NaN	NaN	NaN	NaN	NaN	NaN	NaN	NaN	-0.672313	-0.637672	-0.598868	-0.561379	-0.524073	-0.484369	-0.448058	-0.416377	-0.388577	-0.363143	-0.339164	-0.319851	-0.30084	-0.284738	-0.270055	-0.25764	-0.24879	-0.241734	-0.235104	-0.22869	-0.223412	-0.218191	-0.213951	-0.21025	-0.206137	-0.19992	-0.19413	-0.189496	-0.184298	-0.180339	-0.177213	-0.174489	-0.172062	-0.169554	-0.167276	-0.164915	-0.160988	-0.15607
NaN	NaN	NaN	NaN	NaN	NaN	NaN	NaN	NaN	NaN	NaN	NaN	-0.72012	-0.673451	-0.626658	-0.583799	-0.53946	-0.497529	-0.457676	-0.421651	-0.390317	-0.36179	-0.336884	-0.313795	-0.292972	-0.274809	-0.258252	-0.24638	-0.236069	-0.229346	-0.222201	-0.21528	-0.210191	-0.206104	-0.201675	-0.197249	-0.19444	-0.189037	-0.183151	-0.178202	-0.174914	-0.172649	-0.169835	-0.167726	-0.166895	-0.165968	-0.16509	-0.164588	-0.162578	-0.158622
NaN	NaN	NaN	NaN	NaN	NaN	NaN	NaN	NaN	NaN	NaN	NaN	NaN	-0.702194	-0.649987	-0.598816	-0.549323	-0.504251	-0.462206	-0.423085	-0.387783	-0.355853	-0.329711	-0.30497	-0.282911	-0.261817	-0.245494	-0.232034	-0.220897	-0.21264	-0.20519	-0.20023	-0.196108	-0.191883	-0.186665	-0.184081	-0.180992	-0.175311	-0.170419	-0.166966	-0.165285	-0.162557	-0.160827	-0.16043	-0.161232	-0.161967	-0.162216	-0.163046	-0.162289	-0.160091
NaN	NaN	NaN	NaN	NaN	NaN	NaN	NaN	NaN	NaN	NaN	NaN	NaN	NaN	-0.663868	-0.607739	-0.554701	-0.505859	-0.460904	-0.418335	-0.381725	-0.349041	-0.320795	-0.294454	-0.268264	-0.244614	-0.228518	-0.215183	-0.202966	-0.193174	-0.185913	-0.181439	-0.178609	-0.175933	-0.171941	-0.168353	-0.164874	-0.160166	-0.155077	-0.152397	-0.150671	-0.14931	-0.149488	-0.15097	-0.152677	-0.155243	-0.1573	-0.160085	-0.161959	-0.161434
NaN	NaN	NaN	NaN	NaN	NaN	NaN	NaN	NaN	NaN	NaN	NaN	NaN	NaN	NaN	-0.606863	-0.55268	-0.502609	-0.454619	-0.410424	-0.372046	-0.338192	-0.30681	-0.277666	-0.249555	-0.225608	-0.207896	-0.193782	-0.181004	-0.170989	-0.162825	-0.157475	-0.156642	-0.156003	-0.153444	-0.15013	-0.14706	-0.141709	-0.135496	-0.13187	-0.131212	-0.131771	-0.134076	-0.138879	-0.142566	-0.146439	-0.150332	-0.155148	-0.15914	-0.15942
NaN	NaN	NaN	NaN	NaN	NaN	NaN	NaN	NaN	NaN	NaN	NaN	NaN	NaN	NaN	-0.601832	-0.544777	-0.492646	-0.442496	-0.396521	-0.35526	-0.319027	-0.285367	-0.255184	-0.226993	-0.202305	-0.183793	-0.168034	-0.15401	-0.143346	-0.135007	-0.129547	-0.129358	-0.129149	-0.127923	-0.126215	-0.121754	-0.116918	-0.111559	-0.109372	-0.110956	-0.112672	-0.117244	-0.123606	-0.130129	-0.136243	-0.142071	-0.147143	-0.152055	-0.154589
NaN	NaN	NaN	NaN	NaN	NaN	NaN	NaN	NaN	NaN	NaN	NaN	NaN	NaN	NaN	NaN	-0.534862	-0.477049	-0.426	-0.376616	-0.332937	-0.294011	-0.258636	-0.227579	-0.19892	-0.174448	-0.154376	-0.136895	-0.122114	-0.111619	-0.10303	-0.0975511	-0.0961261	-0.095802	-0.0942147	-0.0932418	-0.0907034	-0.0869562	-0.084008	-0.0843355	-0.0870831	-0.0922268	-0.0985759	-0.106392	-0.114076	-0.122784	-0.131235	-0.137574	-0.14312	-0.147433
NaN	NaN	NaN	NaN	NaN	NaN	NaN	NaN	NaN	NaN	NaN	NaN	NaN	NaN	NaN	NaN	NaN	-0.456096	-0.401571	-0.351073	-0.306578	-0.264355	-0.226976	-0.194578	-0.166675	-0.141942	-0.120174	-0.101254	-0.0858692	-0.0745482	-0.0657184	-0.0593433	-0.0562306	-0.0557537	-0.0536552	-0.0532401	-0.0539128	-0.0535287	-0.0538126	-0.0565782	-0.061891	-0.0687284	-0.07823	-0.0873832	-0.0973304	-0.10768	-0.117858	-0.128301	-0.134713	-0.138982
NaN	NaN	NaN	NaN	NaN	NaN	NaN	NaN	NaN	NaN	NaN	NaN	NaN	NaN	NaN	NaN	NaN	NaN	-0.369292	-0.319861	-0.273888	-0.231122	-0.19366	-0.159271	-0.129664	-0.103191	-0.0808858	-0.0630343	-0.0468833	-0.033105	-0.0228148	-0.0158526	-0.011292	-0.00987467	-0.00915906	-0.010759	-0.012815	-0.0146471	-0.0186374	-0.0253211	-0.0345998	-0.0436471	-0.0556092	-0.066162	-0.0788044	-0.0918267	-0.104143	-0.115683	-0.125055	-0.132128
NaN	NaN	NaN	NaN	NaN	NaN	NaN	NaN	NaN	NaN	NaN	NaN	NaN	NaN	NaN	NaN	NaN	NaN	NaN	-0.28487	-0.238238	-0.196965	-0.15837	-0.123621	-0.090889	-0.0618523	-0.0393105	-0.0199626	-0.00319493	0.0105952	0.0227233	0.0303133	0.0357645	0.0385528	0.0378756	0.0352068	0.031352	0.0273704	0.0191742	0.00884782	-0.00320926	-0.0164215	-0.0306928	-0.0444266	-0.0596029	-0.0747466	-0.0887615	-0.102688	-0.115584	-0.126185
NaN	NaN	NaN	NaN	NaN	NaN	NaN	NaN	NaN	NaN	NaN	NaN	NaN	NaN	NaN	NaN	NaN	NaN	NaN	NaN	-0.199254	-0.157411	-0.117812	-0.0831547	-0.0494202	-0.0195848	0.004139	0.024005	0.0407074	0.0570349	0.070879	0.0789675	0.0857557	0.0891887	0.0879798	0.0847187	0.0795979	0.0714996	0.0602855	0.0456788	0.0299168	0.0117872	-0.00561922	-0.0241123	-0.0423564	-0.0582754	-0.0740932	-0.0908019	-0.105852	-0.118909
NaN	NaN	NaN	NaN	NaN	NaN	NaN	NaN	NaN	NaN	NaN	NaN	NaN	NaN	NaN	NaN	NaN	NaN	NaN	NaN	NaN	NaN	-0.072801	-0.038406	-0.00409771	0.0257357	0.0488848	0.07057	0.0882502	0.10558	0.121323	0.131333	0.138568	0.142405	0.142232	0.138548	0.130646	0.118136	0.10243	0.0842001	0.0629787	0.0421094	0.0216729	-6.52502823673962e-05	-0.021563	-0.040794	-0.0605598	-0.0803672	-0.0971277	-0.111848
NaN	NaN	NaN	NaN	NaN	NaN	NaN	NaN	NaN	NaN	NaN	NaN	NaN	NaN	NaN	NaN	NaN	NaN	NaN	NaN	NaN	NaN	NaN	0.0111082	0.0419094	0.0701573	0.0942919	0.117364	0.138583	0.156772	0.172471	0.185152	0.192908	0.197618	0.198465	0.194171	0.182873	0.167069	0.147392	0.123888	0.0992667	0.0753774	0.0500963	0.0243754	-3.75905386367226e-05	-0.0244371	-0.0481083	-0.0704134	-0.0895594	-0.105177
NaN	NaN	NaN	NaN	NaN	NaN	NaN	NaN	NaN	NaN	NaN	NaN	NaN	NaN	NaN	NaN	NaN	NaN	NaN	NaN	NaN	NaN	NaN	NaN	0.0894272	0.116365	0.142063	0.16584	0.188378	0.20819	0.225348	0.239758	0.24948	0.254632	0.254843	0.248667	0.235253	0.216577	0.194491	0.167182	0.138329	0.108628	0.0785088	0.0484698	0.0203033	-0.00884421	-0.0355814	-0.060726	-0.0833481	-0.10068
NaN	NaN	NaN	NaN	NaN	NaN	NaN	NaN	NaN	NaN	NaN	NaN	NaN	NaN	NaN	NaN	NaN	NaN	NaN	NaN	NaN	NaN	NaN	NaN	NaN	0.164228	0.190396	0.214956	0.23877	0.260753	0.280007	0.295285	0.30684	0.312923	0.311839	0.303394	0.28847	0.26539	0.23897	0.208579	0.177203	0.143298	0.108556	0.0742116	0.0412989	0.00821614	-0.0222573	-0.0506977	-0.0760874	-0.0977604
NaN	NaN	NaN	NaN	NaN	NaN	NaN	NaN	NaN	NaN	NaN	NaN	NaN	NaN	NaN	NaN	NaN	NaN	NaN	NaN	NaN	NaN	NaN	NaN	NaN	NaN	NaN	0.26324	0.287147	0.310563	0.332432	0.35051	0.36312	0.371589	0.370209	0.359306	0.34075	0.312921	0.280943	0.248069	0.213308	0.176084	0.13713	0.0999122	0.0618023	0.0242091	-0.00995637	-0.0419836	-0.0711469	-0.0949476
NaN	NaN	NaN	NaN	NaN	NaN	NaN	NaN	NaN	NaN	NaN	NaN	NaN	NaN	NaN	NaN	NaN	NaN	NaN	NaN	NaN	NaN	NaN	NaN	NaN	NaN	NaN	NaN	0.333266	0.356833	0.37936	0.398871	0.414456	0.425614	0.426068	0.412502	0.388538	0.357621	0.322888	0.287398	0.247714	0.207312	0.164752	0.123076	0.0821735	0.0431849	0.00403786	-0.0333924	-0.0644873	-0.0893674
NaN	NaN	NaN	NaN	NaN	NaN	NaN	NaN	NaN	NaN	NaN	NaN	NaN	NaN	NaN	NaN	NaN	NaN	NaN	NaN	NaN	NaN	NaN	NaN	NaN	NaN	NaN	NaN	NaN	NaN	0.420976	0.441925	0.459024	0.470464	0.471732	0.458335	0.432405	0.399268	0.362638	0.324054	0.282645	0.238278	0.193243	0.148052	0.105903	0.063813	0.0214804	-0.0183287	-0.0522279	-0.0812976
NaN	NaN	NaN	NaN	NaN	NaN	NaN	NaN	NaN	NaN	NaN	NaN	NaN	NaN	NaN	NaN	NaN	NaN	NaN	NaN	NaN	NaN	NaN	NaN	NaN	NaN	NaN	NaN	NaN	NaN	NaN	NaN	0.497917	0.508872	0.508693	0.495162	0.469445	0.435877	0.398931	0.359465	0.316048	0.268678	0.222599	0.176455	0.132593	0.0876529	0.0417232	-0.000538597	-0.0379156	-0.0722183
NaN	NaN	NaN	NaN	NaN	NaN	NaN	NaN	NaN	NaN	NaN	NaN	NaN	NaN	NaN	NaN	NaN	NaN	NaN	NaN	NaN	NaN	NaN	NaN	NaN	NaN	NaN	NaN	NaN	NaN	NaN	NaN	NaN	0.542086	0.539365	0.525532	0.500866	0.469927	0.433342	0.392635	0.347346	0.299947	0.251742	0.204347	0.157286	0.11008	0.0633654	0.0193321	-0.0221945	-0.0606623
NaN	NaN	NaN	NaN	NaN	NaN	NaN	NaN	NaN	NaN	NaN	NaN	NaN	NaN	NaN	NaN	NaN	NaN	NaN	NaN	NaN	NaN	NaN	NaN	NaN	NaN	NaN	NaN	NaN	NaN	NaN	NaN	NaN	NaN	NaN	0.553361	0.530936	0.500273	0.464333	0.423654	0.377919	0.329637	0.27981	0.230553	0.181384	0.132077	0.0843882	0.0373404	-0.00774864	-0.0488656
NaN	NaN	NaN	NaN	NaN	NaN	NaN	NaN	NaN	NaN	NaN	NaN	NaN	NaN	NaN	NaN	NaN	NaN	NaN	NaN	NaN	NaN	NaN	NaN	NaN	NaN	NaN	NaN	NaN	NaN	NaN	NaN	NaN	NaN	NaN	NaN	NaN	NaN	0.49344	0.45238	0.405381	0.357741	0.308291	0.257329	0.206502	0.155293	0.105042	0.0550166	0.00605125	-0.0409472
NaN	NaN	NaN	NaN	NaN	NaN	NaN	NaN	NaN	NaN	NaN	NaN	NaN	NaN	NaN	NaN	NaN	NaN	NaN	NaN	NaN	NaN	NaN	NaN	NaN	NaN	NaN	NaN	NaN	NaN	NaN	NaN	NaN	NaN	NaN	NaN	NaN	NaN	NaN	NaN	0.432552	0.384624	0.335059	0.28231	0.229753	0.178286	0.124813	0.0719952	0.0194248	-0.0317372
NaN	NaN	NaN	NaN	NaN	NaN	NaN	NaN	NaN	NaN	NaN	NaN	NaN	NaN	NaN	NaN	NaN	NaN	NaN	NaN	NaN	NaN	NaN	NaN	NaN	NaN	NaN	NaN	NaN	NaN	NaN	NaN	NaN	NaN	NaN	NaN	NaN	NaN	NaN	NaN	NaN	NaN	NaN	0.304808	0.252545	0.199119	0.144186	0.0872348	0.0327019	-0.021433
NaN	NaN	NaN	NaN	NaN	NaN	NaN	NaN	NaN	NaN	NaN	NaN	NaN	NaN	NaN	NaN	NaN	NaN	NaN	NaN	NaN	NaN	NaN	NaN	NaN	NaN	NaN	NaN	NaN	NaN	NaN	NaN	NaN	NaN	NaN	NaN	NaN	NaN	NaN	NaN	NaN	NaN	NaN	NaN	NaN	NaN	NaN	0.100932	0.0460808	-0.0111148
NaN	NaN	NaN	NaN	NaN	NaN	NaN	NaN	NaN	NaN	NaN	NaN	NaN	NaN	NaN	NaN	NaN	NaN	NaN	NaN	NaN	NaN	NaN	NaN	NaN	NaN	NaN	NaN	NaN	NaN	NaN	NaN	NaN	NaN	NaN	NaN	NaN	NaN	NaN	NaN	NaN	NaN	NaN	NaN	NaN	NaN	NaN	NaN	NaN	NaN
NaN	NaN	NaN	NaN	NaN	NaN	NaN	NaN	NaN	NaN	NaN	NaN	NaN	NaN	NaN	NaN	NaN	NaN	NaN	NaN	NaN	NaN	NaN	NaN	NaN	NaN	NaN	NaN	NaN	NaN	NaN	NaN	NaN	NaN	NaN	NaN	NaN	NaN	NaN	NaN	NaN	NaN	NaN	NaN	NaN	NaN	NaN	NaN	NaN	NaN
NaN	NaN	NaN	NaN	NaN	NaN	NaN	NaN	NaN	NaN	NaN	NaN	NaN	NaN	NaN	NaN	NaN	NaN	NaN	NaN	NaN	NaN	NaN	NaN	NaN	NaN	NaN	NaN	NaN	NaN	NaN	NaN	NaN	NaN	NaN	NaN	NaN	NaN	NaN	NaN	NaN	NaN	NaN	NaN	NaN	NaN	NaN	NaN	NaN	NaN
WF full
NaN	NaN	NaN	NaN	NaN	NaN	NaN	NaN	NaN	NaN	NaN	NaN	NaN	NaN	NaN	NaN	NaN	NaN	NaN	NaN	NaN	NaN	NaN	NaN	NaN	NaN	NaN	NaN	NaN	NaN	NaN	NaN	NaN	NaN	NaN	NaN	NaN	NaN	NaN	NaN	NaN	NaN	NaN	NaN	NaN	NaN	NaN	NaN	NaN	NaN
NaN	NaN	NaN	NaN	NaN	NaN	NaN	NaN	NaN	NaN	NaN	NaN	NaN	NaN	NaN	NaN	NaN	NaN	NaN	NaN	NaN	NaN	NaN	NaN	NaN	NaN	NaN	NaN	NaN	NaN	NaN	NaN	NaN	NaN	NaN	NaN	NaN	NaN	NaN	NaN	NaN	NaN	NaN	NaN	NaN	NaN	NaN	NaN	NaN	NaN
NaN	NaN	NaN	NaN	NaN	NaN	NaN	NaN	NaN	NaN	NaN	NaN	NaN	NaN	NaN	NaN	NaN	NaN	NaN	NaN	NaN	NaN	NaN	NaN	NaN	NaN	NaN	NaN	NaN	NaN	NaN	NaN	NaN	NaN	NaN	NaN	NaN	NaN	NaN	NaN	NaN	NaN	NaN	NaN	NaN	NaN	NaN	NaN	NaN	NaN
NaN	NaN	NaN	NaN	NaN	NaN	NaN	NaN	NaN	NaN	NaN	NaN	NaN	NaN	NaN	NaN	NaN	NaN	NaN	NaN	NaN	NaN	NaN	NaN	NaN	NaN	NaN	NaN	NaN	NaN	NaN	NaN	NaN	NaN	NaN	NaN	NaN	NaN	NaN	NaN	NaN	NaN	NaN	NaN	NaN	NaN	NaN	NaN	NaN	NaN
NaN	NaN	NaN	NaN	NaN	NaN	NaN	NaN	NaN	NaN	NaN	NaN	NaN	NaN	NaN	NaN	NaN	NaN	NaN	NaN	NaN	NaN	NaN	NaN	NaN	NaN	NaN	NaN	NaN	NaN	NaN	NaN	NaN	NaN	NaN	NaN	NaN	NaN	NaN	NaN	NaN	NaN	NaN	NaN	NaN	NaN	NaN	NaN	NaN	NaN
NaN	NaN	NaN	NaN	NaN	NaN	NaN	NaN	NaN	NaN	NaN	NaN	NaN	NaN	NaN	NaN	NaN	NaN	NaN	NaN	NaN	NaN	NaN	NaN	NaN	NaN	NaN	NaN	NaN	NaN	NaN	NaN	NaN	NaN	NaN	NaN	NaN	NaN	NaN	NaN	NaN	NaN	NaN	NaN	NaN	NaN	NaN	NaN	NaN	2.31734
NaN	NaN	NaN	NaN	NaN	NaN	NaN	NaN	NaN	NaN	NaN	NaN	NaN	NaN	NaN	NaN	NaN	NaN	NaN	NaN	NaN	NaN	NaN	NaN	NaN	NaN	NaN	NaN	NaN	NaN	NaN	NaN	NaN	NaN	NaN	NaN	NaN	NaN	NaN	NaN	NaN	NaN	NaN	NaN	NaN	2.23787	2.18308	2.1209	2.05658	1.98972
NaN	NaN	NaN	NaN	NaN	NaN	NaN	NaN	NaN	NaN	NaN	NaN	NaN	NaN	NaN	NaN	NaN	NaN	NaN	NaN	NaN	NaN	NaN	NaN	NaN	NaN	NaN	NaN	NaN	NaN	NaN	NaN	NaN	NaN	NaN	NaN	NaN	NaN	NaN	NaN	NaN	NaN	1.9935	1.95309	1.91352	1.86099	1.809	1.7503	1.70148	1.65179
NaN	NaN	NaN	NaN	NaN	NaN	NaN	NaN	NaN	NaN	NaN	NaN	NaN	NaN	NaN	NaN	NaN	NaN	NaN	NaN	NaN	NaN	NaN	NaN	NaN	NaN	NaN	NaN	NaN	NaN	NaN	NaN	NaN	NaN	NaN	NaN	NaN	NaN	NaN	1.68798	1.67322	1.65981	1.62668	1.58871	1.54769	1.49842	1.44489	1.39601	1.35877	1.32161
NaN	NaN	NaN	NaN	NaN	NaN	NaN	NaN	NaN	NaN	NaN	NaN	NaN	NaN	NaN	NaN	NaN	NaN	NaN	NaN	NaN	NaN	NaN	NaN	NaN	NaN	NaN	NaN	NaN	NaN	NaN	NaN	NaN	NaN	NaN	NaN	NaN	1.34345	1.34696	1.33535	1.32797	1.31361	1.28405	1.2489	1.20081	1.14896	1.09918	1.0618	1.03057	1.00863
NaN	NaN	NaN	NaN	NaN	NaN	NaN	NaN	NaN	NaN	NaN	NaN	NaN	NaN	NaN	NaN	NaN	NaN	NaN	NaN	NaN	NaN	NaN	NaN	NaN	NaN	NaN	NaN	NaN	NaN	NaN	NaN	NaN	NaN	1.02987	1.00821	1.00221	1.00242	1.00733	1.00655	1.00233	0.991543	0.963227	0.92722	0.882195	0.828673	0.782333	0.747026	0.732692	0.731093
NaN	NaN	NaN	NaN	NaN	NaN	NaN	NaN	NaN	NaN	NaN	NaN	NaN	NaN	NaN	NaN	NaN	NaN	NaN	NaN	NaN	NaN	NaN	NaN	NaN	NaN	NaN	NaN	NaN	NaN	NaN	NaN	0.857447	0.77068	0.705896	0.683435	0.682875	0.689767	0.700642	0.704326	0.706203	0.69371	0.668979	0.637403	0.598774	0.548095	0.504613	0.47397	0.473489	0.481413
NaN	NaN	NaN	NaN	NaN	NaN	NaN	NaN	NaN	NaN	NaN	NaN	NaN	NaN	NaN	NaN	NaN	NaN	NaN	NaN	NaN	NaN	NaN	NaN	NaN	NaN	NaN	NaN	NaN	NaN	NaN	0.681656	0.57151	0.479065	0.417095	0.3924	0.394735	0.407025	0.420037	0.424543	0.428513	0.424315	0.403351	0.376729	0.344313	0.300727	0.263374	0.242233	0.245518	0.255861
NaN	NaN	NaN	NaN	NaN	NaN	NaN	NaN	NaN	NaN	NaN	NaN	NaN	NaN	NaN	NaN	NaN	NaN	NaN	NaN	NaN	NaN	NaN	NaN	NaN	NaN	NaN	NaN	NaN	0.699396	0.567907	0.438798	0.326173	0.235688	0.176804	0.148656	0.14451	0.155072	0.167566	0.173083	0.173876	0.177573	0.16346	0.138721	0.11262	0.0851068	0.0562628	0.04356	0.0487381	0.0655957
NaN	NaN	NaN	NaN	NaN	NaN	NaN	NaN	NaN	NaN	NaN	NaN	NaN	NaN	NaN	NaN	NaN	NaN	NaN	NaN	NaN	NaN	NaN	NaN	NaN	NaN	NaN	0.736911	0.597229	0.454705	0.324825	0.210387	0.107508	0.0227112	-0.0299766	-0.0595566	-0.0703491	-0.0689797	-0.0609547	-0.0527322	-0.0461595	-0.0465572	-0.0497818	-0.0640619	-0.086794	-0.101128	-0.110782	-0.110726	-0.105983	-0.0852529
NaN	NaN	NaN	NaN	NaN	NaN	NaN	NaN	NaN	NaN	NaN	NaN	NaN	NaN	NaN	NaN	NaN	NaN	NaN	NaN	NaN	NaN	NaN	NaN	NaN	NaN	0.655413	0.506294	0.367874	0.23242	0.108857	-0.00091005	-0.0977093	-0.176558	-0.228803	-0.255056	-0.264176	-0.265849	-0.26418	-0.254689	-0.245502	-0.244231	-0.239307	-0.236047	-0.245381	-0.246365	-0.241581	-0.232937	-0.224073	-0.208139
NaN	NaN	NaN	NaN	NaN	NaN	NaN	NaN	NaN	NaN	NaN	NaN	NaN	NaN	NaN	NaN	NaN	NaN	NaN	NaN	NaN	NaN	NaN	NaN	NaN	0.609806	0.442369	0.288175	0.148978	0.020962	-0.100108	-0.202652	-0.290154	-0.363119	-0.411967	-0.439887	-0.451153	-0.448055	-0.445462	-0.434038	-0.42238	-0.414117	-0.40003	-0.386532	-0.377097	-0.367412	-0.357648	-0.346991	-0.331258	-0.312963
NaN	NaN	NaN	NaN	NaN	NaN	NaN	NaN	NaN	NaN	NaN	NaN	NaN	NaN	NaN	NaN	NaN	NaN	NaN	NaN	NaN	NaN	NaN	0.737766	0.558745	0.388658	0.228753	0.0771583	-0.0609084	-0.183789	-0.299192	-0.3947	-0.473158	-0.538879	-0.586014	-0.614509	-0.62836	-0.620417	-0.610528	-0.597694	-0.582505	-0.566638	-0.544167	-0.520802	-0.500459	-0.485299	-0.469059	-0.452188	-0.428597	-0.409644
NaN	NaN	NaN	NaN	NaN	NaN	NaN	NaN	NaN	NaN	NaN	NaN	NaN	NaN	NaN	NaN	NaN	NaN	NaN	NaN	NaN	NaN	0.710842	0.51468	0.338205	0.171854	0.019496	-0.1244	-0.253391	-0.372893	-0.479102	-0.572137	-0.646331	-0.706496	-0.751622	-0.777896	-0.785172	-0.782277	-0.767365	-0.751179	-0.729198	-0.704301	-0.675232	-0.646231	-0.618406	-0.590947	-0.567955	-0.543457	-0.516301	-0.494304
NaN	NaN	NaN	NaN	NaN	NaN	NaN	NaN	NaN	NaN	NaN	NaN	NaN	NaN	NaN	NaN	NaN	NaN	NaN	NaN	NaN	0.691351	0.482374	0.289536	0.11806	-0.0385963	-0.184245	-0.321179	-0.440411	-0.552919	-0.65262	-0.740642	-0.81593	-0.879	-0.919337	-0.939323	-0.93998	-0.934839	-0.916926	-0.894978	-0.863567	-0.825975	-0.791111	-0.757034	-0.717551	-0.685972	-0.653407	-0.622875	-0.596496	-0.561566
NaN	NaN	NaN	NaN	NaN	NaN	NaN	NaN	NaN	NaN	NaN	NaN	NaN	NaN	NaN	NaN	NaN	NaN	NaN	NaN	0.700265	0.465736	0.256212	0.0662488	-0.102096	-0.253685	-0.38868	-0.510499	-0.623571	-0.731483	-0.829637	-0.911608	-0.989362	-1.04279	-1.07421	-1.08658	-1.08711	-1.07403	-1.05021	-1.02458	-0.985584	-0.939731	-0.895283	-0.850515	-0.80642	-0.764625	-0.726762	-0.69245	-0.651738	-0.61186
NaN	NaN	NaN	NaN	NaN	NaN	NaN	NaN	NaN	NaN	NaN	NaN	NaN	NaN	NaN	NaN	NaN	NaN	NaN	0.765609	0.484983	0.24317	0.03244	-0.15344	-0.316714	-0.460046	-0.585363	-0.700246	-0.806501	-0.908716	-1.00135	-1.07924	-1.15073	-1.19458	-1.22058	-1.2261	-1.21995	-1.2012	-1.16673	-1.13329	-1.0872	-1.03346	-0.983895	-0.931366	-0.880188	-0.83206	-0.788689	-0.748746	-0.699072	-0.656581
NaN	NaN	NaN	NaN	NaN	NaN	NaN	NaN	NaN	NaN	NaN	NaN	NaN	NaN	NaN	NaN	NaN	NaN	0.875784	0.559363	0.264115	0.0190474	-0.186124	-0.360611	-0.515822	-0.651804	-0.76697	-0.877632	-0.977463	-1.07134	-1.15994	-1.23494	-1.29902	-1.34713	-1.36369	-1.35925	-1.34142	-1.3122	-1.27063	-1.22448	-1.16824	-1.11135	-1.05606	-0.998984	-0.945346	-0.893127	-0.841066	-0.794537	-0.74981	-0.697292
NaN	NaN	NaN	NaN	NaN	NaN	NaN	NaN	NaN	NaN	NaN	NaN	NaN	NaN	NaN	NaN	NaN	1.05487	0.689523	0.361567	0.0555941	-0.200275	-0.400644	-0.561089	-0.701399	-0.822135	-0.930106	-1.03088	-1.12338	-1.2104	-1.29217	-1.36741	-1.43705	-1.48808	-1.50051	-1.48938	-1.4591	-1.40897	-1.35458	-1.29915	-1.24182	-1.18157	-1.1219	-1.06023	-1.00023	-0.941061	-0.884857	-0.828807	-0.782288	-0.722378
NaN	NaN	NaN	NaN	NaN	NaN	NaN	NaN	NaN	NaN	NaN	NaN	NaN	NaN	NaN	NaN	1.30253	0.894863	0.521279	0.17498	-0.142843	-0.404192	-0.602381	-0.754536	-0.873282	-0.976617	-1.0715	-1.16286	-1.24905	-1.32772	-1.40895	-1.48398	-1.55029	-1.60146	-1.62292	-1.60677	-1.56163	-1.49694	-1.42932	-1.36638	-1.3042	-1.23732	-1.1685	-1.10312	-1.03813	-0.976552	-0.920307	-0.858314	-0.794266	-0.732855
NaN	NaN	NaN	NaN	NaN	NaN	NaN	NaN	NaN	NaN	NaN	NaN	NaN	NaN	NaN	1.59179	1.16707	0.755304	0.373897	0.0119124	-0.317415	-0.572126	-0.758304	-0.899584	-1.01385	-1.10984	-1.19388	-1.27748	-1.3562	-1.43003	-1.5066	-1.5697	-1.63268	-1.68697	-1.7063	-1.68453	-1.63527	-1.56629	-1.49287	-1.42026	-1.34937	-1.27314	-1.19644	-1.1265	-1.05831	-0.998177	-0.941027	-0.872971	-0.802503	-0.737247
NaN	NaN	NaN	NaN	NaN	NaN	NaN	NaN	NaN	NaN	NaN	NaN	NaN	NaN	1.90023	1.47742	1.05788	0.647048	0.260513	-0.0976612	-0.419834	-0.673193	-0.858201	-1.00266	-1.11847	-1.21096	-1.29276	-1.36887	-1.43956	-1.51001	-1.57584	-1.63176	-1.68786	-1.7257	-1.73822	-1.71452	-1.66854	-1.60639	-1.5279	-1.45153	-1.36955	-1.287	-1.20998	-1.1358	-1.0626	-1.00004	-0.940492	-0.866547	-0.795335	-0.729139
NaN	NaN	NaN	NaN	NaN	NaN	NaN	NaN	NaN	NaN	NaN	NaN	NaN	2.20914	1.78198	1.36473	0.953943	0.550323	0.170924	-0.174064	-0.477274	-0.731696	-0.922655	-1.07473	-1.19242	-1.28503	-1.36425	-1.43795	-1.50473	-1.56913	-1.6239	-1.67452	-1.71411	-1.73784	-1.73745	-1.71187	-1.66618	-1.60656	-1.53562	-1.45695	-1.37097	-1.2839	-1.2055	-1.1319	-1.05797	-0.983656	-0.916903	-0.848731	-0.777001	-0.70611
NaN	NaN	NaN	NaN	NaN	NaN	NaN	NaN	NaN	NaN	NaN	NaN	NaN	2.0741	1.65745	1.24861	0.850165	0.461103	0.0923206	-0.235972	-0.526517	-0.771656	-0.964541	-1.12081	-1.24108	-1.33718	-1.41766	-1.48866	-1.55481	-1.61165	-1.65715	-1.69574	-1.72155	-1.73464	-1.72173	-1.69464	-1.64688	-1.58465	-1.52047	-1.43948	-1.3567	-1.27156	-1.19073	-1.11559	-1.04199	-0.961224	-0.885852	-0.817171	-0.748841	-0.679607
NaN	NaN	NaN	NaN	NaN	NaN	NaN	NaN	NaN	NaN	NaN	NaN	2.36332	1.95103	1.53914	1.13468	0.746456	0.371688	0.0248762	-0.286284	-0.56823	-0.806286	-0.998865	-1.15292	-1.27452	-1.37322	-1.45551	-1.52459	-1.58686	-1.63616	-1.67406	-1.69685	-1.70943	-1.71068	-1.69193	-1.66276	-1.61638	-1.55639	-1.48591	-1.40932	-1.32844	-1.24609	-1.16688	-1.09053	-1.0133	-0.935949	-0.859534	-0.78134	-0.711679	-0.643778
NaN	NaN	NaN	NaN	NaN	NaN	NaN	NaN	NaN	NaN	NaN	2.61666	2.21063	1.81138	1.41596	1.02246	0.647417	0.29089	-0.0427353	-0.34189	-0.609417	-0.839594	-1.02945	-1.18652	-1.31028	-1.40579	-1.48367	-1.54379	-1.59715	-1.64085	-1.66999	-1.68545	-1.68835	-1.67687	-1.65388	-1.62126	-1.57705	-1.5207	-1.44979	-1.37177	-1.28952	-1.21301	-1.14051	-1.06154	-0.983849	-0.910458	-0.829556	-0.74708	-0.674569	-0.603874
NaN	NaN	NaN	NaN	NaN	NaN	NaN	NaN	NaN	NaN	NaN	2.43838	2.04996	1.6638	1.28401	0.906893	0.53946	0.197435	-0.11398	-0.395931	-0.653538	-0.878299	-1.06249	-1.21473	-1.33895	-1.43045	-1.49857	-1.55309	-1.59952	-1.63424	-1.65526	-1.66282	-1.65983	-1.64145	-1.6167	-1.58044	-1.5327	-1.47713	-1.40644	-1.32727	-1.24902	-1.17406	-1.10231	-1.02347	-0.948729	-0.876489	-0.79493	-0.712824	-0.632192	-0.561951
NaN	NaN	NaN	NaN	NaN	NaN	NaN	NaN	NaN	NaN	2.66587	2.27561	1.89583	1.5209	1.14777	0.785509	0.433973	0.105557	-0.190781	-0.460534	-0.70926	-0.925518	-1.10208	-1.24657	-1.35891	-1.4489	-1.51693	-1.566	-1.6	-1.62069	-1.6363	-1.63614	-1.62506	-1.60656	-1.5774	-1.53604	-1.48251	-1.42034	-1.35347	-1.27727	-1.20257	-1.1303	-1.05545	-0.981045	-0.90617	-0.829535	-0.750291	-0.668819	-0.588059	-0.513789
NaN	NaN	NaN	NaN	NaN	NaN	NaN	NaN	NaN	2.86221	2.49384	2.11351	1.74221	1.37979	1.01665	0.664315	0.331205	0.0176039	-0.275516	-0.539307	-0.778554	-0.985455	-1.15245	-1.28585	-1.39038	-1.46971	-1.52943	-1.57224	-1.59927	-1.6125	-1.61344	-1.60574	-1.58848	-1.5618	-1.5266	-1.48214	-1.42879	-1.36404	-1.29412	-1.22155	-1.15352	-1.08195	-1.01096	-0.936373	-0.857156	-0.779357	-0.701832	-0.624245	-0.539025	-0.459307
NaN	NaN	NaN	NaN	NaN	NaN	NaN	NaN	NaN	2.6852	2.31716	1.94598	1.5842	1.23172	0.88526	0.545291	0.223293	-0.0797677	-0.366184	-0.624753	-0.857414	-1.04972	-1.2045	-1.33058	-1.42352	-1.48279	-1.53084	-1.57058	-1.59112	-1.59578	-1.58554	-1.56371	-1.53988	-1.51158	-1.47381	-1.42614	-1.37241	-1.31134	-1.24055	-1.1723	-1.10458	-1.03273	-0.960644	-0.884253	-0.807783	-0.729429	-0.65481	-0.577114	-0.489751	-0.408086
NaN	NaN	NaN	NaN	NaN	NaN	NaN	NaN	2.89422	2.51258	2.14682	1.78281	1.42908	1.09212	0.758425	0.427475	0.114523	-0.181704	-0.463316	-0.713837	-0.936757	-1.11994	-1.26375	-1.37534	-1.4489	-1.4995	-1.53548	-1.56242	-1.57174	-1.5675	-1.55091	-1.52153	-1.4934	-1.46334	-1.41877	-1.36817	-1.31478	-1.25588	-1.18992	-1.11962	-1.0481	-0.977324	-0.901907	-0.829305	-0.755263	-0.675527	-0.602589	-0.525882	-0.442737	-0.358462
NaN	NaN	NaN	NaN	NaN	NaN	NaN	NaN	2.72205	2.351	1.99806	1.63903	1.28905	0.958578	0.631772	0.311326	0.00525378	-0.284859	-0.558867	-0.804395	-1.02	-1.19424	-1.32602	-1.41957	-1.47765	-1.51616	-1.54106	-1.55484	-1.55387	-1.54209	-1.5191	-1.48759	-1.4517	-1.41216	-1.36388	-1.31236	-1.25699	-1.19799	-1.13301	-1.06305	-0.989021	-0.916687	-0.839893	-0.768436	-0.698167	-0.619491	-0.543747	-0.465962	-0.384887	-0.297761
NaN	NaN	NaN	NaN	NaN	NaN	NaN	2.97673	2.56583	2.19383	1.85027	1.50311	1.16614	0.837365	0.515998	0.2087	-0.0914042	-0.378108	-0.643849	-0.886577	-1.09946	-1.26872	-1.38202	-1.45429	-1.49726	-1.5223	-1.54106	-1.54602	-1.53663	-1.52015	-1.48994	-1.453	-1.41146	-1.36589	-1.31476	-1.26227	-1.20476	-1.14299	-1.07192	-1.00121	-0.926656	-0.856302	-0.781936	-0.708783	-0.636091	-0.559802	-0.479569	-0.401447	-0.319416	-0.235278
NaN	NaN	NaN	NaN	NaN	NaN	3.25676	2.83244	2.42872	2.05773	1.71315	1.37126	1.04774	0.730002	0.417776	0.118966	-0.17314	-0.449445	-0.717419	-0.956486	-1.16594	-1.32539	-1.42376	-1.48112	-1.50868	-1.52403	-1.53434	-1.52981	-1.51536	-1.49022	-1.4566	-1.41556	-1.37315	-1.32568	-1.26886	-1.20916	-1.15129	-1.08532	-1.0143	-0.940126	-0.865061	-0.791547	-0.719864	-0.645799	-0.574524	-0.493415	-0.415377	-0.339182	-0.255897	-0.177552
NaN	NaN	NaN	NaN	NaN	NaN	3.13029	2.7147	2.31072	1.93756	1.59251	1.26078	0.945813	0.6316	0.328046	0.0349051	-0.246711	-0.516129	-0.775148	-1.00349	-1.201	-1.34809	-1.43504	-1.48553	-1.51015	-1.51377	-1.51388	-1.50445	-1.48542	-1.45536	-1.4167	-1.37356	-1.33031	-1.27905	-1.22295	-1.16155	-1.09893	-1.0351	-0.965481	-0.884934	-0.804704	-0.727036	-0.653456	-0.578421	-0.506609	-0.426018	-0.347572	-0.271037	-0.188896	-0.105037
NaN	NaN	NaN	NaN	NaN	NaN	3.01617	2.60907	2.20455	1.82756	1.48485	1.15699	0.844777	0.534327	0.239813	-0.0417047	-0.311604	-0.570827	-0.810252	-1.019	-1.19434	-1.32932	-1.41289	-1.46424	-1.48641	-1.48999	-1.48477	-1.4684	-1.44607	-1.41605	-1.37511	-1.32905	-1.2776	-1.22844	-1.17249	-1.11047	-1.04947	-0.983664	-0.908122	-0.826901	-0.747179	-0.668984	-0.589584	-0.50941	-0.428493	-0.350059	-0.272312	-0.195192	-0.113803	-0.0294636
NaN	NaN	NaN	NaN	NaN	3.34713	2.91359	2.49671	2.09173	1.71794	1.37957	1.05073	0.73691	0.438814	0.152825	-0.110415	-0.367254	-0.611925	-0.828413	-1.01576	-1.17197	-1.2945	-1.37778	-1.43267	-1.45395	-1.45981	-1.45045	-1.42818	-1.40543	-1.37482	-1.33466	-1.28519	-1.22975	-1.17381	-1.11657	-1.05373	-0.989386	-0.918568	-0.84542	-0.765811	-0.682635	-0.601204	-0.518568	-0.434929	-0.355978	-0.272751	-0.19535	-0.117522	-0.0345989	0.0528053
NaN	NaN	NaN	NaN	NaN	3.23216	2.79163	2.38225	1.98284	1.6098	1.27218	0.943177	0.631448	0.346012	0.0734321	-0.179783	-0.419412	-0.64244	-0.840187	-1.014	-1.15757	-1.26551	-1.34083	-1.39557	-1.41777	-1.41917	-1.40749	-1.38582	-1.36067	-1.33253	-1.29113	-1.23711	-1.18367	-1.12426	-1.0578	-0.993109	-0.926281	-0.852449	-0.776313	-0.696222	-0.612802	-0.529014	-0.445342	-0.363816	-0.280849	-0.195304	-0.113229	-0.0345294	0.0493477	0.134983
NaN	NaN	NaN	NaN	3.56478	3.10539	2.65968	2.25351	1.8559	1.48412	1.15217	0.841557	0.536445	0.253565	-0.00285247	-0.247096	-0.470351	-0.672435	-0.853876	-1.01127	-1.14053	-1.23655	-1.30691	-1.35582	-1.37714	-1.37696	-1.36864	-1.34701	-1.31305	-1.28022	-1.23769	-1.18819	-1.13519	-1.07468	-1.00469	-0.932577	-0.86098	-0.78459	-0.704042	-0.628174	-0.545616	-0.459426	-0.37244	-0.289799	-0.205372	-0.121129	-0.0371017	0.0472199	0.133527	0.213855
NaN	NaN	NaN	NaN	3.41575	2.95876	2.51738	2.10647	1.71603	1.35151	1.02241	0.718042	0.436015	0.169674	-0.0777931	-0.31576	-0.521353	-0.698208	-0.862237	-1.00279	-1.12282	-1.21493	-1.27595	-1.31737	-1.34104	-1.34504	-1.32831	-1.30126	-1.26738	-1.22879	-1.18862	-1.14411	-1.08838	-1.01882	-0.952459	-0.878078	-0.797925	-0.715973	-0.638394	-0.559447	-0.47435	-0.388366	-0.301911	-0.214863	-0.132113	-0.0466249	0.0369994	0.123331	0.211942	0.292656
NaN	NaN	NaN	NaN	3.25639	2.80489	2.36732	1.95233	1.5623	1.20794	0.883577	0.586197	0.320048	0.0724834	-0.161138	-0.379295	-0.563464	-0.726791	-0.874212	-0.998295	-1.10355	-1.18379	-1.24598	-1.28265	-1.30519	-1.30582	-1.28704	-1.26028	-1.23155	-1.19068	-1.1417	-1.09125	-1.03292	-0.966491	-0.896632	-0.820237	-0.743563	-0.660854	-0.57697	-0.492284	-0.40355	-0.319667	-0.229898	-0.140189	-0.0540866	0.031376	0.113886	0.199626	0.285094	0.362672
NaN	NaN	NaN	3.55949	3.09494	2.63527	2.19729	1.78835	1.40299	1.05331	0.740165	0.457208	0.203341	-0.0304706	-0.253749	-0.446375	-0.61134	-0.758574	-0.885324	-0.997116	-1.09119	-1.16353	-1.21358	-1.24614	-1.26718	-1.27115	-1.25744	-1.22775	-1.19636	-1.15471	-1.09833	-1.0447	-0.982883	-0.918566	-0.847006	-0.772317	-0.691269	-0.607397	-0.523432	-0.433993	-0.339194	-0.250814	-0.162913	-0.0704324	0.0211653	0.107741	0.190316	0.274363	0.358074	0.435511
NaN	NaN	NaN	3.37535	2.91662	2.45844	2.01979	1.61646	1.24154	0.900474	0.597211	0.32619	0.0834553	-0.139351	-0.340036	-0.509245	-0.657173	-0.789562	-0.903918	-1.00167	-1.09301	-1.16069	-1.19458	-1.22163	-1.23907	-1.23915	-1.2223	-1.19715	-1.16445	-1.12201	-1.0649	-1.00292	-0.936791	-0.871789	-0.801122	-0.724409	-0.643473	-0.557084	-0.469282	-0.375958	-0.282313	-0.190694	-0.100298	-0.00496688	0.0906558	0.179346	0.26363	0.347196	0.430511	0.510085
NaN	NaN	NaN	3.20128	2.74039	2.27491	1.82799	1.42622	1.05265	0.7234	0.437735	0.186902	-0.0346844	-0.241213	-0.424624	-0.574589	-0.70563	-0.821746	-0.922722	-1.0121	-1.09836	-1.15929	-1.1912	-1.20952	-1.21396	-1.20698	-1.19315	-1.16502	-1.1334	-1.0894	-1.03189	-0.964668	-0.895438	-0.827093	-0.752555	-0.669996	-0.58972	-0.503354	-0.414267	-0.32388	-0.229423	-0.13512	-0.0392998	0.0577892	0.155668	0.24793	0.335728	0.423828	0.503073	0.578609
NaN	NaN	3.52349	3.03305	2.55206	2.0804	1.62781	1.22369	0.855437	0.53339	0.267777	0.0437062	-0.160148	-0.345015	-0.511569	-0.645251	-0.76221	-0.866034	-0.948049	-1.02971	-1.1033	-1.15507	-1.18188	-1.19295	-1.19026	-1.17805	-1.16329	-1.13295	-1.09642	-1.04617	-0.989189	-0.927226	-0.860416	-0.783867	-0.702722	-0.61923	-0.535766	-0.451846	-0.365682	-0.272891	-0.177448	-0.0791066	0.0173224	0.112602	0.211232	0.310844	0.404516	0.492383	0.570852	0.645543
NaN	NaN	3.35357	2.85138	2.36822	1.88977	1.43005	1.01979	0.659779	0.35489	0.114126	-0.097103	-0.282389	-0.448417	-0.593157	-0.716429	-0.824756	-0.908243	-0.978992	-1.04895	-1.11217	-1.15621	-1.17713	-1.18404	-1.17557	-1.15686	-1.13048	-1.10024	-1.06223	-1.01015	-0.949435	-0.885286	-0.819925	-0.746696	-0.664782	-0.577851	-0.490526	-0.403477	-0.315509	-0.22144	-0.125303	-0.0258622	0.0718939	0.166545	0.264172	0.364456	0.46145	0.553102	0.637157	0.712557
NaN	NaN	3.18019	2.67483	2.18694	1.7077	1.24827	0.838408	0.481594	0.194019	-0.0301022	-0.222859	-0.385762	-0.542563	-0.67071	-0.777319	-0.872105	-0.947323	-1.01425	-1.07212	-1.12314	-1.15937	-1.17932	-1.17822	-1.16109	-1.13954	-1.10857	-1.07607	-1.03386	-0.97981	-0.922278	-0.855634	-0.785041	-0.712575	-0.630727	-0.540632	-0.446315	-0.354991	-0.263333	-0.16881	-0.0684345	0.0307681	0.13008	0.227301	0.323979	0.417782	0.507716	0.604868	0.693627	0.772655
NaN	NaN	3.00265	2.50397	2.02003	1.54746	1.09187	0.688953	0.341195	0.0629344	-0.147763	-0.323457	-0.473772	-0.615115	-0.737375	-0.835467	-0.920818	-0.989134	-1.04533	-1.09701	-1.13871	-1.1652	-1.17783	-1.16859	-1.14765	-1.1202	-1.0882	-1.05351	-1.01011	-0.958078	-0.897103	-0.827686	-0.752269	-0.677609	-0.598716	-0.509475	-0.409189	-0.311579	-0.21355	-0.117341	-0.0186265	0.0853364	0.186034	0.283488	0.379793	0.471555	0.554128	0.648684	0.740413	0.825245
NaN	3.30101	2.81566	2.33087	1.86111	1.40493	0.968676	0.580311	0.251006	-0.0185813	-0.223344	-0.398448	-0.550894	-0.685369	-0.794456	-0.886225	-0.965632	-1.02673	-1.07701	-1.12161	-1.15137	-1.17194	-1.18109	-1.16775	-1.13826	-1.10923	-1.07609	-1.04132	-0.989841	-0.930335	-0.861476	-0.792961	-0.722679	-0.647823	-0.566885	-0.471578	-0.370958	-0.271797	-0.170762	-0.0700893	0.0317	0.129774	0.230108	0.32952	0.421961	0.518834	0.611976	0.696893	0.788508	0.875303
NaN	3.07972	2.62081	2.16254	1.71334	1.27981	0.870118	0.506331	0.190148	-0.074473	-0.287416	-0.462228	-0.608847	-0.731709	-0.838563	-0.93055	-1.002	-1.05901	-1.10677	-1.14427	-1.17082	-1.18301	-1.18422	-1.16908	-1.13835	-1.10716	-1.07196	-1.02818	-0.967326	-0.902285	-0.831674	-0.760971	-0.686723	-0.608879	-0.525897	-0.430039	-0.331733	-0.231993	-0.130908	-0.0269185	0.0797069	0.177362	0.277464	0.372999	0.466415	0.565482	0.663882	0.749957	0.837243	0.924979
NaN	2.86411	2.42596	1.98823	1.56503	1.16148	0.774673	0.428914	0.121459	-0.12947	-0.337667	-0.514327	-0.660156	-0.783716	-0.886609	-0.971177	-1.04014	-1.09166	-1.13602	-1.16914	-1.1874	-1.19229	-1.19156	-1.17327	-1.14269	-1.10724	-1.06458	-1.01254	-0.950005	-0.88246	-0.80904	-0.73065	-0.648046	-0.566966	-0.482054	-0.390128	-0.294299	-0.195696	-0.092168	0.0138722	0.122137	0.226806	0.324932	0.421471	0.514425	0.610364	0.707696	0.799041	0.883053	0.966809
NaN	2.6332	2.22206	1.80863	1.4152	1.03569	0.674442	0.353263	0.0650723	-0.181893	-0.389647	-0.571965	-0.712634	-0.833241	-0.937906	-1.0165	-1.07914	-1.12567	-1.16332	-1.19245	-1.20521	-1.20839	-1.20431	-1.18205	-1.14744	-1.10629	-1.05749	-1.00053	-0.937536	-0.866617	-0.786585	-0.707221	-0.61718	-0.532097	-0.444401	-0.35312	-0.260258	-0.160861	-0.0549762	0.0530612	0.163022	0.267543	0.370341	0.468835	0.561129	0.654227	0.748536	0.83684	0.924021	1.00855
NaN	2.40253	2.01929	1.63362	1.26979	0.907792	0.564775	0.262246	-0.00450795	-0.23728	-0.439061	-0.624193	-0.770281	-0.88622	-0.986114	-1.05716	-1.11598	-1.15961	-1.19291	-1.21789	-1.23063	-1.23186	-1.21863	-1.19279	-1.15504	-1.10743	-1.05677	-0.995092	-0.928209	-0.850697	-0.768998	-0.687178	-0.596401	-0.506802	-0.418417	-0.322021	-0.227162	-0.125874	-0.0223729	0.0849821	0.196469	0.30081	0.406184	0.506141	0.604127	0.699195	0.78942	0.876147	0.965164	1.05231
NaN	2.18744	1.82241	1.46414	1.12533	0.786041	0.462064	0.174789	-0.0854737	-0.31422	-0.506856	-0.680382	-0.824987	-0.937839	-1.02586	-1.09412	-1.15377	-1.19824	-1.23304	-1.2512	-1.25077	-1.25107	-1.23985	-1.21075	-1.16501	-1.11211	-1.05734	-0.994659	-0.923965	-0.839886	-0.759653	-0.672529	-0.581881	-0.486836	-0.395537	-0.296443	-0.199624	-0.0959861	0.00707118	0.11317	0.220225	0.325519	0.435009	0.541714	0.639449	0.737388	0.830688	0.922096	1.0115	1.0973
NaN	1.98594	1.64344	1.30673	0.98489	0.664949	0.351793	0.067791	-0.180062	-0.392081	-0.575039	-0.739601	-0.877133	-0.988459	-1.07121	-1.1407	-1.20081	-1.24017	-1.27042	-1.28597	-1.28918	-1.2792	-1.26054	-1.22925	-1.18262	-1.12308	-1.05837	-0.99293	-0.919215	-0.835152	-0.750734	-0.661997	-0.569403	-0.475954	-0.379408	-0.273596	-0.173614	-0.0694686	0.0387499	0.144964	0.2527	0.362221	0.470031	0.574039	0.673021	0.773404	0.8707	0.968112	1.05581	1.13635
2.10564	1.79049	1.46343	1.14454	0.843229	0.532492	0.229983	-0.0407842	-0.277343	-0.48186	-0.654675	-0.798645	-0.928781	-1.03945	-1.12189	-1.18718	-1.24074	-1.28104	-1.30889	-1.32485	-1.33068	-1.31773	-1.29292	-1.25144	-1.19576	-1.13212	-1.06365	-0.994906	-0.917115	-0.833152	-0.743744	-0.653637	-0.559013	-0.466871	-0.366093	-0.256933	-0.148017	-0.0413206	0.0670902	0.17555	0.285001	0.39275	0.497428	0.596914	0.701439	0.809293	0.907787	1.00663	1.09377	1.1748
1.9	1.60426	1.30113	0.995696	0.703993	0.40814	0.11725	-0.144557	-0.381945	-0.575614	-0.733772	-0.870116	-0.989555	-1.09225	-1.17075	-1.23018	-1.27995	-1.31715	-1.34185	-1.36264	-1.36542	-1.35478	-1.32509	-1.27925	-1.21996	-1.14819	-1.07494	-1.00225	-0.921703	-0.835056	-0.738864	-0.642757	-0.548983	-0.449329	-0.347213	-0.236645	-0.128849	-0.0202952	0.0906714	0.196385	0.303245	0.408081	0.514344	0.619407	0.7335	0.848081	0.948457	1.0417	1.12819	1.21219
1.7281	1.44906	1.15709	0.862305	0.586003	0.292106	0.00682981	-0.248634	-0.480889	-0.671852	-0.819313	-0.949189	-1.0554	-1.14831	-1.22259	-1.27877	-1.32158	-1.35428	-1.38093	-1.39682	-1.39781	-1.38697	-1.35084	-1.30509	-1.2404	-1.16594	-1.0892	-1.00366	-0.922425	-0.838332	-0.741737	-0.637621	-0.531554	-0.427778	-0.323773	-0.215657	-0.111002	-0.00115375	0.108994	0.2122	0.315142	0.420921	0.53271	0.646207	0.761639	0.876481	0.979464	1.07271	1.1633	1.24833
1.57484	1.31041	1.0341	0.752929	0.476144	0.187246	-0.0917264	-0.34543	-0.577675	-0.762014	-0.902387	-1.02265	-1.12278	-1.20466	-1.2721	-1.32767	-1.36502	-1.39419	-1.42003	-1.43392	-1.43463	-1.41817	-1.37827	-1.32696	-1.25744	-1.17769	-1.09078	-1.00455	-0.920838	-0.830661	-0.73509	-0.633436	-0.525421	-0.423645	-0.31274	-0.206053	-0.101149	0.014231	0.120733	0.226238	0.328505	0.437908	0.551315	0.663827	0.780429	0.89584	1.00154	1.10088	1.19293	1.28137
1.457	1.20517	0.931679	0.655478	0.385076	0.105397	-0.168848	-0.427391	-0.659203	-0.83845	-0.974567	-1.08164	-1.17554	-1.25643	-1.32253	-1.36673	-1.40811	-1.43483	-1.45373	-1.46545	-1.46438	-1.44125	-1.39751	-1.34376	-1.27409	-1.18844	-1.10199	-1.01216	-0.917726	-0.821371	-0.724019	-0.626577	-0.526395	-0.421991	-0.308606	-0.200938	-0.0901636	0.0224759	0.127603	0.238033	0.343056	0.454429	0.568006	0.679362	0.79691	0.914343	1.02218	1.12678	1.22019	1.3122
1.38509	1.13338	0.866085	0.589991	0.322766	0.0460996	-0.226496	-0.485818	-0.71719	-0.894509	-1.02532	-1.12876	-1.21404	-1.29393	-1.36048	-1.40342	-1.44127	-1.47108	-1.48645	-1.48998	-1.47969	-1.45618	-1.41544	-1.35587	-1.28782	-1.20054	-1.11447	-1.02295	-0.91899	-0.823024	-0.724326	-0.623498	-0.523609	-0.416794	-0.303999	-0.195016	-0.0832929	0.0269268	0.134569	0.243608	0.353061	0.461368	0.58017	0.691439	0.804999	0.919957	1.03177	1.1387	1.23958	1.32727
1.34718	1.0927	0.826019	0.554392	0.278518	-5.00067080719813e-05	-0.269713	-0.517134	-0.739022	-0.916384	-1.0513	-1.16003	-1.24873	-1.32672	-1.38638	-1.43348	-1.47145	-1.49467	-1.50339	-1.50338	-1.49156	-1.46699	-1.42321	-1.36288	-1.2948	-1.2139	-1.12364	-1.03059	-0.929904	-0.836252	-0.735917	-0.629333	-0.518769	-0.407808	-0.299588	-0.192634	-0.086976	0.022786	0.133419	0.240665	0.352866	0.46065	0.578864	0.696195	0.803616	0.911863	1.0247	1.13799	1.24279	1.3273
1.3381	1.07433	0.803684	0.52753	0.255411	-0.0219473	-0.288621	-0.524529	-0.736098	-0.916619	-1.06243	-1.18553	-1.2757	-1.35033	-1.41253	-1.45861	-1.49022	-1.50967	-1.5196	-1.51385	-1.49908	-1.47188	-1.42701	-1.36518	-1.29499	-1.22156	-1.13719	-1.04149	-0.950519	-0.854496	-0.749007	-0.639812	-0.525604	-0.409438	-0.300212	-0.196135	-0.0918041	0.0153928	0.125995	0.237224	0.348222	0.45506	0.567687	0.683549	0.792371	0.905368	1.0185	1.12977	1.23342	1.32721
1.35888	1.08702	0.806983	0.522816	0.249609	-0.0237648	-0.285614	-0.51718	-0.731372	-0.914242	-1.06811	-1.19897	-1.29823	-1.37267	-1.43263	-1.48214	-1.5097	-1.52552	-1.53339	-1.52854	-1.51614	-1.48203	-1.43424	-1.37137	-1.30057	-1.22708	-1.14974	-1.06078	-0.970466	-0.869852	-0.76626	-0.65484	-0.53932	-0.428391	-0.319163	-0.207415	-0.0995154	0.00228778	0.10999	0.226655	0.337645	0.4457	0.55871	0.670585	0.781288	0.894723	1.00999	1.11911	1.21717	1.31433
1.39963	1.12587	0.838357	0.540276	0.260229	-0.0212748	-0.281282	-0.505375	-0.728778	-0.918914	-1.07179	-1.20078	-1.30611	-1.38683	-1.44807	-1.49777	-1.52641	-1.5424	-1.5475	-1.54116	-1.52157	-1.49323	-1.44437	-1.37956	-1.31326	-1.23932	-1.16261	-1.07838	-0.98628	-0.886702	-0.783036	-0.671826	-0.557631	-0.450767	-0.3422	-0.226836	-0.118372	-0.0132603	0.096639	0.208366	0.31919	0.434635	0.547896	0.653711	0.766931	0.886995	0.998728	1.09845	1.19623	1.29445
NaN	1.18623	0.879405	0.570666	0.283364	-0.00455351	-0.270112	-0.504899	-0.729629	-0.924488	-1.0831	-1.21222	-1.31613	-1.39892	-1.46017	-1.51039	-1.54204	-1.55615	-1.56115	-1.55769	-1.53615	-1.50516	-1.45624	-1.39837	-1.33258	-1.25868	-1.18054	-1.09356	-1.0028	-0.904513	-0.799029	-0.69022	-0.577199	-0.470199	-0.363295	-0.246891	-0.137314	-0.0300022	0.0805169	0.192698	0.302841	0.41452	0.528333	0.638291	0.751069	0.875418	0.985866	1.08078	1.17659	1.27165
NaN	1.25309	0.927668	0.608938	0.310872	0.0167271	-0.2622	-0.51193	-0.73865	-0.936132	-1.09595	-1.22677	-1.33524	-1.41286	-1.47386	-1.5204	-1.55626	-1.57341	-1.58125	-1.57644	-1.55756	-1.52502	-1.47709	-1.42144	-1.35487	-1.27749	-1.19362	-1.1084	-1.01607	-0.918461	-0.814819	-0.707472	-0.596471	-0.488736	-0.379713	-0.264702	-0.156507	-0.0490821	0.0609319	0.170434	0.282626	0.391323	0.503855	0.622137	0.740052	0.85893	0.965376	1.06598	1.16167	1.25058
NaN	1.34269	1.00398	0.668446	0.351268	0.0367707	-0.25121	-0.515239	-0.749942	-0.948519	-1.10992	-1.23986	-1.34599	-1.42616	-1.4904	-1.53809	-1.56816	-1.58626	-1.59849	-1.59268	-1.57529	-1.54294	-1.49929	-1.44343	-1.37087	-1.29456	-1.2113	-1.12764	-1.02915	-0.93323	-0.830146	-0.723698	-0.615462	-0.508747	-0.395931	-0.28561	-0.180096	-0.0717836	0.0384562	0.148892	0.264349	0.371952	0.484041	0.605104	0.730599	0.844301	0.94647	1.05204	1.14643	1.23863
NaN	1.46141	1.09773	0.741152	0.400595	0.0674734	-0.237278	-0.5116	-0.759079	-0.967398	-1.13082	-1.25811	-1.36091	-1.43685	-1.49992	-1.55025	-1.57804	-1.59821	-1.60732	-1.60622	-1.59041	-1.56272	-1.52123	-1.46374	-1.39403	-1.31761	-1.2357	-1.14713	-1.05182	-0.952414	-0.848242	-0.741326	-0.63282	-0.528253	-0.419495	-0.31382	-0.206546	-0.0934545	0.0117073	0.11968	0.237848	0.352655	0.471307	0.594455	0.710876	0.820564	0.924109	1.03318	1.12934	1.22472
NaN	1.5848	1.2045	0.823913	0.458595	0.105954	-0.224985	-0.517423	-0.773442	-0.986121	-1.15123	-1.27529	-1.37216	-1.44627	-1.50199	-1.54656	-1.58398	-1.60481	-1.61657	-1.62163	-1.60449	-1.58149	-1.54081	-1.48403	-1.41808	-1.34102	-1.25676	-1.16551	-1.06605	-0.968073	-0.868604	-0.759208	-0.653526	-0.546455	-0.44486	-0.345545	-0.236925	-0.124671	-0.0215957	0.0835127	0.19884	0.317641	0.444075	0.573938	0.681362	0.790051	0.900249	1.00397	1.1068	1.20445
NaN	1.72037	1.32294	0.916272	0.522176	0.14737	-0.209838	-0.516878	-0.781002	-1.00016	-1.16354	-1.28556	-1.37688	-1.44966	-1.499	-1.54166	-1.57914	-1.60338	-1.62102	-1.63208	-1.6273	-1.6063	-1.56497	-1.50782	-1.4371	-1.35919	-1.27966	-1.18683	-1.08289	-0.988854	-0.892225	-0.787327	-0.67511	-0.566814	-0.466933	-0.371821	-0.270255	-0.163935	-0.0566456	0.0467537	0.162477	0.282566	0.412593	0.536149	0.647939	0.758419	0.871781	0.979339	1.08348	1.17097
NaN	1.85958	1.44972	1.01904	0.602377	0.201264	-0.181233	-0.505831	-0.780623	-1.00233	-1.16129	-1.27665	-1.36485	-1.43767	-1.48844	-1.52821	-1.56752	-1.59711	-1.61883	-1.63433	-1.63825	-1.62652	-1.59177	-1.52991	-1.45209	-1.37365	-1.29383	-1.20758	-1.11314	-1.01483	-0.916579	-0.807855	-0.698371	-0.595049	-0.494575	-0.395018	-0.29909	-0.200329	-0.0958711	0.0134826	0.13017	0.252184	0.37349	0.488653	0.609192	0.728422	0.84018	0.945827	1.04855	1.13894
NaN	NaN	1.58508	1.14532	0.710266	0.28472	-0.121097	-0.47457	-0.763457	-0.977031	-1.12657	-1.24048	-1.33569	-1.40725	-1.45968	-1.50497	-1.54206	-1.57749	-1.60828	-1.62868	-1.63506	-1.6308	-1.59853	-1.53903	-1.46838	-1.38798	-1.30736	-1.22366	-1.13549	-1.03616	-0.934074	-0.829064	-0.725251	-0.624074	-0.526244	-0.42749	-0.330359	-0.235563	-0.138021	-0.0288483	0.0929913	0.218282	0.331841	0.442436	0.562185	0.688855	0.799468	0.902512	1.00185	1.09356
NaN	NaN	1.73086	1.27932	0.839418	0.408746	-0.0103182	-0.383942	-0.680482	-0.897052	-1.04169	-1.16076	-1.26873	-1.35368	-1.41495	-1.46605	-1.51166	-1.55322	-1.58393	-1.60657	-1.62097	-1.61251	-1.58467	-1.5372	-1.47845	-1.40441	-1.3211	-1.23898	-1.1491	-1.05714	-0.962655	-0.863366	-0.762258	-0.66119	-0.567123	-0.466896	-0.370834	-0.274698	-0.171632	-0.0652098	0.0588997	0.180752	0.29247	0.404193	0.517751	0.640062	0.750036	0.857121	0.952217	1.03842
NaN	NaN	1.89338	1.43591	0.998518	0.570346	0.152438	-0.219888	-0.522995	-0.752861	-0.910767	-1.04173	-1.16229	-1.26677	-1.34865	-1.40757	-1.46834	-1.51832	-1.54514	-1.57279	-1.5912	-1.59115	-1.57749	-1.53885	-1.4817	-1.40982	-1.33319	-1.2511	-1.16633	-1.08164	-0.990438	-0.897118	-0.80319	-0.704979	-0.609308	-0.511869	-0.413547	-0.311073	-0.200268	-0.0917802	0.023251	0.13392	0.243359	0.362101	0.476496	0.59377	0.700506	0.800725	0.89206	0.976934
NaN	NaN	2.07206	1.61927	1.1852	0.762011	0.348371	-0.0141976	-0.321098	-0.570257	-0.762335	-0.918607	-1.04537	-1.15822	-1.26046	-1.33854	-1.41074	-1.46278	-1.49996	-1.54208	-1.56534	-1.57256	-1.57067	-1.54265	-1.4885	-1.4169	-1.34731	-1.26819	-1.1866	-1.10361	-1.01178	-0.920164	-0.831353	-0.740047	-0.648434	-0.552611	-0.455092	-0.350602	-0.237563	-0.124312	-0.016221	0.0856326	0.194147	0.309991	0.426905	0.536135	0.641427	0.735131	0.82885	0.915362
NaN	NaN	NaN	1.81707	1.38288	0.964224	0.557688	0.201634	-0.106159	-0.373091	-0.591125	-0.771146	-0.922899	-1.05801	-1.17504	-1.2617	-1.34106	-1.40398	-1.45786	-1.5026	-1.53688	-1.55147	-1.55109	-1.52936	-1.48447	-1.42331	-1.35918	-1.28582	-1.20083	-1.12374	-1.04062	-0.949437	-0.856988	-0.769833	-0.684364	-0.589567	-0.49352	-0.389773	-0.276401	-0.165197	-0.061546	0.0394402	0.148083	0.258726	0.369977	0.476232	0.577767	0.671891	0.764703	0.850623
NaN	NaN	NaN	2.01631	1.58909	1.17925	0.779183	0.421855	0.104812	-0.174641	-0.406902	-0.607753	-0.787997	-0.944943	-1.07082	-1.16903	-1.26197	-1.34025	-1.40835	-1.46283	-1.50357	-1.52533	-1.52361	-1.50474	-1.47009	-1.42345	-1.36609	-1.2972	-1.22107	-1.14475	-1.06672	-0.980926	-0.891024	-0.80351	-0.717297	-0.626388	-0.53099	-0.425487	-0.31401	-0.210673	-0.111301	-0.0118135	0.0940059	0.203303	0.308908	0.414904	0.512804	0.606185	0.692419	0.77741
NaN	NaN	NaN	2.22749	1.80467	1.40073	1.00204	0.643226	0.317123	0.0292631	-0.215555	-0.442231	-0.641064	-0.814869	-0.949892	-1.06578	-1.17316	-1.26936	-1.35501	-1.42413	-1.47166	-1.49716	-1.49837	-1.4831	-1.45602	-1.42348	-1.37281	-1.31151	-1.24388	-1.16785	-1.09038	-1.008	-0.925531	-0.841095	-0.753729	-0.661423	-0.567614	-0.459685	-0.355183	-0.264096	-0.164776	-0.0628796	0.0403014	0.141333	0.239335	0.342188	0.44295	0.533439	0.62151	0.706991
NaN	NaN	NaN	2.4448	2.02162	1.61499	1.22148	0.8624	0.53177	0.239505	-0.0131453	-0.260021	-0.482481	-0.668271	-0.824516	-0.96214	-1.08533	-1.19385	-1.29305	-1.37782	-1.43487	-1.46997	-1.48123	-1.47305	-1.45357	-1.4216	-1.37661	-1.32444	-1.26022	-1.18983	-1.11244	-1.03694	-0.962079	-0.87972	-0.792259	-0.699522	-0.6051	-0.503999	-0.402397	-0.314463	-0.218816	-0.115148	-0.0179188	0.0708958	0.166619	0.267038	0.364858	0.45531	0.544578	0.632842
NaN	NaN	NaN	NaN	2.23943	1.83007	1.4351	1.07966	0.743877	0.43725	0.169522	-0.086333	-0.317682	-0.516062	-0.693444	-0.849886	-0.993419	-1.11709	-1.23145	-1.32575	-1.39648	-1.44455	-1.46927	-1.47324	-1.46103	-1.4319	-1.38982	-1.33962	-1.27963	-1.21065	-1.13766	-1.06552	-0.993951	-0.91711	-0.833605	-0.742287	-0.647342	-0.550063	-0.452404	-0.361938	-0.265817	-0.16748	-0.0831602	0.00458438	0.0980858	0.192738	0.282462	0.371606	0.463927	0.550384
NaN	NaN	NaN	NaN	2.45414	2.04809	1.64996	1.28897	0.944571	0.621957	0.340336	0.0853152	-0.151976	-0.364228	-0.553099	-0.724671	-0.884789	-1.0354	-1.16818	-1.27523	-1.36193	-1.42393	-1.45981	-1.47219	-1.46233	-1.43423	-1.39908	-1.35305	-1.29643	-1.23417	-1.16388	-1.09222	-1.01918	-0.947417	-0.871816	-0.785152	-0.690003	-0.591859	-0.50389	-0.415741	-0.321861	-0.232021	-0.148828	-0.0588481	0.033995	0.124367	0.211183	0.297338	0.384915	0.468321
NaN	NaN	NaN	NaN	NaN	2.26363	1.86026	1.48896	1.13891	0.8084	0.523812	0.26524	0.0174633	-0.206771	-0.402738	-0.588909	-0.772058	-0.945421	-1.09758	-1.22327	-1.32721	-1.40474	-1.44776	-1.4655	-1.45855	-1.43258	-1.40136	-1.35728	-1.30668	-1.2498	-1.18307	-1.11441	-1.04485	-0.977472	-0.904757	-0.822623	-0.734473	-0.644129	-0.560192	-0.476258	-0.389151	-0.298547	-0.212031	-0.122781	-0.0375673	0.0503811	0.139046	0.22117	0.299795	0.382803
NaN	NaN	NaN	NaN	NaN	2.47549	2.06688	1.6898	1.33249	1.00019	0.70871	0.44517	0.188129	-0.0448121	-0.253861	-0.45754	-0.655821	-0.839534	-1.02486	-1.17889	-1.29879	-1.38733	-1.43784	-1.46038	-1.45585	-1.43221	-1.3995	-1.35772	-1.31371	-1.26117	-1.20109	-1.13673	-1.07019	-1.00113	-0.933978	-0.858942	-0.776567	-0.696075	-0.612828	-0.531043	-0.44945	-0.362059	-0.273171	-0.192426	-0.113984	-0.0235495	0.0615307	0.138027	0.213615	0.294916
NaN	NaN	NaN	NaN	NaN	2.69056	2.27366	1.88977	1.53244	1.19643	0.903708	0.640465	0.377859	0.131061	-0.0995555	-0.314113	-0.524747	-0.731567	-0.937283	-1.11717	-1.2595	-1.36592	-1.42668	-1.44773	-1.44049	-1.42095	-1.39036	-1.34942	-1.30622	-1.26309	-1.21374	-1.15559	-1.09104	-1.0249	-0.960514	-0.891468	-0.815147	-0.742198	-0.665618	-0.5823	-0.503338	-0.422887	-0.338862	-0.264399	-0.186723	-0.103213	-0.0208412	0.0532635	0.124365	0.206281
NaN	NaN	NaN	NaN	NaN	NaN	2.48527	2.10371	1.74623	1.40954	1.11627	0.850089	0.581062	0.322182	0.0795774	-0.152816	-0.377047	-0.601637	-0.821801	-1.02653	-1.19469	-1.32104	-1.39458	-1.42044	-1.41972	-1.39889	-1.36494	-1.32693	-1.29172	-1.25449	-1.21565	-1.17012	-1.11481	-1.0571	-0.994408	-0.925804	-0.855668	-0.787065	-0.711205	-0.636289	-0.562089	-0.487908	-0.408142	-0.331146	-0.25644	-0.181421	-0.104179	-0.0309689	0.0459535	0.125196
NaN	NaN	NaN	NaN	NaN	NaN	2.71727	2.33511	1.97686	1.63986	1.34679	1.07367	0.800551	0.533288	0.282806	0.0391561	-0.209729	-0.453847	-0.686305	-0.905879	-1.08919	-1.23229	-1.31614	-1.35658	-1.37566	-1.3689	-1.33518	-1.3068	-1.27875	-1.2492	-1.21628	-1.17564	-1.12994	-1.07891	-1.0215	-0.957949	-0.892656	-0.827047	-0.758111	-0.694527	-0.624226	-0.550368	-0.473361	-0.395258	-0.323843	-0.251455	-0.177685	-0.107889	-0.0342096	0.0399668
NaN	NaN	NaN	NaN	NaN	NaN	NaN	2.60805	2.24935	1.90825	1.60854	1.32458	1.04625	0.768657	0.500967	0.243879	-0.0263926	-0.281547	-0.522021	-0.748904	-0.944236	-1.09908	-1.20165	-1.26022	-1.29378	-1.30382	-1.29896	-1.28471	-1.2623	-1.24049	-1.21302	-1.17951	-1.13534	-1.08688	-1.0384	-0.983822	-0.930021	-0.869158	-0.808005	-0.749847	-0.682751	-0.611471	-0.537118	-0.462289	-0.393639	-0.323759	-0.253143	-0.18417	-0.118108	-0.046087
NaN	NaN	NaN	NaN	NaN	NaN	NaN	2.90857	2.54939	2.20474	1.88922	1.59529	1.30199	1.01563	0.730099	0.454833	0.180982	-0.0846583	-0.337612	-0.572562	-0.771527	-0.934116	-1.05831	-1.14586	-1.19104	-1.21592	-1.23452	-1.23351	-1.22461	-1.21453	-1.20307	-1.17928	-1.14159	-1.10287	-1.05744	-1.01304	-0.969579	-0.912649	-0.855461	-0.7991	-0.736052	-0.670338	-0.602702	-0.532892	-0.463048	-0.401682	-0.337146	-0.263706	-0.202439	-0.134998
NaN	NaN	NaN	NaN	NaN	NaN	NaN	NaN	2.85501	2.50954	2.18805	1.88202	1.57228	1.27473	0.978587	0.690572	0.407187	0.130324	-0.135421	-0.382162	-0.594597	-0.765639	-0.896992	-1.00087	-1.06946	-1.11965	-1.1558	-1.17473	-1.18008	-1.17931	-1.17937	-1.16986	-1.14649	-1.11873	-1.0818	-1.04409	-1.0064	-0.960507	-0.906846	-0.853956	-0.795422	-0.734156	-0.672825	-0.605545	-0.538643	-0.478898	-0.419591	-0.356149	-0.292477	-0.22766
NaN	NaN	NaN	NaN	NaN	NaN	NaN	NaN	3.18009	2.83616	2.51387	2.19075	1.86833	1.5548	1.25136	0.944337	0.6401	0.351416	0.0706616	-0.186256	-0.407238	-0.592937	-0.743211	-0.853739	-0.943048	-1.02014	-1.0826	-1.11082	-1.12987	-1.15059	-1.16116	-1.16234	-1.15104	-1.12911	-1.10073	-1.06819	-1.03751	-0.997592	-0.954713	-0.911902	-0.859331	-0.799363	-0.739352	-0.675941	-0.619229	-0.558553	-0.497403	-0.443225	-0.380909	-0.316981
NaN	NaN	NaN	NaN	NaN	NaN	NaN	NaN	NaN	3.1726	2.84514	2.51403	2.17287	1.8433	1.5241	1.19911	0.875971	0.575434	0.28578	0.0116277	-0.219611	-0.416545	-0.585315	-0.722512	-0.832034	-0.918603	-0.993836	-1.045	-1.08203	-1.11402	-1.13986	-1.14707	-1.14639	-1.13456	-1.11719	-1.094	-1.07132	-1.03995	-1.00527	-0.964441	-0.916065	-0.856889	-0.79926	-0.744881	-0.692211	-0.632807	-0.572155	-0.524283	-0.467796	-0.407719
NaN	NaN	NaN	NaN	NaN	NaN	NaN	NaN	NaN	NaN	3.17877	2.83895	2.48585	2.14071	1.79335	1.44987	1.11917	0.798509	0.497733	0.21615	-0.0351194	-0.249249	-0.428804	-0.587193	-0.721387	-0.826029	-0.905251	-0.976512	-1.03413	-1.07594	-1.11006	-1.1325	-1.14107	-1.14028	-1.13514	-1.12253	-1.10455	-1.08619	-1.0542	-1.01027	-0.966527	-0.91654	-0.86083	-0.810552	-0.760653	-0.709867	-0.656878	-0.606923	-0.553087	-0.495347
NaN	NaN	NaN	NaN	NaN	NaN	NaN	NaN	NaN	NaN	3.52436	3.16585	2.80003	2.43366	2.06695	1.70911	1.35692	1.016	0.697494	0.401696	0.133844	-0.0980437	-0.291641	-0.465679	-0.608337	-0.726443	-0.817242	-0.903761	-0.977257	-1.03567	-1.07995	-1.11635	-1.1436	-1.15941	-1.16104	-1.15937	-1.14203	-1.12462	-1.09008	-1.0496	-1.01219	-0.969209	-0.921754	-0.874182	-0.829788	-0.786471	-0.734213	-0.681779	-0.633346	-0.579869
NaN	NaN	NaN	NaN	NaN	NaN	NaN	NaN	NaN	NaN	NaN	3.48694	3.10175	2.71946	2.33292	1.95895	1.58613	1.2175	0.87876	0.567567	0.281441	0.0392196	-0.166213	-0.348765	-0.504417	-0.632641	-0.736675	-0.832328	-0.919138	-0.995759	-1.05616	-1.1026	-1.14441	-1.17241	-1.18985	-1.19694	-1.18345	-1.16237	-1.12857	-1.09442	-1.06066	-1.02234	-0.977012	-0.932352	-0.891989	-0.851358	-0.810052	-0.760329	-0.7168	-0.672204
NaN	NaN	NaN	NaN	NaN	NaN	NaN	NaN	NaN	NaN	NaN	NaN	3.38664	2.98403	2.57635	2.18652	1.79929	1.41063	1.0444	0.715174	0.424229	0.172216	-0.0492177	-0.236239	-0.40214	-0.539907	-0.658555	-0.765939	-0.866024	-0.95511	-1.02678	-1.08889	-1.14346	-1.1831	-1.21215	-1.22245	-1.22018	-1.20009	-1.17112	-1.1412	-1.10663	-1.06966	-1.03	-0.9906	-0.948952	-0.91354	-0.882587	-0.839551	-0.802613	-0.761191
NaN	NaN	NaN	NaN	NaN	NaN	NaN	NaN	NaN	NaN	NaN	NaN	3.66569	3.23046	2.80654	2.39762	1.98473	1.58897	1.20826	0.856922	0.554771	0.290265	0.0669267	-0.122112	-0.288772	-0.436442	-0.569812	-0.68815	-0.800302	-0.905545	-0.993226	-1.06816	-1.13751	-1.19516	-1.23227	-1.24747	-1.254	-1.23641	-1.21177	-1.18045	-1.14559	-1.11307	-1.07917	-1.04535	-1.01177	-0.98374	-0.954587	-0.918578	-0.87891	-0.841264
NaN	NaN	NaN	NaN	NaN	NaN	NaN	NaN	NaN	NaN	NaN	NaN	NaN	3.45861	3.02713	2.59642	2.16387	1.75373	1.36665	1.00258	0.679465	0.402139	0.182182	-0.00523426	-0.171647	-0.326456	-0.46842	-0.602477	-0.724781	-0.84321	-0.949498	-1.04421	-1.12748	-1.20323	-1.24983	-1.26988	-1.27533	-1.26244	-1.24644	-1.21923	-1.18658	-1.15411	-1.12524	-1.09535	-1.07347	-1.05267	-1.02599	-0.992427	-0.953738	-0.913897
NaN	NaN	NaN	NaN	NaN	NaN	NaN	NaN	NaN	NaN	NaN	NaN	NaN	NaN	3.23182	2.79591	2.3548	1.92859	1.52577	1.14345	0.810427	0.533856	0.309743	0.124688	-0.0522117	-0.217123	-0.36565	-0.506152	-0.642541	-0.773454	-0.89183	-1.003	-1.10692	-1.19675	-1.25819	-1.28344	-1.28559	-1.27682	-1.26313	-1.24333	-1.21762	-1.19022	-1.1648	-1.14351	-1.12537	-1.10595	-1.0834	-1.05441	-1.02174	-0.981045
NaN	NaN	NaN	NaN	NaN	NaN	NaN	NaN	NaN	NaN	NaN	NaN	NaN	NaN	NaN	2.98338	2.54057	2.10815	1.69204	1.29998	0.957617	0.68239	0.459816	0.265957	0.0784971	-0.0919683	-0.256104	-0.401683	-0.549558	-0.689649	-0.821471	-0.940611	-1.05504	-1.16296	-1.23759	-1.27081	-1.27911	-1.27499	-1.26294	-1.25358	-1.23744	-1.21641	-1.19378	-1.18194	-1.16382	-1.1453	-1.12945	-1.10705	-1.0765	-1.0377
NaN	NaN	NaN	NaN	NaN	NaN	NaN	NaN	NaN	NaN	NaN	NaN	NaN	NaN	NaN	3.1684	2.72171	2.29282	1.8773	1.48539	1.13976	0.852039	0.621517	0.420418	0.226601	0.0390551	-0.131398	-0.288431	-0.44462	-0.59329	-0.736525	-0.863551	-0.985553	-1.10129	-1.18501	-1.2357	-1.25272	-1.25614	-1.25157	-1.24818	-1.24496	-1.23148	-1.21818	-1.2044	-1.19277	-1.1784	-1.1649	-1.14936	-1.12141	-1.08542
NaN	NaN	NaN	NaN	NaN	NaN	NaN	NaN	NaN	NaN	NaN	NaN	NaN	NaN	NaN	NaN	2.90914	2.48887	2.08759	1.70183	1.35576	1.06023	0.811487	0.595904	0.391157	0.187561	0.00765082	-0.165437	-0.333908	-0.487819	-0.636503	-0.776193	-0.906402	-1.02075	-1.1107	-1.16928	-1.20992	-1.22881	-1.23132	-1.23545	-1.2402	-1.23943	-1.2286	-1.2202	-1.21232	-1.20538	-1.1934	-1.17959	-1.15617	-1.12336
NaN	NaN	NaN	NaN	NaN	NaN	NaN	NaN	NaN	NaN	NaN	NaN	NaN	NaN	NaN	NaN	NaN	2.68551	2.29806	1.92606	1.58688	1.28052	1.0146	0.779476	0.565827	0.355133	0.157753	-0.0282936	-0.202152	-0.365919	-0.521524	-0.672342	-0.812893	-0.927931	-1.01941	-1.08783	-1.14649	-1.179	-1.19779	-1.21555	-1.23321	-1.23358	-1.22916	-1.2265	-1.22396	-1.22051	-1.2102	-1.20047	-1.17831	-1.15026
NaN	NaN	NaN	NaN	NaN	NaN	NaN	NaN	NaN	NaN	NaN	NaN	NaN	NaN	NaN	NaN	NaN	NaN	2.4954	2.13886	1.81023	1.50343	1.23011	0.981731	0.751332	0.528848	0.323867	0.12703	-0.0581899	-0.234146	-0.40293	-0.556397	-0.704338	-0.827483	-0.921092	-1.00368	-1.06861	-1.11917	-1.15766	-1.18984	-1.21056	-1.2203	-1.22186	-1.22603	-1.22516	-1.22321	-1.21653	-1.20641	-1.19146	-1.16981
NaN	NaN	NaN	NaN	NaN	NaN	NaN	NaN	NaN	NaN	NaN	NaN	NaN	NaN	NaN	NaN	NaN	NaN	NaN	2.345	2.02373	1.72605	1.44684	1.18947	0.945837	0.712733	0.490732	0.279152	0.0853945	-0.0983099	-0.277028	-0.438139	-0.588672	-0.723398	-0.831092	-0.925264	-0.99815	-1.06324	-1.11256	-1.14814	-1.17567	-1.1945	-1.2062	-1.21488	-1.21954	-1.22169	-1.22021	-1.21083	-1.19936	-1.17812
NaN	NaN	NaN	NaN	NaN	NaN	NaN	NaN	NaN	NaN	NaN	NaN	NaN	NaN	NaN	NaN	NaN	NaN	NaN	NaN	2.22561	1.93788	1.65759	1.39218	1.1392	0.896285	0.659305	0.440296	0.230383	0.0323815	-0.149905	-0.322338	-0.483845	-0.6241	-0.744459	-0.844633	-0.926925	-0.999909	-1.05644	-1.10102	-1.13282	-1.15806	-1.18033	-1.19675	-1.209	-1.217	-1.21776	-1.21162	-1.20062	-1.18168
NaN	NaN	NaN	NaN	NaN	NaN	NaN	NaN	NaN	NaN	NaN	NaN	NaN	NaN	NaN	NaN	NaN	NaN	NaN	NaN	NaN	NaN	1.86353	1.59093	1.33026	1.07933	0.834471	0.601586	0.375988	0.16794	-0.0265153	-0.20532	-0.378787	-0.530708	-0.655388	-0.763062	-0.852627	-0.929805	-0.995954	-1.04804	-1.08294	-1.11494	-1.14294	-1.16512	-1.18771	-1.20125	-1.20322	-1.20386	-1.19615	-1.1766
NaN	NaN	NaN	NaN	NaN	NaN	NaN	NaN	NaN	NaN	NaN	NaN	NaN	NaN	NaN	NaN	NaN	NaN	NaN	NaN	NaN	NaN	NaN	1.77992	1.51347	1.25635	1.00572	0.762615	0.525674	0.302736	0.0905979	-0.101674	-0.282609	-0.445837	-0.578007	-0.686678	-0.781261	-0.861687	-0.930632	-0.98648	-1.0273	-1.06221	-1.0953	-1.12554	-1.15262	-1.17194	-1.1827	-1.18803	-1.18218	-1.16425
NaN	NaN	NaN	NaN	NaN	NaN	NaN	NaN	NaN	NaN	NaN	NaN	NaN	NaN	NaN	NaN	NaN	NaN	NaN	NaN	NaN	NaN	NaN	NaN	1.68421	1.4223	1.167	0.913489	0.669914	0.431573	0.20843	0.00146867	-0.188052	-0.355215	-0.494676	-0.61104	-0.71556	-0.796812	-0.86314	-0.918541	-0.96441	-0.998028	-1.03541	-1.06991	-1.10108	-1.13026	-1.14959	-1.15692	-1.1518	-1.1344
NaN	NaN	NaN	NaN	NaN	NaN	NaN	NaN	NaN	NaN	NaN	NaN	NaN	NaN	NaN	NaN	NaN	NaN	NaN	NaN	NaN	NaN	NaN	NaN	NaN	1.59758	1.32272	1.05952	0.805462	0.556682	0.328328	0.114297	-0.0875525	-0.26352	-0.415282	-0.540083	-0.639471	-0.720901	-0.781639	-0.829167	-0.87418	-0.919075	-0.958183	-0.99644	-1.03613	-1.07253	-1.10238	-1.11533	-1.10676	-1.07925
NaN	NaN	NaN	NaN	NaN	NaN	NaN	NaN	NaN	NaN	NaN	NaN	NaN	NaN	NaN	NaN	NaN	NaN	NaN	NaN	NaN	NaN	NaN	NaN	NaN	NaN	NaN	1.20688	0.942487	0.692194	0.451286	0.226014	0.01657	-0.17069	-0.331913	-0.457766	-0.553447	-0.626367	-0.677858	-0.722644	-0.766804	-0.819928	-0.864833	-0.906992	-0.954822	-0.998019	-1.03447	-1.05291	-1.04473	-1.00817
NaN	NaN	NaN	NaN	NaN	NaN	NaN	NaN	NaN	NaN	NaN	NaN	NaN	NaN	NaN	NaN	NaN	NaN	NaN	NaN	NaN	NaN	NaN	NaN	NaN	NaN	NaN	NaN	1.06827	0.816754	0.573927	0.342436	0.126826	-0.0659844	-0.231413	-0.356793	-0.44409	-0.509074	-0.557767	-0.605004	-0.649714	-0.700018	-0.746544	-0.792658	-0.845928	-0.898388	-0.936833	-0.95684	-0.947638	-0.905723
NaN	NaN	NaN	NaN	NaN	NaN	NaN	NaN	NaN	NaN	NaN	NaN	NaN	NaN	NaN	NaN	NaN	NaN	NaN	NaN	NaN	NaN	NaN	NaN	NaN	NaN	NaN	NaN	NaN	NaN	0.696412	0.467752	0.251703	0.0576806	-0.103148	-0.231742	-0.312495	-0.373644	-0.418054	-0.465135	-0.514061	-0.555253	-0.60041	-0.648669	-0.701361	-0.755273	-0.796466	-0.816461	-0.805283	-0.766895
NaN	NaN	NaN	NaN	NaN	NaN	NaN	NaN	NaN	NaN	NaN	NaN	NaN	NaN	NaN	NaN	NaN	NaN	NaN	NaN	NaN	NaN	NaN	NaN	NaN	NaN	NaN	NaN	NaN	NaN	NaN	NaN	0.406764	0.212629	0.0543751	-0.0715443	-0.157697	-0.214546	-0.256135	-0.302486	-0.348057	-0.386776	-0.428746	-0.476648	-0.525862	-0.574786	-0.611797	-0.625371	-0.61387	-0.580386
NaN	NaN	NaN	NaN	NaN	NaN	NaN	NaN	NaN	NaN	NaN	NaN	NaN	NaN	NaN	NaN	NaN	NaN	NaN	NaN	NaN	NaN	NaN	NaN	NaN	NaN	NaN	NaN	NaN	NaN	NaN	NaN	NaN	0.398141	0.235148	0.110359	0.0182368	-0.0359042	-0.0785327	-0.123184	-0.164887	-0.201393	-0.241361	-0.288092	-0.331613	-0.367705	-0.395463	-0.402994	-0.390581	-0.361304
NaN	NaN	NaN	NaN	NaN	NaN	NaN	NaN	NaN	NaN	NaN	NaN	NaN	NaN	NaN	NaN	NaN	NaN	NaN	NaN	NaN	NaN	NaN	NaN	NaN	NaN	NaN	NaN	NaN	NaN	NaN	NaN	NaN	NaN	NaN	0.302986	0.217822	0.1609	0.114856	0.0674989	0.0257543	-0.00592766	-0.0425296	-0.0797702	-0.116298	-0.143586	-0.160632	-0.162479	-0.146973	-0.115417
NaN	NaN	NaN	NaN	NaN	NaN	NaN	NaN	NaN	NaN	NaN	NaN	NaN	NaN	NaN	NaN	NaN	NaN	NaN	NaN	NaN	NaN	NaN	NaN	NaN	NaN	NaN	NaN	NaN	NaN	NaN	NaN	NaN	NaN	NaN	NaN	NaN	NaN	0.318579	0.27961	0.240825	0.207441	0.174245	0.146008	0.121117	0.0980512	0.091527	0.0969041	0.117742	0.14993
NaN	NaN	NaN	NaN	NaN	NaN	NaN	NaN	NaN	NaN	NaN	NaN	NaN	NaN	NaN	NaN	NaN	NaN	NaN	NaN	NaN	NaN	NaN	NaN	NaN	NaN	NaN	NaN	NaN	NaN	NaN	NaN	NaN	NaN	NaN	NaN	NaN	NaN	NaN	NaN	0.467125	0.42752	0.398117	0.375686	0.364262	0.349631	0.349159	0.359718	0.38341	0.416381
NaN	NaN	NaN	NaN	NaN	NaN	NaN	NaN	NaN	NaN	NaN	NaN	NaN	NaN	NaN	NaN	NaN	NaN	NaN	NaN	NaN	NaN	NaN	NaN	NaN	NaN	NaN	NaN	NaN	NaN	NaN	NaN	NaN	NaN	NaN	NaN	NaN	NaN	NaN	NaN	NaN	NaN	NaN	0.617079	0.608953	0.604409	0.609126	0.627867	0.653449	0.688885
NaN	NaN	NaN	NaN	NaN	NaN	NaN	NaN	NaN	NaN	NaN	NaN	NaN	NaN	NaN	NaN	NaN	NaN	NaN	NaN	NaN	NaN	NaN	NaN	NaN	NaN	NaN	NaN	NaN	NaN	NaN	NaN	NaN	NaN	NaN	NaN	NaN	NaN	NaN	NaN	NaN	NaN	NaN	NaN	NaN	NaN	NaN	0.898415	0.924711	0.96256
NaN	NaN	NaN	NaN	NaN	NaN	NaN	NaN	NaN	NaN	NaN	NaN	NaN	NaN	NaN	NaN	NaN	NaN	NaN	NaN	NaN	NaN	NaN	NaN	NaN	NaN	NaN	NaN	NaN	NaN	NaN	NaN	NaN	NaN	NaN	NaN	NaN	NaN	NaN	NaN	NaN	NaN	NaN	NaN	NaN	NaN	NaN	NaN	NaN	NaN
NaN	NaN	NaN	NaN	NaN	NaN	NaN	NaN	NaN	NaN	NaN	NaN	NaN	NaN	NaN	NaN	NaN	NaN	NaN	NaN	NaN	NaN	NaN	NaN	NaN	NaN	NaN	NaN	NaN	NaN	NaN	NaN	NaN	NaN	NaN	NaN	NaN	NaN	NaN	NaN	NaN	NaN	NaN	NaN	NaN	NaN	NaN	NaN	NaN	NaN
NaN	NaN	NaN	NaN	NaN	NaN	NaN	NaN	NaN	NaN	NaN	NaN	NaN	NaN	NaN	NaN	NaN	NaN	NaN	NaN	NaN	NaN	NaN	NaN	NaN	NaN	NaN	NaN	NaN	NaN	NaN	NaN	NaN	NaN	NaN	NaN	NaN	NaN	NaN	NaN	NaN	NaN	NaN	NaN	NaN	NaN	NaN	NaN	NaN	NaN
[truncated: 78 more columns]

## Sheet: Fig 2d
Figure 2d	Somata				Dendrite
	AO full		AO system		AO full		AO system
	Dimension	norm. Intensity	Dimension	norm. Intensity	Dimension	norm. Intensity	Dimension	norm. Intensity
	-25.5	0.023651	-24.5	0.000583436	-31.02	0.0191826	-28.38	0.00639933
	-25	0.0160706	-24	0.00253422	-30.69	0.010355	-28.05	0.0135488
	-24.5	0.0157519	-23.5	0.00255135	-30.36	0.0238997	-27.72	0.00611323
	-24	0.0138303	-23	0.00200047	-30.03	0.0104792	-27.39	0.0019168
	-23.5	0.00943179	-22.5	0.00148558	-29.7	0.00544787	-27.06	0.0039593
	-23	0.00749386	-22	0.00187539	-29.37	0.00940863	-26.73	0.0073939
	-22.5	0.00970509	-21.5	0.00144702	-29.04	0.0188173	-26.4	0
	-22	0.0025762	-21	0.0020416	-28.71	0.022398	-26.07	0.000839651
	-21.5	0.00493993	-20.5	0.00198934	-28.38	0.0183642	-25.74	0.00427535
	-21	0.00737306	-20	0.00198505	-28.05	0.018218	-25.41	0.00663975
	-20.5	0.0109585	-19.5	0.00102208	-27.72	0.0154009	-25.08	0.00554981
	-20	0.0141344	-19	0.00118829	-27.39	0.055151	-24.75	0.00765113
	-19.5	0.014322	-18.5	0.0102303	-27.06	0.124431	-24.42	0.0063109
	-19	0.0155112	-18	0.00368653	-26.73	0.181596	-24.09	0.00947695
	-18.5	0.0141267	-17.5	0.000779628	-26.4	0.253499	-23.76	0.0205262
	-18	0.0100306	-17	0.00519438	-26.07	0.164181	-23.43	0.00668213
	-17.5	0.00795821	-16.5	0.00677505	-25.74	0.139054	-23.1	0.00553227
	-17	0.007481	-16	0.00453298	-25.41	0.126763	-22.77	0.00185103
	-16.5	0.0079445	-15.5	0.00435564	-25.08	0.0784405	-22.44	0.0163359
	-16	0.0100932	-15	0.00322732	-24.75	0.0663025	-22.11	0.0303776
	-15.5	0.00639638	-14.5	0.00464521	-24.42	0.0585746	-21.78	0.0319627
	-15	0.00503331	-14	0.0075701	-24.09	0.0239911	-21.45	0.00591848
	-14.5	0.00950632	-13.5	0.00812698	-23.76	0.0196211	-21.12	0.00648117
	-14	0.0120191	-13	0.0036317	-23.43	0.0875167	-20.79	0.00703181
	-13.5	0.0145756	-12.5	0.00166978	-23.1	0.151769	-20.46	0.0114223
	-13	0.0120577	-12	0.0028118	-22.77	0.189996	-20.13	0.0191764
	-12.5	0.0094395	-11.5	0.00667739	-22.44	0.285781	-19.8	0.00529368
	-12	0.0174397	-11	0.00376963	-22.11	0.296023	-19.47	0.00268849
	-11.5	0.0176676	-10.5	0.00247768	-21.78	0.0839213	-19.14	0.00551948
	-11	0.011045	-10	0.00446616	-21.45	0.0598827	-18.81	0.00891536
	-10.5	0.0272998	-9.5	0.00491937	-21.12	0.0940899	-18.48	0.014919
	-10	0.159945	-9	0.00192937	-20.79	0.0739646	-18.15	0.0470928
	-9.5	0.311775	-8.5	0.0100144	-20.46	0.073559	-17.82	0.104966
	-9	0.473405	-8	0.0166763	-20.13	0.0957195	-17.49	0.088725
	-8.5	0.652527	-7.5	0.0385428	-19.8	0.0821784	-17.16	0.0205028
	-8	0.671904	-7	0.0703225	-19.47	0.0582458	-16.83	0.00579718
	-7.5	0.715892	-6.5	0.0941894	-19.14	0.042052	-16.5	0.00770009
	-7	0.802629	-6	0.131117	-18.81	0.0580777	-16.17	0.00885361
	-6.5	0.860608	-5.5	0.197268	-18.48	0.021923	-15.84	0.0140114
	-6	0.899059	-5	0.257569	-18.15	0.0167309	-15.51	0.00808155
	-5.5	0.91329	-4.5	0.298356	-17.82	0.00687286	-15.18	0.00850869
	-5	0.877307	-4	0.293623	-17.49	0.0266365	-14.85	0.00608546
	-4.5	0.82841	-3.5	0.287274	-17.16	0.0337249	-14.52	0.00145752
	-4	0.868745	-3	0.286737	-16.83	0.0859601	-14.19	0.00274513
	-3.5	0.889619	-2.5	0.317276	-16.5	0.128673	-13.86	0.0135671
	-3	0.877958	-2	0.348495	-16.17	0.192751	-13.53	0.0233908
	-2.5	0.899162	-1.5	0.42426	-15.84	0.471465	-13.2	0.00342766
	-2	0.936463	-0.999998	0.425084	-15.51	0.53342	-12.87	0.0106075
	-1.5	0.97561	-0.5	0.389262	-15.18	0.334512	-12.54	0.0185626
	-1	1	0	0.336201	-14.85	0.204253	-12.21	0.0132156
	-0.500001	0.900873	0.500001	0.330067	-14.52	0.128637	-11.88	0.0153373
	-1.13359984177386e-06	0.890912	1	0.320299	-14.19	0.110054	-11.55	0.0427345
	0.499997	0.831805	1.5	0.297587	-13.86	0.172381	-11.22	0.0389711
	0.999998	0.80488	2	0.278618	-13.53	0.256002	-10.89	0.0282507
	1.5	0.703898	2.5	0.294929	-13.2	0.417611	-10.56	0.0249594
	2	0.797816	3	0.280996	-12.87	0.451837	-10.23	0.038704
	2.5	0.652892	3.5	0.299713	-12.54	0.29382	-9.9	0.061832
	3	0.605342	4	0.234821	-12.21	0.146153	-9.57	0.060065
	3.5	0.556864	4.5	0.219542	-11.88	0.0639969	-9.24	0.0604622
	4	0.465005	5	0.209765	-11.55	0.0349709	-8.91	0.0537169
	4.5	0.305993	5.5	0.14402	-11.22	0.0540804	-8.58	0.0319988
	5	0.111259	6	0.149395	-10.89	0.0752032	-8.25	0.0362775
	5.5	0.0899477	6.5	0.157855	-10.56	0.0749877	-7.92	0.0522773
	6	0.0643459	7	0.095071	-10.23	0.0638179	-7.59	0.0359293
	6.5	0.0320067	7.5	0.062521	-9.9	0.0583043	-7.26	0.028292
	7	0.028172	8	0.0370075	-9.57	0.108756	-6.93	0.0384972
	7.5	0.0297432	8.5	0.0171861	-9.24	0.170517	-6.6	0.0242914
	8	0.0500273	9	0.0177584	-8.91	0.226929	-6.27	0.0395692
	8.5	0.0551917	9.5	0.0126711	-8.58	0.247493	-5.94	0.0466909
	9	0.0561272	10	0.0157271	-8.25	0.166582	-5.61	0.0460299
	9.5	0.0409253	10.5	0.00801989	-7.92	0.15018	-5.28	0.05612
	10	0.0557434	11	0.00859733	-7.59	0.0345836	-4.95	0.0276614
	10.5	0.065631	11.5	0.0143263	-7.26	0.0154228	-4.62	0.0318724
	11	0.0416544	12	0.019776	-6.93	0.0175457	-4.29	0.0355485
	11.5	0.0300097	12.5	0.0124201	-6.6	0.00988363	-3.96	0.0271929
	12	0.00724626	13	0.0105164	-6.27	0.00879478	-3.63	0.00587098
	12.5	0.00670652	13.5	0.0104068	-5.94	0.0191826	-3.3	0.0185787
	13	0.00432651	14	0.0142818	-5.61	0.0177613	-2.97	0.0092168
	13.5	0.00164579	14.5	0.0130686	-5.28	0.0656887	-2.64	0.0156176
	14	0.000460923	15	0.00582922	-4.95	0.0824963	-2.31	0.00752106
	14.5	0.0010872	15.5	0.00344836	-4.62	0.133438	-1.98	0.0136277
	15	0.000519181	16	0.00212556	-4.29	0.174876	-1.65	0.00872353
	15.5	0.00303284	16.5	0.00285635	-3.96	0.152602	-1.32	0.00788461
	16	0.00246568	17	0.00367625	-3.63	0.119663	-0.99	0.00377003
	16.5	0.00464436	17.5	0.00200562	-3.3	0.246663	-0.66	0.00720902
	17	0.00510699	18	0.00166463	-2.97	0.504419	-0.33	0.0041493
	17.5	0.00220609	18.5	0.000778771	-2.64	1	0	0.0112282
	18	0.00059029	19	0.00174688	-2.31	0.941107	0.33	0.00729123
	18.5	0.000885863	19.5	0.000734221	-1.98	0.501047	0.66	0.0110196
	19	0.00137163	20	0.0015841	-1.65	0.340516	0.99	0.00746771
	19.5	0.00408919	20.5	0.00105293	-1.32	0.0977109	1.32	0.0120445
	20	0.00257877	21	0.00144017	-0.99	0.0313243	1.65	0.0250174
	20.5	0.00786311	21.5	0.00143246	-0.66	0.0119115	1.98	0.0728853
	21	0.0249361	22	0.000460923	-0.33	0.0119407	2.31	0.129314
	21.5	0.0403171	22.5	0.000610852	0	0.0126277	2.64	0.143735
	22	0.0352289	23	0.0032693	0.33	0.0195626	2.97	0.107869
	22.5	0.0230796	23.5	0.00401037	0.66	0.0613954	3.3	0.0512144
	23	0.0355151	24	0.00333784	0.99	0.162972	3.63	0.0437872
	23.5	0.0313119	24.5	0.00306711	1.32	0.10275	3.96	0.0134209
	24	0.0186537	25	0.00589862	1.65	0.0655754	4.29	0.00212251
	24.5	0.0140222	25.5	0.00729081	1.98	0.0362168	4.62	0.00318651
	25	0.00872241	26	0.00795821	2.31	0.0638617	4.95	0.00504777
	25.5	0.0106886	26.5	0.00955773	2.64	0.18662	5.28	0.00951422
	26	0.0069841	27	0.00934097	2.97	0.157407	5.61	0.0486556
	26.5	0.00150957	27.5	0.00341666	3.3	0.0854011	5.94	0.0460957
	27	0.00337468	28	0.00350062	3.63	0.0765369	6.27	0.0313992
	27.5	0.00366768	28.5	0.00268501	3.96	0.052681	6.6	0.00845498
	28	0.00385873	29	0.00110176	4.29	0.0490089	6.93	0.00466851
	28.5	0.0116567	29.5	0.00159353	4.62	0.024762	7.26	0.00269726
	29	0.010866	30	0.000687101	4.95	0.0148857	7.59	0.0036911
	29.5	0.0125837	30.5	0.0017426	5.28	0.0113707	7.92	0.00677787
	30	0.0149809	31	0.000997239	5.61	0.00992747	8.25	0.017412
	30.5	0.0158736	31.5	0.00151214	5.94	0.00571095	8.58	0.0355372
	31	0.0133068	32	0.00329072	6.27	0.00471345	8.91	0.0104083
	31.5	0.0106732	32.5	0.00386216	6.6	0	9.24	0.00183203
	32	0.0129435	33	0.00167663
	32.5	0.0296027	33.5	0.00208443
	33	0.0317189	34	0.00532118
	33.5	0.0283828	34.5	0.00911308
	34	0.0226598	35	0.0114974
	34.5	0.0120371	35.5	0.0129761
	35	0.0356384	36	0.00690014
	35.5	0.0163868	36.5	0.00511556
	36	0.0164801	37	0.00186597
	36.5	0.0231824	37.5	0.0053563
	37	0.0149749	38	0.00539657
	37.5	0.0102286	38.5	0.0029643
	38	0.00554992	39	0.00158924
	38.5	0.00390071	39.5	0.00107349
	39	0.00508815	40	0.00121228
	39.5	0.00925359	40.5	0.00299343
	40	0.00632099	41	0.0013168
	40.5	0.00124912	41.5	0.00246225
	41	0.00173917	42	0.0022258
	41.5	0.0024811	42.5	0.00326501
	42	0.00244683	43	0.00245112
	42.5	0.00206302	43.5	0.00151385
	43	0.00399324	44	0.00144017
	43.5	0.00392984	44.5	0.00208529
	44	0.00381075	45	0.00171433
	44.5	0.0069147	45.5	0.000675963
	45	0.0166858	46	0.00232689
	45.5	0.0202541	46.5	0.00470604
	46	0.0574038	47	0.00707063
	46.5	0.155873	47.5	0.00777315
	47	0.296246	48	0.0085425
	47.5	0.335997	48.5	0.0361619
	48	0.414298	49	0.0616103
	48.5	0.462447	49.5	0.0829259
	49	0.539863	50	0.105334
	49.5	0.572992	50.5	0.0950744
	50	0.593489	51	0.109739
	50.5	0.613959	51.5	0.136876
	51	0.593594	52	0.129132
	51.5	0.566199	52.5	0.119122
	52	0.602802	53	0.131909
	52.5	0.507991	53.5	0.130732
	53	0.525507	54	0.120459
	53.5	0.571171	54.5	0.121467
	54	0.556286	55	0.107795
	54.5	0.526159	55.5	0.102327
	55	0.516097	56	0.106454
	55.5	0.468724	56.5	0.107832
	56	0.429429	57	0.105593
	56.5	0.362079	57.5	0.0931133
	57	0.279172	58	0.0999072
	57.5	0.22511	58.5	0.071103
	58	0.19509	59	0.0474451
	58.5	0.181735	59.5	0.0465558
	59	0.199361	60	0.0485477
	59.5	0.20273	60.5	0.045341
	60	0.18029	61	0.0448954
	60.5	0.154478	61.5	0.0419354
	61	0.169277	62	0.0349299
	61.5	0.158047	62.5	0.0351595
	62	0.156594	63	0.0305837
	62.5	0.159981	63.5	0.0254296
	63	0.163259	64	0.0241565
	63.5	0.137373	64.5	0.0277402
	64	0.13968	65	0.0313925
	64.5	0.128744	65.5	0.0227326
	65	0.127266	66	0.0231061
	65.5	0.150594	66.5	0.0181071
	66	0.133393	67	0.0142432
	66.5	0.126618	67.5	0.0207098
	67	0.103714	68	0.0307782
	67.5	0.0787673	68.5	0.0175956
	68	0.0602164	69	0.0183315
	68.5	0.0576171	69.5	0.022969
	69	0.0148695	70	0.0153056
	69.5	0.0117732	70.5	0.00760095
	70	0.0100795	71	0.00565787
	70.5	0.00448586	71.5	0.00480114
	71	0.00139305	72	0.00471547
	71.5	0.002099	72.5	0.00242627
	72	0.00912593	73	0.00318791
	72.5	0.00571956	73.5	0.00322903
	73	0	74	0.00439248
	73.5	0.000662256	74.5	0.0024931
	74	0.000950975	75	0.00172889
	74.5	0.00135792	75.5	0.00240057
	75	0.00376363	76	0.00143674
	75.5	0.00186939	76.5	0.0020673
	76	0.00603826	77	0.00199276
	76.5	0.00635783	77.5	0.00292318
	77	0.00388957	78	0.00114374
	77.5	0.0018891	78.5	0.00123798
	78	0.00266102	79	0.000958686
	78.5	0.00449271	79.5	0.00131594
	79	0.00244598	80	0.0016535
	79.5	0.000392384	80.5	0.00130823
	80	0.000988671	81	0
	80.5	0.0044396	81.5	0.000611708
	81	0.013108	82	0.00184284
	81.5	0.016762	82.5	0.00212384
	82	0.0228525	83	0.00224978
	82.5	0.0116567	83.5	0.000658829

## Sheet: Fig 2f
FFT data radial	Cortex				Hippocampus
	Wavenumber k [1/um]	AO system spectral power			Wavenumber k [1/um]	AO system spectral power
	0.0028177	14.7201	15.456		0	19.409	19.4102
	0.00845309	20.3602	20.3659		0.0078125	10.6891	12.0419
	0.0140885	14.5995	15.2797		0.015625	10.091	11.4714
	0.0197239	14.5326	15.1745		0.0234375	10.1066	11.4611
	0.0253593	14.4277	15.0499		0.03125	9.90672	11.2916
	0.0309946	14.3054	14.9218		0.0390625	9.763	11.2538
	0.03663	14.3596	14.9942		0.046875	9.73065	11.1755
	0.0422654	14.1261	14.7117		0.0546875	9.69547	11.1676
	0.0479008	14.1545	14.8087		0.0625	9.43622	10.9339
	0.0535362	14.032	14.6134		0.0703125	9.3976	10.9071
	0.0591716	13.8719	14.504		0.078125	9.40631	10.9053
	0.064807	13.8043	14.461		0.0859375	9.36811	10.9227
	0.0704424	13.6506	14.3071		0.09375	9.30718	10.8393
	0.0760778	13.488	14.1621		0.101563	9.22973	10.6907
	0.0817132	13.3983	14.0594		0.109375	9.09499	10.6392
	0.0873485	13.2056	13.9763		0.117188	9.0905	10.5963
	0.0929839	13.0521	13.81		0.125	8.95566	10.4909
	0.0986193	12.9412	13.7416		0.132812	8.9099	10.5177
	0.104255	12.7971	13.6662		0.140625	8.85357	10.4871
	0.10989	12.6744	13.5165		0.148438	8.83967	10.4449
	0.115526	12.6038	13.5533		0.15625	8.78241	10.3722
	0.121161	12.49	13.4342		0.164062	8.70973	10.2512
	0.126796	12.502	13.4434		0.171875	8.70677	10.2676
	0.132432	12.425	13.4318		0.179688	8.63788	10.2477
	0.138067	12.4269	13.3508		0.1875	8.68745	10.2291
	0.143702	12.4073	13.4682		0.195313	8.50243	10.1146
	0.149338	12.3766	13.3629		0.203125	8.45233	10.0685
	0.154973	12.298	13.3167		0.210938	8.43535	10.0983
	0.160609	12.2684	13.3089		0.21875	8.36608	10.0192
	0.166244	12.2959	13.2355		0.226563	8.38397	10.0366
	0.171879	12.1967	13.2571		0.234375	8.376	9.95056
	0.177515	12.1442	13.1776		0.242188	8.20105	9.91183
	0.18315	12.1543	13.1478		0.25	8.26886	9.87382
	0.188786	12.0313	13.1389		0.257812	8.18183	9.79527
	0.194421	12.1105	13.0653		0.265625	8.16681	9.7792
	0.200056	12.0076	13.0137		0.273438	8.18829	9.71463
	0.205692	11.9665	13.0114		0.28125	8.09313	9.62768
	0.211327	11.9889	13.0022		0.289062	8.0984	9.6698
	0.216963	11.9078	12.9856		0.296875	8.10044	9.56712
	0.222598	11.9123	12.9221		0.304688	8.04986	9.49562
	0.228233	11.8743	12.916		0.3125	8.03602	9.46454
	0.233869	11.8195	12.8897		0.320312	8.00572	9.34019
	0.239504	11.8387	12.869		0.328125	8.02599	9.43606
	0.245139	11.7619	12.8077		0.335938	7.98591	9.31744
	0.250775	11.7421	12.8191		0.34375	7.97857	9.37253
	0.25641	11.7223	12.7015		0.351562	7.95549	9.32227
	0.262046	11.6587	12.7148		0.359375	7.91698	9.30132
	0.267681	11.6611	12.7007		0.367188	8.0485	9.25061
	0.273316	11.5965	12.7051		0.375	7.94659	9.2244
	0.278952	11.5902	12.6646		0.382813	7.94815	9.1757
	0.284587	11.5695	12.6616		0.390625	7.91243	9.16356
	0.290223	11.5202	12.6162		0.398438	7.96533	9.06822
	0.295858	11.4576	12.5264		0.40625	7.89516	9.14789
	0.301493	11.4265	12.5075		0.414063	7.93425	9.02333
	0.307129	11.4512	12.5062		0.421875	7.94343	9.05968
	0.312764	11.4162	12.4864		0.429688	7.89728	9.05304
	0.3184	11.3649	12.4825		0.4375	7.87644	8.93643
	0.324035	11.3703	12.4564		0.445313	7.87452	8.97928
	0.32967	11.3218	12.4269		0.453125	7.86905	8.90381
	0.335306	11.3171	12.3873		0.460938	7.85373	8.89235
	0.340941	11.208	12.3993		0.46875	7.87548	8.82433
	0.346577	11.2267	12.3785		0.476563	7.81549	8.88094
	0.352212	11.1957	12.2942		0.484375	7.83077	8.82754
	0.357847	11.0993	12.3083		0.492188	7.85139	8.83361
	0.363483	11.1185	12.2409		0.5	7.83153	8.79425
	0.369118	11.0897	12.2347		0.507812	7.80255	8.80676
	0.374753	11.0394	12.2439		0.515625	7.82961	8.71842
	0.380389	11.0458	12.2307		0.523438	7.83549	8.72335
	0.386024	10.9821	12.1898		0.53125	7.85899	8.70031
	0.39166	10.99	12.1242		0.539062	7.83534	8.72336
	0.397295	10.9584	12.128		0.546875	7.85715	8.70049
	0.40293	10.9669	12.0915		0.554688	7.85177	8.6924
	0.408566	10.9083	12.0691		0.5625	7.81047	8.71964
	0.414201	10.8929	12.0636		0.570312	7.85026	8.72478
	0.419837	10.8425	12.0293		0.578125	7.85207	8.72826
	0.425472	10.7929	11.978		0.585938	7.84923	8.66206
	0.431107	10.7844	11.9623		0.59375	7.84264	8.66608
	0.436743	10.7622	11.9041		0.601562	7.81971	8.6718
	0.442378	10.7149	11.9021		0.609375	7.89126	8.59761
	0.448014	10.6598	11.8515		0.617188	7.90722	8.58954
	0.453649	10.6478	11.862		0.625	7.84068	8.66289
	0.459284	10.6175	11.8095		0.632812	7.88765	8.65784
	0.46492	10.5687	11.7857		0.640625	7.85635	8.64442
	0.470555	10.592	11.7721		0.648438	7.83545	8.6398
	0.47619	10.5241	11.7125		0.65625	7.8363	8.63037
	0.481826	10.5012	11.7046		0.664062	7.87729	8.54341
	0.487461	10.4995	11.7002		0.671875	7.84466	8.62935
	0.493097	10.488	11.6018		0.679688	7.87185	8.59791
	0.498732	10.4189	11.6137		0.6875	7.82734	8.60851
	0.504367	10.3817	11.6036		0.695312	7.85384	8.61018
	0.510003	10.3495	11.5874		0.703125	7.80097	8.59459
	0.515638	10.3098	11.5479		0.710938	7.84327	8.57266
	0.521274	10.2872	11.5611		0.71875	7.83752	8.57746
	0.526909	10.2577	11.5076		0.726563	7.85553	8.55351
	0.532544	10.2661	11.4658		0.734375	7.81675	8.53534
	0.53818	10.2138	11.4856		0.742188	7.82398	8.57077
	0.543815	10.2054	11.4548		0.75	7.83482	8.55631
	0.549451	10.2077	11.4159		0.757813	7.8596	8.58282
	0.555086	10.1982	11.3662		0.765625	7.82976	8.57999
	0.560721	10.1758	11.3654		0.773438	7.90706	8.5754
	0.566357	10.1243	11.3164		0.78125	7.82449	8.56797
	0.571992	10.0897	11.2859		0.789063	7.8636	8.53767
	0.577628	10.0848	11.2717		0.796875	7.84289	8.59354
	0.583263	10.1039	11.2529		0.804688	7.83317	8.57084
	0.588898	10.0613	11.2448		0.8125	7.83712	8.541
	0.594534	10.0519	11.2029		0.820313	7.85897	8.50662
	0.600169	9.99205	11.187		0.828125	7.84917	8.49911
	0.605804	9.97191	11.169		0.835938	7.84495	8.54539
	0.61144	9.95293	11.0982		0.84375	7.84614	8.50948
	0.617075	9.96172	11.1296		0.851563	7.82809	8.50751
	0.622711	9.94873	11.0705		0.859375	7.83579	8.49835
	0.628346	9.94759	11.064		0.867188	7.86718	8.54694
	0.633981	9.95613	11.0439		0.875	7.86004	8.5083
	0.639617	9.87945	11.014		0.882813	7.83292	8.58043
	0.645252	9.94788	11.0243		0.890625	7.84156	8.54308
	0.650888	9.93407	11.0275		0.898438	7.85955	8.55916
	0.656523	9.89159	10.9934		0.90625	7.83889	8.5435
	0.662158	9.87193	10.9772		0.914063	7.8245	8.51403
	0.667794	9.86092	10.956		0.921875	7.8534	8.55937
	0.673429	9.8448	10.9205		0.929688	7.81581	8.49521
	0.679065	9.79803	10.8796		0.9375	7.81649	8.52324
	0.6847	9.85265	10.881		0.945313	7.83148	8.52437
	0.690335	9.80423	10.8292		0.953125	7.85528	8.52404
	0.695971	9.79803	10.8119		0.960938	7.83652	8.52958
	0.701606	9.80951	10.8273		0.96875	7.87835	8.52869
	0.707241	9.7974	10.7624		0.976563	7.85017	8.52238
	0.712877	9.77438	10.7434		0.984375	7.89692	8.55885
	0.718512	9.75364	10.7499		0.992188	7.8447	8.51364
	0.724148	9.72777	10.6772
	0.729783	9.73211	10.7151
	0.735418	9.71379	10.6981
	0.741054	9.66491	10.6418
	0.746689	9.67276	10.6257
	0.752325	9.63429	10.6012
	0.75796	9.65125	10.5865
	0.763595	9.67631	10.5967
	0.769231	9.64124	10.5425
	0.774866	9.62927	10.5444
	0.780502	9.63579	10.5052
	0.786137	9.60225	10.5208
	0.791772	9.58549	10.5067
	0.797408	9.59436	10.5219
	0.803043	9.59208	10.4529
	0.808679	9.59882	10.4666
	0.814314	9.5957	10.4488
	0.819949	9.58961	10.4177
	0.825585	9.56731	10.4045
	0.83122	9.55125	10.3643
	0.836855	9.57718	10.403
	0.842491	9.56763	10.4331
	0.848126	9.54573	10.3887
	0.853762	9.51571	10.3704
	0.859397	9.54721	10.3467
	0.865032	9.52494	10.3635
	0.870668	9.52742	10.3226
	0.876303	9.5507	10.3541
	0.881939	9.51933	10.3345
	0.887574	9.51102	10.314
	0.893209	9.48852	10.3251
	0.898845	9.50622	10.3024
	0.90448	9.53251	10.262
	0.910116	9.52636	10.2521
	0.915751	9.52033	10.2431
	0.921386	9.50356	10.2343
	0.927022	9.50696	10.2108
	0.932657	9.54869	10.2182
	0.938292	9.51301	10.2057
	0.943928	9.50669	10.2088
	0.949563	9.51111	10.1965
	0.955199	9.4702	10.1716
	0.960834	9.49062	10.182
	0.966469	9.48493	10.1423
	0.972105	9.50963	10.1489
	0.97774	9.50899	10.1868
	0.983376	9.48568	10.1991
	0.989011	9.46346	10.1748
	0.994646	9.48546	10.1545
	1.00028	9.46528	10.1412
	1.00592	9.49817	10.134
	1.01155	9.47875	10.1617
	1.01719	9.48238	10.1514
	1.02282	9.49056	10.1228
	1.02846	9.48155	10.1188
	1.03409	9.47406	10.1157
	1.03973	9.43768	10.1365
	1.04536	9.46414	10.1099
	1.051	9.45938	10.1093
	1.05664	9.43731	10.1133
	1.06227	9.42175	10.1115
	1.06791	9.45591	10.1078
	1.07354	9.46942	10.09
	1.07918	9.40759	10.1177
	1.08481	9.43956	10.0964
	1.09045	9.4152	10.1086
	1.09608	9.38608	10.0786
	1.10172	9.42431	10.0675
	1.10735	9.40063	10.0827
	1.11299	9.4134	10.0525
	1.11862	9.40938	10.0804
	1.12426	9.40903	10.0293
	1.1299	9.4095	10.0662
	1.13553	9.41642	10.0668
	1.14117	9.4226	10.0298
	1.1468	9.39036	10.0831
	1.15244	9.41044	10.0305
	1.15807	9.39749	10.0472
	1.16371	9.43846	10.065
	1.16934	9.42018	10.0204
	1.17498	9.42045	10.0248
	1.18061	9.40913	9.9933
	1.18625	9.403	9.99396
	1.19189	9.42647	9.9958
	1.19752	9.41509	9.98422
	1.20316	9.40546	9.98497
	1.20879	9.40689	10.0134
	1.21443	9.39725	10.0148
	1.22006	9.40549	9.99542
	1.2257	9.39705	9.99135
	1.23133	9.36453	9.98948
	1.23697	9.39905	9.97592
	1.2426	9.3616	9.97623
	1.24824	9.37203	9.97846
	1.25387	9.37953	9.95146
	1.25951	9.37095	9.95709
	1.26515	9.35309	9.94847
	1.27078	9.37534	9.93122
	1.27642	9.34186	9.94134
	1.28205	9.3664	9.95844
	1.28769	9.36897	9.9656
	1.29332	9.35711	9.96614
	1.29896	9.37843	9.93323
	1.30459	9.36458	9.95163
	1.31023	9.3534	9.9363
	1.31586	9.37605	9.94217
	1.3215	9.36397	9.93908
	1.32713	9.36967	9.96121
	1.33277	9.37112	9.95034
	1.33841	9.35311	9.9431
	1.34404	9.35261	9.94346
	1.34968	9.35891	9.93206
	1.35531	9.34573	9.9338
	1.36095	9.34965	9.93834
	1.36658	9.35528	9.8897
	1.37222	9.39451	9.93168
	1.37785	9.39375	9.90128
	1.38349	9.3932	9.92814
	1.38912	9.41576	9.9366
	1.39476	9.43038	9.95622
	1.40039	9.41603	9.98385
	1.40603	9.41435	9.9602
	1.41167	9.40756	9.95518
	1.4173	9.41365	9.95666
	1.42294	9.40663	9.94176

## Sheet: Fig 2g
	Depth [um]	eff. NA PSF	AO system	AO full
	653	1.8	3.2311	2.36854
	822	2.5	8.36421	3.34813
	1000	3	11.8322	3.91918
	1327	3	11.1216	5.97411

## Sheet: Fig 2h
Cortex							Fit = a*exp(b*x)
Lateral
							A = 6.742 (5.352, 8.131)
Distance	50	100	150	200	250		b = -0.008555 (-0.01069, -0.006416)
median	4.349	2.90513	1.95705	1.33949	0.514922
top	4.6456	3.87061	2.57896	1.64392	1.24064
bottom	3.21739	2.08752	1.07594	0.734981	0.309649
Axial
Distance	50	100	200	250			a = 4.325 (3.419, 5.232)
median	4.349	4.37683	4.75041	4.41337			b = 0.0002219 (-0.000997, 0.001441)
top	4.6456	4.62777	6.35389	4.54471
bottom	3.21739	3.18782	3.1465	3.45745
Hippocampus
Lateral
Distance	50	100	150	200	250		a = 2.146 (1.816, 2.475)
median	1.858	1.5	1.435	1.194	0.9477		b = -0.003064 (-0.004178, -0.001949)
top	2.246	2.01	1.83	1.53	1.465
bottom	1.469	1.3787	1.068	0.875	0.8746
Axial
Distance	50	100	150				a = 2.003 (-3.139, 7.145)
median	1.85	2.11	1.746				b = -0.0005184 (-0.02465, 0.02361)
top	2.246	2.7665	2.1032
bottom	1.469	1.432	1.7912

## Sheet: Fig 2i
PV [um]
	Data 1	Data 2	Data 3
Cortex	5.26244	5.43203	5.48873
Hippocampus	8.40131	8.10579	8.95604
RMSE [um]
	Data 1	Data 2	Data 3
Cortex	0.580804	0.761846	0.726658
Hippocampus	1.00581	1.11951	1.08976
