# Supplementary material for: High-resolution structural and functional deep brain imaging using adaptive optics three-photon microscopy
Source: Nat Methods. 2021 Sep 30;18(10):1253–8. doi: 10.1038/s41592-021-01257-6 (PMC8490155; doi:10.1038/s41592-021-01257-6)
Supplement: Source Data Fig. 3 — Source data for Fig. 3 [file 41592_2021_1257_MOESM15_ESM.zip]

Archive with 42 entries (37 files):
- source data/
- __MACOSX/._source data
- source data/Bar graph/
- __MACOSX/source data/._Bar graph
- source data/Cortex_835um/
- __MACOSX/source data/._Cortex_835um
- source data/CC_862um/
- __MACOSX/source data/._CC_862um
- source data/Cortex_784um/
- __MACOSX/source data/._Cortex_784um
- source data/Bar graph/barplot.jpg
- __MACOSX/source data/Bar graph/._barplot.jpg
- source data/Bar graph/BarGraphData.csv
- __MACOSX/source data/Bar graph/._BarGraphData.csv
- source data/Cortex_835um/OL-Classified.tif
- __MACOSX/source data/Cortex_835um/._OL-Classified.tif
- source data/Cortex_835um/Domain Map.jpg
- __MACOSX/source data/Cortex_835um/._Domain Map.jpg
- source data/Cortex_835um/MED_AVG_Astroyte - 618980 - depth_835um.tif
- __MACOSX/source data/Cortex_835um/._MED_AVG_Astroyte - 618980 - depth_835um.tif
- source data/Cortex_835um/AVG_Astroyte - 618980 - depth_835um_frrate1.87Hz_bin3_power70_zoom10_00001#2_TregTx1-cropped.tif
- __MACOSX/source data/Cortex_835um/._AVG_Astroyte - 618980 - depth_835um_frrate1.87Hz_bin3_power70_zoom10_00001#2_TregTx1-cropped.tif
- source data/Cortex_835um/Cortex_835CalciumIntensities.xlsx
- __MACOSX/source data/Cortex_835um/._Cortex_835CalciumIntensities.xlsx
- source data/CC_862um/CC_862um_CalciumIntensities.xlsx
- __MACOSX/source data/CC_862um/._CC_862um_CalciumIntensities.xlsx
- source data/CC_862um/OL-Classified.tif
- __MACOSX/source data/CC_862um/._OL-Classified.tif
- source data/CC_862um/AVG_depth_CC_862_power100_bin4_zoom10_frRa1.37_00001.tif #2_TregT-1.tif
- __MACOSX/source data/CC_862um/._AVG_depth_CC_862_power100_bin4_zoom10_frRa1.37_00001.tif #2_TregT-1.tif
- source data/CC_862um/MED_AVG_depth_CC_862_power100_bin4_zoom10_frRa1.37
- __MACOSX/source data/CC_862um/._MED_AVG_depth_CC_862_power100_bin4_zoom10_frRa1.37
- source data/CC_862um/Domain Map.jpg
- __MACOSX/source data/CC_862um/._Domain Map.jpg
- source data/Cortex_784um/AVG_Depth784_AO_off_AO_on_279.tif
- __MACOSX/source data/Cortex_784um/._AVG_Depth784_AO_off_AO_on_279.tif
- source data/Cortex_784um/Cotrex_784_CalciumIntensities.xlsx
- __MACOSX/source data/Cortex_784um/._Cotrex_784_CalciumIntensities.xlsx
- source data/Cortex_784um/domain map.jpg
- __MACOSX/source data/Cortex_784um/._domain map.jpg
- source data/Cortex_784um/MED_AVG_Depth784_AO_off_AO_on_279.tif
- __MACOSX/source data/Cortex_784um/._MED_AVG_Depth784_AO_off_AO_on_279.tif
