# Supplementary material for: High-resolution structural and functional deep brain imaging using adaptive optics three-photon microscopy
Source: Nat Methods. 2021 Sep 30;18(10):1253–8. doi: 10.1038/s41592-021-01257-6 (PMC8490155; doi:10.1038/s41592-021-01257-6)
Supplement: Source Data Fig. 3 — Source data for Fig. 3 [file 41592_2021_1257_MOESM15_ESM.zip › source data/Bar graph/BarGraphData.csv]

AO OFF	AO ON
4.9448	3.22555
4.6289	3.34076
3.4558	3.12953
4.7385	3.3561
4.4353	6.21708
3.5943	6.07462
4.2815	3.59306
3.1053	3.92092
4.3606	5.49198
	3.38097
	3.01381
	4.16656
	8.8587
	12.1128
	6.03784
	13.8714
	16.2934
	11.5955
	12.7885
	8.26831
	5.55689
	5.51129
	10.2794
	6.53829
	4.01901
	17.3734
	4.82487
	3.0762
	7.34281
	6.45663
	5.79734
	5.8919
	9.26479
	4.21583
	4.78135
	4.32175
	3.84209
	3.3224
	3.21937
	6.84694
	3.84319
	9.99569
	6.41051
	7.82142
	6.64119
	3.81126
	3.5313
	3.8938
	3.02067
	3.86452
	7.83257
	8.17222
	6.98252
	6.79838
	3.57927
	4.58503
