# Supplementary material for: High-resolution structural and functional deep brain imaging using adaptive optics three-photon microscopy
Source: Nat Methods. 2021 Sep 30;18(10):1253–8. doi: 10.1038/s41592-021-01257-6 (PMC8490155; doi:10.1038/s41592-021-01257-6)
Supplement: Source Data Fig. 3 — Source data for Fig. 3 [file 41592_2021_1257_MOESM15_ESM.zip › source data/Cortex_835um/Cortex_835CalciumIntensities.xlsx]

## Sheet: Sheet1
Time(s)	Intensity 1 (z-score)	Intensity 2 (z-score)	Intensity 3 (z-score)	Intensity4 (z-score)	Intensity 5 (z-score)
0	3.55307	1.86287	3.26969	3.26969	5.17339
0.534759	2.81746	0.74035	1.02347	1.02347	4.55478
1.06952	1.81834	0.595165	5.45818	5.45818	5.13556
1.60428	0.567115	2.55662	1.20018	1.20018	5.82244
2.13904	3.14689	25.5719	10.7725	10.7725	3.33713
2.6738	0.174681	27.2415	8.26347	8.26347	2.60731
3.20856	0.433847	10.637	7.9052	7.9052	4.41504
3.74332	1.89173	4.35808	9.07101	9.07101	1.47163
4.27807	-1.2629	0.611437	5.76382	5.76382	0.289146
4.81283	-0.0873122	-0.0720109	3.45167	3.45167	2.80199
5.34759	0.0227968	1.35715	6.0368	6.0368	1.55082
5.88235	-1.72883	-0.886101	4.80822	4.80822	2.57386
6.41711	0.697524	0.482469	1.81237	1.81237	1.1419
6.95187	-0.159696	0.513674	2.81581	2.81581	2.36723
7.48663	-0.116761	0.3164	0.454802	0.454802	2.45084
8.02139	-0.353578	-1.21502	0.79911	0.79911	1.62078
8.55615	-0.446024	-0.982432	2.5523	2.5523	0.468456
9.09091	2.25163	1.36477	9.01419	9.01419	2.14525
9.62567	1.89718	1.64502	4.18279	4.18279	6.07642
10.1604	-0.900677	0.0167699	4.87074	4.87074	8.91013
10.6952	-0.864048	-1.28039	5.81627	5.81627	4.02724
11.2299	0.127616	0.273312	2.7823	2.7823	0.0321738
11.7647	-0.169719	-2.27072	6.75838	6.75838	2.95397
12.2995	0.568465	-1.27152	3.58013	3.58013	-0.670252
12.8342	0.468268	0.285176	2.28442	2.28442	-0.898241
13.369	0.678416	-0.098753	-1.62879	-1.62879	-0.848056
13.9037	1.02189	-2.3479	1.15732	1.15732	-0.264211
14.4385	-0.155884	-0.0365283	12.8989	12.8989	0.390852
14.9733	1.79815	-0.878551	1.33439	1.33439	0.389364
15.508	0.850981	0.191932	1.35813	1.35813	-0.00744831
16.0428	1.67159	-0.353658	7.36938	7.36938	-0.63532
16.5775	4.13583	0.605375	2.22777	2.22777	0.82271
17.1123	7.85397	0.833966	3.65218	3.65218	-0.2035
17.6471	7.8524	1.07254	1.23819	1.23819	0.0716435
18.1818	3.8003	0.602362	2.93539	2.93539	-0.343283
18.7166	4.96812	3.37383	9.0815	9.0815	-1.50619
19.2513	12.4242	2.54786	2.5095	2.5095	-2.14621
19.7861	12.2812	25.2885	4.30633	4.30633	-1.37405
20.3209	13.0323	13.1576	3.8332	3.8332	-0.452769
20.8556	9.9484	5.74726	4.6839	4.6839	0.778531
21.3904	9.01257	0.792384	6.76738	6.76738	0.378763
21.9251	5.81624	1.18821	3.93828	3.93828	0.682889
22.4599	7.20704	2.15941	21.7688	21.7688	1.39729
22.9947	8.34777	1.61808	15.4124	15.4124	1.14945
23.5294	6.44071	2.74511	3.42254	3.42254	-0.235381
24.0642	2.12603	0.956797	5.33853	5.33853	0.507983
24.5989	2.9312	0.500099	4.64548	4.64548	0.983773
25.1337	4.83096	1.71301	3.08297	3.08297	3.06188
25.6684	4.81076	0.992559	7.02621	7.02621	6.88658
26.2032	4.68035	0.651606	8.97565	8.97565	3.404
26.738	3.21775	1.84656	17.5206	17.5206	13.6608
27.2727	7.85783	4.72282	23.7283	23.7283	13.4023
27.8075	5.06896	2.14604	20.0388	20.0388	4.8649
28.3422	7.37653	2.67815	24.9422	24.9422	2.7093
28.877	6.10494	2.24209	22.6049	22.6049	1.13286
29.4118	5.64894	0.425954	25.2812	25.2812	2.83229
29.9465	6.0367	1.05333	22.1605	22.1605	2.95106
30.4813	5.37667	2.38616	31.1116	31.1116	3.33406
31.016	8.449	12.8299	24.9275	24.9275	2.20746
31.5508	9.88896	26.7342	24.3976	24.3976	-0.0363355
32.0856	3.67123	16.5589	19.3411	19.3411	0.284455
32.6203	5.50231	7.87787	12.321	12.321	2.55882
33.1551	3.44542	5.51303	6.60919	6.60919	0.868358
33.6898	5.64531	3.66418	9.6253	9.6253	4.33129
34.2246	4.59786	3.02964	4.20605	4.20605	2.61347
34.7594	5.68698	3.50691	0.0248361	0.0248361	1.93848
35.2941	4.98919	3.34536	-0.673431	-0.673431	4.11387
35.8289	1.63459	2.67354	8.12453	8.12453	3.48752
36.3636	2.64526	0.955458	4.64135	4.64135	4.94076
36.8984	3.76846	0.875362	10.8535	10.8535	6.28782
37.4332	5.18323	4.17453	14.0268	14.0268	2.69706
37.9679	3.26207	5.59019	8.62696	8.62696	4.80701
38.5027	3.90023	7.61688	9.31486	9.31486	10.3573
39.0374	3.81141	26.429	18.9873	18.9873	18.8932
39.5722	5.16004	19.1505	11.0206	11.0206	20.9227
40.107	-1.48836	7.8986	10.2845	10.2845	19.7202
40.6417	2.32603	3.14528	8.55	8.55	13.7504
41.1765	2.66422	6.49001	8.06746	8.06746	12.2987
41.7112	2.87305	14.9471	9.59209	9.59209	14.1578
42.246	5.22872	10.5881	8.43059	8.43059	18.7426
42.7807	7.6806	7.24939	21.5784	21.5784	23.4371
43.3155	8.58093	4.58643	27.7286	27.7286	41.2674
43.8503	8.63243	2.48987	13.869	13.869	39.1377
44.385	6.5507	3.19858	8.88951	8.88951	34.1468
44.9198	6.92547	2.29124	10.1461	10.1461	33.1389
45.4545	6.74582	8.76898	8.05811	8.05811	39.9662
45.9893	7.6461	9.40042	9.59185	9.59185	24.1942
46.5241	10.0904	18.642	17.5203	17.5203	8.50718
47.0588	10.9527	29.1272	16.7416	16.7416	7.77009
47.5936	17.1834	32.2307	14.3142	14.3142	5.59003
48.1283	25.4757	33.8793	16.861	16.861	8.4647
48.6631	26.9322	24.254	9.67847	9.67847	7.99039
49.1979	26.0709	9.86755	14.2847	14.2847	9.0728
49.7326	32.1813	5.80651	4.57913	4.57913	8.28826
50.2674	25.8619	5.01923	5.96937	5.96937	10.8043
50.8021	16.0356	9.96241	4.07699	4.07699	11.9184
51.3369	14.2732	8.18763	11.8904	11.8904	11.0109
51.8717	10.3626	8.15219	2.94912	2.94912	7.92654
52.4064	7.19276	10.3539	14.6576	14.6576	10.4546
52.9412	11.2048	11.5533	16.2112	16.2112	12.4795
