# Supplementary material for: High-resolution structural and functional deep brain imaging using adaptive optics three-photon microscopy
Source: Nat Methods. 2021 Sep 30;18(10):1253–8. doi: 10.1038/s41592-021-01257-6 (PMC8490155; doi:10.1038/s41592-021-01257-6)
Supplement: Source Data Fig. 3 — Source data for Fig. 3 [file 41592_2021_1257_MOESM15_ESM.zip › source data/CC_862um/CC_862um_CalciumIntensities.xlsx]

## Sheet: Sheet1
Time (s)	Intensity: 1 (z-score)	Intensity: 2 (z-score)	Intensity: 3 (z-score)	Intensity: 4 (z-score)	Intensity: 5 (z-score)
0	-0.640951	-1.90585	0.381957	-1.43586	0.28178
0.729927	0.15223	-2.38732	0.594154	-1.798	1.62261
1.45985	0.362194	-1.58417	-0.578868	-1.26232	1.38903
2.18978	1.75726	0.381342	0.678549	0.582017	-1.18357
2.91971	3.28407	-0.181321	-0.229389	-0.000885575	-0.254824
3.64964	0.513071	1.07244	0.0799014	-0.558552	0.6575
4.37956	17.4075	7.94887	-0.0188878	0.46462	0.791457
5.10949	40.5043	12.6879	0.221824	-0.0762752	0.577979
5.83942	30.1771	8.27815	-0.55215	-0.131175	0.328135
6.56934	25.1231	4.58518	-0.156419	0.432786	1.2807
7.29927	39.2157	6.71003	-1.60807	0.0418449	0.497618
8.0292	40.2082	6.05469	0.0774067	0.118392	3.09052
8.75912	26.0133	4.8961	-0.15854	0.763429	6.55161
9.48905	10.6109	2.33912	-0.979888	-0.236576	6.74511
10.219	3.68803	0.272795	0.327199	0.884386	3.77837
10.9489	3.00235	1.63547	0.141345	-0.0253257	1.92634
11.6788	1.54612	0.807378	-1.22279	2.68598	5.13187
12.4088	1.37	-0.340965	0.799666	3.2298	0.365019
13.1387	0.955239	0.440434	0.668321	1.88524	0.381149
13.8686	-0.829929	1.74288	-0.452014	3.93016	-0.274284
14.5985	1.0726	-0.74466	-0.953918	3.41166	0.161691
15.3285	-0.88654	1.62675	-0.157118	1.42875	1.83292
16.0584	-0.523064	1.07222	0.789912	2.8899	-0.0472939
16.7883	1.13768	0.039469	1.67248	1.01033	-0.979563
17.5182	-0.0886164	0.216239	-0.809875	2.26947	0.32959
18.2482	0.557693	-0.373863	0.512603	-0.829361	-1.30195
18.9781	0.68089	0.3861	-0.891127	-0.0180617	1.19986
19.708	0.93856	1.82626	1.68897	0.0733465	0.315108
20.438	-1.10582	1.00065	0.45096	2.61053	2.22975
21.1679	0.716395	1.3977	0.660837	3.65195	2.59842
21.8978	-1.07369	1.44178	1.17906	4.20421	2.76881
22.6277	-1.16496	0.0902886	0.123982	0.865285	0.990583
23.3577	-0.0656529	0.884671	1.43873	3.15542	2.72149
24.0876	-1.28199	2.18302	1.64768	1.47486	2.57845
24.8175	1.13108	0.878282	0.323407	2.44123	-0.0936164
25.5474	-0.428141	0.476858	2.13197	0.783152	-0.0641678
26.2774	0.244637	-1.59043	-0.551277	3.00697	0.967502
27.0073	-1.7205	0.236636	1.45055	1.59461	0.577236
27.7372	0.675804	-0.209762	1.22628	-0.165846	0.398508
28.4672	1.0851	0.162907	0.437738	-0.0823816	-1.90876
29.1971	-0.38643	-0.910874	0.0636112	1.80799	1.41133
29.927	-0.775649	-0.0628948	-1.18929	2.5229	16.7021
30.6569	0.0166229	0.217362	-2.69725	-0.156744	19.9689
31.3869	1.65799	-1.07807	-0.0994659	1.04202	8.6467
32.1168	-0.900268	0.623882	-1.8287	4.02242	2.42037
32.8467	0.230448	-0.854378	0.789163	5.95807	1.115
33.5766	-2.29897	-0.67779	1.72122	4.88704	1.94354
34.3066	-1.33149	-1.7343	1.36758	6.71946	2.51399
35.0365	1.32918	-0.549787	2.37351	8.01736	1.18179
35.7664	-0.109222	-0.0191039	4.69022	6.17644	2.57783
36.4964	-1.57751	0.162388	3.24754	6.12086	2.89983
37.2263	0.685422	0.228786	0.689576	19.734	0.722442
37.9562	-1.17637	0.214512	3.84604	22.4653	-1.23946
38.6861	-1.33001	0.76703	1.2169	16.5601	-0.213383
39.4161	0.752626	1.42669	3.00733	16.0329	2.02843
40.146	0.727027	0.481906	0.970377	17.202	2.43696
40.8759	1.17179	0.528293	0.655773	16.0654	7.23892
41.6058	-0.836358	0.429831	1.92182	8.75	7.25818
42.3358	0.541172	0.683759	3.33398	8.17383	8.10728
43.0657	0.127158	0.0203392	3.52867	12.7025	22.1908
43.7956	1.57852	-0.038584	1.14243	7.54472	19.0648
44.5255	-0.0973644	-0.257055	1.35201	6.41509	20.0484
45.2555	0.318731	0.171735	0.270645	8.72109	15.3349
45.9854	0.774496	0.0492634	-0.567492	7.46723	12.963
46.7153	0.41401	2.01927	0.31041	5.49742	10.0576
47.4453	1.67019	3.66197	-1.74106	5.06711	5.44714
48.1752	3.20435	4.49418	-1.5251	5.48548	5.84824
48.9051	1.90758	3.21753	0.687655	3.61932	7.80297
49.635	1.47283	2.08623	-0.775075	4.30026	6.01349
50.365	-0.0573002	1.34054	-1.36951	3.30617	8.17539
51.0949	1.06867	3.47723	-0.648769	2.78293	10.5624
51.8248	2.48052	2.77146	-0.511811	4.96354	3.82162
52.5547	0.075237	1.57104	-0.333916	4.12555	3.22628
53.2847	-0.2987	0.468718	0.566813	2.07666	5.91932
54.0146	2.12325	-1.31101	3.1145	5.05222	7.67583
54.7445	0.760952	1.32697	3.50345	8.87132	12.3742
55.4745	2.80956	0.341114	3.8428	11.77	8.3633
56.2044	2.01328	-0.523314	8.83829	10.5314	6.9734
56.9343	2.09269	1.63667	5.81252	5.46216	9.28503
57.6642	1.21275	0.0262086	7.63888	6.50828	10.6686
58.3942	2.36651	2.28616	6.67117	2.92208	7.45608
59.1241	2.02266	0.0125979	4.09608	3.45402	7.13531
59.854	1.28433	0.892339	1.44494	5.04639	8.78431
60.5839	2.51949	1.80107	-1.03527	2.4632	10.5678
61.3139	1.41833	3.55264	-0.303705	5.60729	8.16744
62.0438	2.57555	1.41202	0.677102	5.11791	7.82249
62.7737	3.03115	2.23984	-0.829733	7.12018	9.58905
63.5036	1.93766	0.169646	-1.40688	12.8444	8.83932
64.2336	1.41585	-0.140839	0.359405	13.8057	6.97052
64.9635	1.08264	1.79424	-0.0804565	11.564	9.304
65.6934	0.438634	0.629884	-1.42636	7.64862	10.0139
66.4234	0.0256739	0.612518	0.192561	12.2716	13.6693
67.1533	0.196852	2.32832	0.83519	14.2084	8.12755
67.8832	0.614516	3.29515	2.91216	23.832	7.90615
68.6131	0.217431	2.55693	-0.0518924	10.9351	12.5262
69.3431	0.200989	4.28142	0.446918	7.18958	12.527
70.073	3.24493	4.08219	0.0583474	7.94206	18.411
70.8029	1.60811	3.79787	1.18537	8.21816	14.8437
71.5328	0.124761	1.79871	6.23452	8.67358	9.62768
72.2628	1.71938	3.58004	3.33763	5.48942	11.1756
