# Supplementary material for: High-resolution structural and functional deep brain imaging using adaptive optics three-photon microscopy
Source: Nat Methods. 2021 Sep 30;18(10):1253–8. doi: 10.1038/s41592-021-01257-6 (PMC8490155; doi:10.1038/s41592-021-01257-6)
Supplement: Source Data Fig. 3 — Source data for Fig. 3 [file 41592_2021_1257_MOESM15_ESM.zip › source data/Cortex_784um/Cotrex_784_CalciumIntensities.xlsx]

## Sheet: Sheet1
Time (s)	Intensity 1 (z-score)	Intensity 2 (z-score)	Intensity 3 (z-score)	Intensity 4 (z-score)	Intensity 5 (z-score)
0	0.972663	9.07817	1.18226	1.95085	2.32392
0.729927	1.10321	6.911	0.292003	0.745066	1.53834
1.45985	2.27965	7.59494	-0.481293	-0.499717	-0.176592
2.18978	2.05892	6.4168	0.588956	0.5482	0.913267
2.91971	-1.20025	7.49056	-0.825948	2.20846	1.01912
3.64964	0.271037	5.90715	0.771864	0.200586	2.08037
4.37956	1.05034	5.16535	1.12664	0.903778	1.26133
5.10949	1.06514	5.11957	1.21523	0.514811	-1.62185
5.83942	1.04793	4.41685	-0.449962	0.0891744	0.0505468
6.56934	0.846079	5.86953	0.780656	-0.306602	1.69409
7.29927	2.56478	6.34364	0.497982	-2.89008	1.00207
8.0292	-0.267869	6.87727	0.387759	0.653264	1.66544
8.75912	2.26177	5.07746	-1.90125	0.410875	-0.761686
9.48905	-0.0959233	6.76449	-0.784611	-2.00287	0.187446
10.219	0.915611	6.11359	-0.120464	-1.09016	-1.20753
10.9489	-0.39103	6.44183	0.461288	2.12109	0.400994
11.6788	-0.520905	6.22471	0.516584	0.912045	1.38212
12.4088	-0.14655	5.8618	0.392434	0.599767	0.671797
13.1387	-0.00375244	7.00103	-1.4227	1.45757	1.47318
13.8686	1.02303	6.68961	-1.74446	1.37286	0.517794
14.5985	0.773938	4.15391	-0.670688	-0.142485	-0.673025
15.3285	1.87871	4.8976	-0.732119	-0.216925	1.44699
16.0584	0.164687	7.40271	-0.957857	0.956128	0.348747
16.7883	0.743486	6.22408	0.705659	-1.10179	0.838483
17.5182	-0.314881	4.24465	1.90012	0.0247169	-1.37933
18.2482	0.720333	7.00938	0.788875	-0.269667	0.529345
18.9781	3.43547	4.82922	-1.45187	3.90325	0.527858
19.708	0.770911	6.04111	-1.54763	0.453589	0.702708
20.438	-0.318603	7.05304	-0.851209	0.590771	-0.953109
21.1679	-0.0484319	5.81888	1.82877	0.350409	0.529953
21.8978	0.00997207	4.89455	-1.1706	-0.275551	1.42878
22.6277	0.440912	6.62421	0.427242	-0.160886	1.43127
23.3577	0.44814	5.34339	1.3871	0.215503	0.990356
24.0876	-1.34814	6.30052	-0.0702528	2.37699	0.182068
24.8175	2.41205	4.05145	-1.05307	0.669763	-0.165879
25.5474	1.61843	5.74362	0.99519	-0.045821	-0.0991122
26.2774	0.238622	6.45188	0.730781	-0.0335713	2.53013
27.0073	0.542033	3.44076	0.606951	0.89304	1.27538
27.7372	-0.0480131	2.99655	1.06588	-0.280307	1.31238
28.4672	-0.116432	2.03142	1.48329	0.25531	-0.586515
29.1971	-0.0597035	4.12728	-1.59261	0.512606	-1.51286
29.927	-0.237297	2.32859	0.623437	0.565961	0.961756
30.6569	1.33073	2.02783	0.821329	0.0286461	-0.561268
31.3869	1.36689	4.19806	1.16833	1.85139	0.877251
32.1168	1.68286	2.05926	1.00013	-0.311687	0.216402
32.8467	-0.507276	3.24286	2.20166	-0.161784	-0.838237
33.5766	1.25259	1.22719	1.65752	-0.40124	0.414306
34.3066	0.123561	0.337809	0.934136	1.27729	-0.938911
35.0365	0.492197	1.90978	-0.65572	-1.02804	0.34513
35.7664	-0.0604693	2.77378	1.37585	-0.265889	0.955303
36.4964	-0.267282	1.81872	1.24574	-0.399915	0.27925
37.2263	0.959919	4.73848	-0.155182	-0.312949	0.580251
37.9562	-0.826601	3.0004	0.662305	0.847135	-0.0739001
38.6861	-0.820607	4.30221	0.065183	-0.418601	-0.237897
39.4161	0.613145	3.27921	-1.26608	1.2812	0.857395
40.146	-0.0707597	1.83165	0.501714	-1.38103	0.896624
40.8759	0.861275	-0.383205	-2.28819	-0.891307	0.711158
41.6058	-0.176835	0.726105	-1.56044	1.07678	0.8195
42.3358	-0.951582	4.43527	-0.541961	0.96164	-0.789524
43.0657	-0.180664	4.00815	-0.319341	0.142556	1.31083
43.7956	0.182707	1.74436	-1.6927	0.264412	-0.158979
44.5255	0.754805	4.27918	0.103854	0.115647	-1.32337
45.2555	1.25541	2.92736	0.104256	0.404724	-0.650593
45.9854	0.00879945	2.8661	-0.19957	-0.168424	0.514002
46.7153	1.41405	0.533949	0.898212	-1.13514	-0.2679
47.4453	-0.329168	0.59953	0.115304	-1.53533	-0.15946
48.1752	0.958232	-0.417397	-0.851357	-0.0424341	1.68588
48.9051	-0.0680315	1.82994	0.513139	0.872025	2.9575
49.635	0.537522	-0.66773	-0.942068	0.328985	-0.637421
50.365	0.407636	2.12825	-1.28721	-0.528092	1.17748
51.0949	-0.119125	0.149813	1.87904	0.803941	0.613858
51.8248	0.847898	0.532336	0.568501	0.245842	-0.916485
52.5547	-0.543053	2.61147	-0.281924	-1.10487	1.95404
53.2847	1.80595	1.62019	-1.56877	1.11602	1.55504
54.0146	-0.00914892	0.935432	-0.306488	-1.34922	0.148594
54.7445	0.132284	0.768736	-0.299476	0.603039	-0.656508
55.4745	-2.07261	-1.27804	-0.615966	-1.33751	0.43884
56.2044	-0.650037	-0.0550848	1.78342	-1.03076	-0.195721
56.9343	-0.106812	0.695319	-0.359825	0.12323	-1.17148
57.6642	0.363675	-0.974574	0.0885416	-0.422361	1.74941
58.3942	-1.92387	-1.47963	0.450297	0.744586	0.126958
59.1241	-0.291345	-1.05576	-1.20226	0.633716	-0.253583
59.854	-0.736979	-0.540662	0.246286	-1.28613	0.731859
60.5839	0.138782	1.35002	-1.83735	0.00184432	0.597474
61.3139	0.351912	-1.36485	-1.31177	-0.995118	0.222799
62.0438	0.938369	0.279559	-1.17843	1.44748	0.542035
62.7737	-0.411109	-1.28834	0.516297	-0.397097	0.122656
63.5036	2.86519	0.283387	0.668751	0.0109471	-1.2105
64.2336	0.0800066	-0.441539	0.730675	-0.108652	0.768636
64.9635	-1.147	-0.188834	-0.706948	1.28723	0.521034
65.6934	0.384184	-0.883004	-1.17446	-1.05462	-1.00747
66.4234	1.08819	0.356004	-1.04826	-0.734479	-1.84694
67.1533	0.555734	0.442488	0.674648	0.0113294	-1.38227
67.8832	0.456432	-0.111866	0.895735	-0.177403	-1.56446
68.6131	0.17146	2.25676	-1.49183	-1.83571	-0.262551
69.3431	-0.347368	1.51198	-0.0749935	-0.968618	0.0091739
70.073	0.495858	0.0437977	0.0316788	-0.360277	1.24419
70.8029	1.00575	0.240028	-1.21506	-1.29452	-0.420073
71.5328	0.722857	1.40922	-0.330503	0.832209	0.0813809
72.2628	-0.318184	-0.092642	1.58868	0.158717	0.396853
72.9927	1.31883	2.93136	-0.895162	-2.25707	-0.938513
73.7226	-0.86324	0.36741	0.449329	-0.34096	1.4852
74.4526	0.610608	-0.355946	1.4847	1.84045	0.96052
75.1825	-1.00057	1.44149	-0.718792	-0.757174	-1.40396
75.9124	0.888628	1.41699	0.685344	-0.752711	-0.629222
76.6423	0.720979	-0.224513	0.807886	-0.582602	0.783491
77.3723	1.43032	-0.3957	0.0336144	-1.65072	-0.390147
78.1022	1.78066	-0.594512	0.250568	-0.377629	-0.196154
78.8321	-0.729285	-1.04878	-0.441949	-0.318932	0.438344
79.562	0.0668325	-0.155972	-1.56371	-0.722683	-0.454351
80.292	-0.270334	-0.0163058	-1.42884	-0.098411	0.317145
81.0219	-0.933621	1.11665	-1.02444	0.673523	-0.594637
81.7518	-0.403379	-0.908295	-1.12729	0.476231	0.0320114
82.4818	0.637064	-0.244484	0.346036	-1.31209	-0.956524
83.2117	0.35129	0.387596	-0.795741	-1.42939	-0.186621
83.9416	1.33319	-0.912165	0.372331	1.44763	1.08086
84.6715	1.54185	0.313529	1.27369	-1.40522	1.05429
85.4015	1.72393	-1.03985	-0.205763	-0.194657	1.44786
86.1314	-1.14518	-0.413846	-1.0858	-0.708415	0.826282
86.8613	0.671848	0.956781	-0.9822	-0.803363	0.0523277
87.5912	0.678597	1.03081	0.5982	0.430992	-0.141302
88.3212	0.727428	-0.372178	-0.778648	-1.53021	-0.880923
89.0511	0.491754	-0.0262669	0.517634	0.630365	0.03308
89.781	1.9072	0.335522	0.224543	-1.36758	0.198879
90.5109	1.40791	-1.7233	1.48598	0.860495	-0.184051
91.2409	1.93278	0.675998	1.34856	-0.653327	0.583897
91.9708	-0.291369	-0.206909	-1.00794	-1.67232	0.393703
92.7007	0.689916	-0.805548	-0.419419	2.60024	0.874583
93.4307	-1.16465	0.983384	0.29334	-0.397346	-1.37706
94.1606	2.06948	-1.6725	1.32204	-0.454221	-0.703706
94.8905	-0.064047	-1.4408	-1.51568	0.597776	1.45895
95.6204	0.64684	-0.1466	-0.39793	0.648331	1.08516
96.3504	0.935498	-0.854963	0.0680126	1.55953	0.0293296
97.0803	0.164041	-0.489304	-0.722663	-0.895538	-1.29113
97.8102	1.3005	3.66098	-0.956971	-0.0105476	-0.301472
98.5401	1.63636	1.34001	0.114968	1.98354	-1.66391
99.2701	-0.523322	2.19632	0.575243	0.465208	-0.426282
100	0.0508226	1.18388	0.517035	-0.551374	0.498434
100.73	0.887408	3.98201	1.01332	0.64513	0.49064
101.46	1.66659	10.8639	0.580689	-0.0183436	0.316656
102.19	1.36041	15.8562	-1.27153	2.20805	2.97417
102.92	5.05564	20.2309	1.20664	-0.580193	3.04858
103.65	2.51567	22.6388	-0.704996	1.1082	5.97504
104.38	7.5074	23.1965	-0.83784	1.93819	5.94322
105.109	6.31659	24.9584	2.04674	2.73683	8.54281
105.839	10.1148	24.6076	0.995658	5.05221	8.69926
106.569	9.7013	27.0343	2.21085	4.38593	8.03319
107.299	6.92569	24.525	2.91234	7.1367	8.02093
108.029	9.49525	22.158	5.8919	7.83257	7.58535
108.759	11.4068	23.4708	2.2491	6.47715	8.98559
109.489	13.8714	24.5737	3.86432	6.50067	9.99569
110.219	13.3713	26.6915	0.915108	5.67419	7.25061
110.949	10.3839	24.4252	1.63936	4.83637	7.93602
111.679	7.50483	21.518	2.96928	2.67053	7.02805
112.409	3.90965	21.1673	1.72253	5.34782	8.50055
113.139	11.0701	24.1849	3.7127	5.42013	7.6225
113.869	11.6617	23.3917	2.89812	7.49388	9.26661
114.599	16.2934	22.1087	4.60656	8.17222	7.28925
115.328	11.598	20.3537	3.60677	6.74019	8.67365
116.058	15.501	23.9197	3.8611	4.63143	6.82292
116.788	13.6585	21.1837	4.83084	5.5394	6.90067
117.518	10.9534	21.0446	2.14992	7.38613	7.00782
118.248	12.2427	21.8741	3.53812	5.62767	8.26561
118.978	11.5816	22.93	4.72938	4.74322	6.56707
119.708	14.184	19.964	4.27009	3.73756	5.90814
120.438	12.9268	20.2286	1.85526	5.87918	6.69991
121.168	11.5384	20.3879	4.25352	4.16078	8.72664
121.898	12.923	16.8538	3.49893	3.99505	5.87545
122.628	11.8913	19.9411	2.7262	4.22958	6.92912
123.358	13.4507	18.6665	4.79425	4.44985	4.30992
124.088	7.98325	20.3852	4.89401	5.49061	5.94694
124.818	12.4347	17.8048	4.26879	6.99691	6.35891
125.547	10.7836	16.1293	2.31614	2.05787	5.60663
126.277	9.1327	16.6966	2.78744	5.66513	5.23964
127.007	9.32252	18.1835	3.44835	1.33229	6.30015
127.737	9.97572	20.5341	3.3998	4.30425	5.67658
128.467	8.75434	16.3166	2.55755	4.88149	8.35447
129.197	11.1218	16.6137	1.30368	4.83876	2.59064
129.927	8.63052	19.9958	1.59014	4.45003	4.15809
130.657	7.85039	20.6683	2.25143	2.34005	6.17427
131.387	7.02483	17.0736	4.21508	6.98252	5.70521
132.117	11.7291	18.2796	2.81766	4.6086	6.27653
132.847	10.0268	16.0942	3.40004	5.71503	5.34439
133.577	7.06601	18.8365	2.52302	3.70498	4.60141
134.307	7.67987	17.5429	-0.0286699	5.50786	5.09552
135.036	11.2814	17.7748	3.74574	2.04334	3.29944
135.766	6.43555	20.0096	0.486106	1.75413	5.24983
136.496	6.30032	17.3011	1.74737	1.38719	3.95873
137.226	6.11627	15.5581	2.462	2.69837	3.22409
137.956	5.89637	15.6348	0.61927	3.56828	3.97603
138.686	7.54066	14.6941	1.35541	3.39802	5.25127
139.416	6.63333	17.5061	-1.0244	3.42969	2.9205
140.146	8.45068	17.4402	1.92576	2.46452	2.8056
140.876	4.19439	14.7946	-0.355527	1.81582	5.63831
141.606	7.71018	15.096	0.0146847	1.41398	3.31926
142.336	5.94002	15.7795	0.399274	2.11871	2.38414
143.066	8.20292	19.0829	0.406278	2.57653	3.00377
143.796	6.93488	14.5641	0.205023	2.19511	1.98808
144.526	5.61339	16.2716	1.76413	1.49752	2.55859
145.255	7.84221	15.7494	1.1948	1.88691	4.64434
145.985	5.68812	14.4844	2.01161	0.385105	4.16955
146.715	5.2656	17.1592	2.17527	0.822004	3.07368
147.445	3.39223	13.8351	1.24028	0.591109	3.41983
148.175	4.93783	15.6932	-0.404614	2.08417	3.05628
148.905	2.9933	15.6283	0.158527	1.33084	1.64722
149.635	3.09469	14.6075	0.483818	1.32656	1.0569
150.365	3.34011	15.3166	0.70237	0.119105	5.31931
151.095	4.15358	13.6928	0.110317	0.39195	0.813487
151.825	2.94526	13.744	-0.633969	0.167615	2.74717
152.555	5.12727	15.4258	1.12828	0.835605	3.41156
153.285	4.77365	15.7944	0.407427	1.37947	2.97551
154.015	6.13448	17.1882	-0.399554	2.46197	2.9981
154.745	11.5955	19.3012	3.65773	1.92876	5.99943
155.474	8.28602	17.2553	1.30572	4.26223	4.0766
156.204	8.13515	16.1636	-0.996118	4.62065	4.77406
156.934	11.5871	19.4417	1.46293	3.81085	5.08898
157.664	6.28478	18.5326	1.44259	3.03504	6.41051
158.394	6.17938	17.4853	0.171445	3.39525	4.84475
159.124	6.79411	18.8679	0.914952	1.65637	3.00321
159.854	3.9196	17.5051	1.15401	4.11097	1.62089
160.584	8.8187	16.7271	0.657572	2.02204	4.35433
161.314	8.14333	18.2917	1.81305	3.49796	4.42889
162.044	10.064	16.2502	0.439003	6.79838	4.59594
162.774	9.0448	16.4934	2.93755	0.983774	4.75817
163.504	10.0798	14.3093	2.58281	3.64681	5.84984
164.234	12.7885	17.5027	1.38414	2.06744	2.49981
164.964	8.25972	16.5155	2.10354	2.38205	3.82298
165.693	11.5933	17.4071	1.55125	2.50786	4.47039
166.423	5.86798	17.3452	-1.6999	2.56327	3.85216
167.153	8.36784	15.6254	1.89988	2.58295	5.999
167.883	4.67143	16.2335	-1.08521	4.94679	4.98246
168.613	6.24745	13.7819	1.07439	2.33211	7.82142
169.343	3.99371	15.0911	0.391031	2.71821	4.26066
170.073	5.5817	13.4782	0.28905	2.33313	2.42645
170.803	4.63147	9.64925	-0.539566	0.825835	2.86215
171.533	2.76442	14.2137	0.356945	-0.911237	3.24806
172.263	2.09433	13.6048	0.339967	1.40674	1.69858
172.993	2.27722	13.7057	0.476494	1.92047	5.26004
173.723	3.75286	15.1239	-0.779591	3.74967	6.64119
174.453	5.33835	13.3366	1.61663	2.06582	5.02259
175.182	2.19169	11.7919	0.161669	0.446833	1.41615
175.912	0.631739	13.5527	0.274943	-0.125159	2.66275
176.642	2.21493	12.221	1.63493	0.982477	0.713212
177.372	2.79227	10.9793	-1.3315	0.633352	1.06659
178.102	0.843961	15.8301	-0.681203	-0.402742	1.99605
178.832	0.983982	11.9658	0.449231	0.155001	-0.236507
179.562	0.0216624	12.5096	-0.035748	0.617831	1.09194
180.292	2.74485	13.5973	0.1987	0.347076	1.91004
181.022	1.12323	13.8343	2.51196	0.401052	2.50535
181.752	1.15796	12.6234	0.783264	0.80098	4.4342
