# Supplementary material for: High-resolution structural and functional deep brain imaging using adaptive optics three-photon microscopy
Source: Nat Methods. 2021 Sep 30;18(10):1253–8. doi: 10.1038/s41592-021-01257-6 (PMC8490155; doi:10.1038/s41592-021-01257-6)
Supplement: Source Data Extended Data Fig. 2 — Source data for Extended Data Fig. 2 [file 41592_2021_1257_MOESM16_ESM.xls]

## Sheet: Ext Fig 2a
THS	Depth [um]	Power [mW]	THS-BKG	log(THS-BKG)
34223.6	4	1.08073	1220.6	2.29139
34161.8	8	1.09086	1158.84	2.26475
33891.3	12	1.10142	888.319	2.16651
33519.4	16	1.11241	516.373	1.97575
33369.2	20	1.12386	366.211	1.85097
33340.6	24	1.13579	337.602	1.81329
33345.8	28	1.14822	342.763	1.80747
33259.5	32	1.16117	256.522	1.69965
33233.2	36	1.17466	230.211	1.65202
33238.8	40	1.18873	235.838	1.64817	1.13579
33268.8	44	1.20338	265.789	1.67576
33336.4	48	1.21866	333.351	1.73864
33311.7	52	1.23459	308.711	1.70006
33428.1	56	1.2512	425.055	1.7933
33329.8	60	1.26852	326.826	1.69195
33342.3	64	1.28659	339.293	1.69029
33278.5	68	1.30544	275.478	1.6063
33306.1	72	1.3251	303.084	1.62318
33379	76	1.34562	375.951	1.67963
33351.4	80	1.36705	348.438	1.6385
33282.1	84	1.38941	279.101	1.54831
33191.1	88	1.41277	188.093	1.40009
33241	92	1.43717	238.043	1.46147
33238	96	1.46267	235.011	1.43961
33199.7	100	1.48932	196.669	1.36219
33189.1	104	1.51719	186.111	1.32525
33162.4	108	1.54635	159.394	1.25456
33169.7	112	1.57685	166.667	1.2499
33156.5	116	1.60879	153.476	1.20237
33146.2	120	1.64224	143.241	1.15878
33152.7	124	1.6773	149.715	1.15239
33143.3	128	1.71405	140.319	1.10911
33144.1	132	1.7526	141.102	1.08873
33168.6	136	1.79307	165.597	1.11926
33265	140	1.83557	262.014	1.24878
33226.6	144	1.88025	223.556	1.17182
33148.7	148	1.92723	145.69	1.00441
33804.8	140	2.46956	817.849	1.33152
33785.9	144	2.48533	798.858	1.31732
33813.5	148	2.5013	826.502	1.32226
33858.4	152	2.51745	871.357	1.33344
34358.2	156	2.5338	1371.24	1.4781
35373.9	160	2.55036	2386.95	1.65636
34573.9	164	2.56711	1586.86	1.51372
34022.1	168	2.58408	1035.06	1.3647
34176.1	172	2.60126	1189.11	1.40433
34030.7	176	2.61865	1043.7	1.35419
33591.8	180	2.63625	604.763	1.16559
33663	184	2.65408	675.951	1.19594
33794.5	188	2.67214	807.51	1.24844
33855.2	192	2.69042	868.163	1.26576
33903	196	2.70894	916.014	1.27679
33996.9	200	2.72769	1009.87	1.3024
34000.6	204	2.74669	1013.56	1.29668
34034.2	208	2.76593	1047.24	1.3006
33964.7	212	2.78542	977.704	1.27067
33499.4	216	2.80516	512.359	1.04822
33602.8	220	2.82516	615.846	1.10243
33673.3	224	2.84542	686.333	1.13141
33454.8	228	2.86595	467.776	0.996428
33426.8	232	2.88676	439.841	0.968671
33420.1	236	2.90784	433.061	0.956217
33623.6	240	2.9292	636.635	1.07734
33461	244	2.95085	474.031	0.971665
33574.8	248	2.97279	587.777	1.03595
33410	252	2.99502	422.963	0.91881
33500.8	256	3.01756	513.82	0.976175
33588.7	260	3.04041	601.728	1.02128
33735.4	264	3.06357	748.42	1.08641
33465.2	268	3.08705	478.22	0.929476
33655	272	3.11085	668.043	1.03322
33495.5	276	3.13498	508.508	0.934537
33492.3	280	3.15945	505.253	0.924621
33514.7	284	3.18427	527.682	0.931276
33507.8	288	3.20943	520.774	0.919012
33482.5	292	3.23495	495.456	0.894479
33569.4	296	3.26083	582.435	0.940424
33405.1	300	3.28708	418.115	0.821918
33369.7	304	3.31371	382.669	0.784322
33371.9	308	3.34072	384.876	0.778122
33455.9	312	3.36812	468.875	0.835758
33493.7	316	3.39592	506.655	0.85337
33460	320	3.42412	472.977	0.822172
33482.9	324	3.45273	495.931	0.829646
33660	328	3.48177	673.024	0.923053
33608.7	332	3.51123	621.745	0.888209
33576.6	336	3.54114	589.586	0.862026
33517.1	340	3.57148	530.05	0.81801
33406.7	344	3.60228	419.74	0.731644
33355.6	348	3.63355	368.594	0.679689
33401.3	352	3.66528	414.26	0.709926
33384.1	356	3.6975	397.121	0.687091
33347.1	360	3.7302	360.127	0.645689
33423.7	364	3.76341	436.718	0.701104
33404.4	368	3.79712	417.386	0.677093
33416.4	372	3.83136	429.441	0.677609
33467.2	376	3.86612	480.177	0.705799
33370.7	380	3.90143	383.692	0.621937
33466.8	384	3.93728	479.762	0.687272
33474.5	388	3.9737	487.51	0.683405
33478.3	392	4.01069	491.293	0.676716
33398.9	396	4.04827	411.893	0.608632
33435.1	400	4.08644	448.072	0.627311
33367.7	404	4.12522	380.747	0.563593
33322.3	408	4.16461	335.348	0.511768
33426.3	412	4.20462	439.282	0.592196
33369.5	416	4.24527	382.542	0.536473
33397.9	420	4.28657	410.892	0.550623
33292.7	424	4.32852	305.73	0.442342
33280.8	428	4.37113	293.841	0.419324
33291.2	432	4.41442	304.194	0.421011
33366.6	436	4.4584	379.56	0.484881
33279	440	4.50308	292.024	0.387518
33330.7	444	4.54846	343.75	0.431849
33302.5	448	4.59456	315.492	0.39317
33268.7	452	4.6414	281.748	0.345322
33338	456	4.68898	351.04	0.408419
33336.7	460	4.73731	349.663	0.396854
33315.4	464	4.78641	328.405	0.365636
33321.8	468	4.83628	334.757	0.361656
33519.2	464	6.29572	526.182	0.248678
33582.4	468	6.36953	589.398	0.274841
33637.1	472	6.44451	644.053	0.292698
33525.9	476	6.52068	532.882	0.217788
33563.9	480	6.59806	570.944	0.228988
33561.1	484	6.67666	568.133	0.215501
33620.5	488	6.75651	627.54	0.236763
33569.2	492	6.83762	576.223	0.196392
33492.5	496	6.92002	499.521	0.136798
33513.4	500	7.00372	520.385	0.138414
33618.1	504	7.08876	625.093	0.187457
33532.7	508	7.17513	539.684	0.126373
33495.5	512	7.26288	502.547	0.0904528
33586.7	516	7.35202	593.698	0.133815
33370.6	520	7.44257	377.576	-0.0292926
33336.2	524	7.53455	343.235	-0.0733612
33424	528	7.628	431	-0.00978928
33384.2	532	7.72292	391.171	-0.0544776
33391.8	536	7.81935	398.817	-0.0604336
33462.1	540	7.9173	469.055	-0.0188103
33490.8	544	8.01681	497.771	-0.0114934
33689.6	548	8.11789	696.557	0.08798
33441.7	552	8.22057	448.71	-0.0711807
33437	556	8.32488	443.971	-0.0873287
33524.9	560	8.43084	531.905	-0.0397412
33330	564	8.53848	337.027	-0.204528
33430	568	8.64782	436.997	-0.130665
33486	572	8.7589	492.974	-0.103251
33593.2	576	8.87173	600.241	-0.0504258
33538.5	580	8.98635	545.495	-0.0951422
33382.4	584	9.10278	389.443	-0.220341
33425.7	588	9.22106	432.747	-0.198106
33479.5	592	9.34121	486.534	-0.172
33458.1	596	9.46326	465.119	-0.199986
33503.1	600	9.58724	510.144	-0.182202
33572	604	9.71319	578.956	-0.153076
33515.5	608	9.84112	522.504	-0.200359
33442.1	612	9.97108	449.06	-0.263971
33417.2	616	10.1031	424.166	-0.296134
33405	620	10.2372	411.992	-0.319027
33402.2	624	10.3734	409.168	-0.33454
33384.2	628	10.5118	391.24	-0.362727
33370.9	632	10.6524	377.86	-0.38761
33332.6	636	10.7952	339.562	-0.436548
33320.2	640	10.9402	327.217	-0.46224
33321.6	644	11.0876	328.565	-0.474248
33388.8	648	11.2373	395.806	-0.425593
33506.8	652	11.3893	513.831	-0.352041
33577.8	656	11.5437	584.805	-0.322378
33450.1	660	11.7005	457.093	-0.417999
33473.4	664	11.8597	480.377	-0.414953
33465.7	668	12.0213	472.661	-0.43389
33346.3	672	12.1855	353.308	-0.544463
33298.4	676	12.3521	305.415	-0.6066
33309.7	680	12.5212	316.711	-0.608094
33300.4	684	12.6929	307.36	-0.631702
33304	688	12.8671	310.957	-0.641458
33287.4	692	13.044	294.443	-0.673298
33314.8	696	13.2234	321.849	-0.657295
33299.9	700	13.4055	306.887	-0.686837
33308.5	704	13.5902	315.501	-0.691297
33326.8	708	13.7776	333.846	-0.686153
33316.3	712	13.9677	323.281	-0.710577
33323.4	716	14.1606	330.36	-0.717068
33360.6	720	14.3562	367.576	-0.695203
33332.6	724	14.5545	339.629	-0.735284
33288.6	728	14.7557	295.614	-0.795276
33287.2	732	14.9596	294.211	-0.810589
33291.5	736	15.1664	298.46	-0.819537
33278.7	740	15.376	285.702	-0.847826
33300.8	744	15.5885	307.841	-0.836674
33324	748	15.8039	331.024	-0.826194
33387.3	752	16.0222	394.256	-0.781642
33305.5	756	16.2434	312.501	-0.87282
33296.6	760	16.4676	303.557	-0.896206
33258.6	764	16.6948	265.553	-0.95449
33233.6	768	16.9249	240.646	-1.00101
33236.6	772	17.158	243.632	-1.01058
33243.3	776	17.3941	250.25	-1.01531
33253.5	780	17.6332	260.527	-1.01555
33405.4	750	16.1274	347.385	-0.830378
33408.4	754	16.4464	350.356	-0.847123
33446.9	758	16.7714	388.948	-0.831859
33477.3	762	17.1025	419.253	-0.826397
33436.2	766	17.4397	378.156	-0.880312
33430.4	770	17.7831	372.369	-0.904951
33441.8	774	18.1327	383.782	-0.914358
33434.8	778	18.4886	376.762	-0.939948
33484.5	782	18.8507	426.499	-0.918014
33583.5	786	19.2192	525.46	-0.867819
33577.6	790	19.594	519.603	-0.890871
33513.5	794	19.9753	455.548	-0.953994
33511.2	798	20.3628	453.173	-0.974954
33543.3	802	20.7568	485.285	-0.971297
33665.1	806	21.1572	607.099	-0.915752
33769.5	810	21.5641	711.476	-0.881914
33794.3	814	21.9773	736.322	-0.889453
33969	818	22.3969	911.017	-0.837404
33941	822	22.8232	883.043	-0.866653
33932	826	23.2562	873.989	-0.888884
34045.3	830	23.6963	987.307	-0.86699
33936.4	834	24.1434	878.359	-0.924661
33828.8	838	24.598	770.797	-0.986858
33748	842	25.0602	689.992	-1.04239
33699.5	846	25.5303	641.492	-1.08527
33646.8	850	26.0084	588.808	-1.13239
33624.6	854	26.4948	566.646	-1.1637
33626.7	858	26.9898	568.667	-1.18103
33575.3	862	27.4937	517.266	-1.2311
33537.7	866	28.0066	479.682	-1.27473
33533.9	870	28.529	475.852	-1.29589
33492.9	874	29.0611	434.873	-1.34438
33490.9	878	29.6032	432.853	-1.36441
33516.8	882	30.1556	458.779	-1.36351
33475.3	886	30.7187	417.35	-1.41356
33434.9	890	31.2928	376.878	-1.46608
33361	894	31.8782	303.02	-1.55732
33322.6	898	32.4754	264.591	-1.62109
33305.7	902	33.0848	247.69	-1.66168
33307.9	906	33.7067	249.924	-1.67731
33283.5	910	34.3415	225.49	-1.73026
33273.9	914	34.9898	215.93	-1.7634
33131.2	912	16.1274	130.238	-1.1574
33128.8	916	16.3374	127.795	-1.17665
33123.2	920	16.55	122.173	-1.20457
33113.9	924	16.7652	112.948	-1.24366
33106.5	928	16.9831	105.502	-1.27931
33098.9	932	17.2036	97.9328	-1.31703
33088.1	936	17.4268	87.0962	-1.36901
33078.3	940	17.6528	77.2718	-1.42178
33072.6	944	17.8814	71.6244	-1.45995
33063.4	948	18.1127	62.3771	-1.51888
33061.2	952	18.3468	60.226	-1.54342
33057.9	956	18.5836	56.8824	-1.57528
33055.1	960	18.8232	54.1221	-1.60467
33054.2	964	19.0655	53.1939	-1.62323
33051.8	968	19.3106	50.8443	-1.65106
33053.7	972	19.5584	52.745	-1.65158
33053.2	976	19.809	52.1954	-1.66781
33050.4	980	20.0624	49.4107	-1.69879
33049.2	984	20.3186	48.2092	-1.71969
33048.3	988	20.5776	47.3176	-1.73858
33047.2	992	20.8394	46.1588	-1.75948
33047.1	996	21.104	46.0977	-1.77254
33047	1000	21.3714	45.9985	-1.78585
33045.4	1004	21.6415	44.3527	-1.81056
33045.2	1008	21.9145	44.2122	-1.82415
33045.6	1012	22.1903	44.6321	-1.8335
33045	1016	22.4689	43.9832	-1.85086
33043.9	1020	22.7503	42.8916	-1.87169
33045	1024	23.0348	44.0305	-1.87538
33044.5	1028	23.3222	43.4733	-1.89202
33045.4	1032	23.6127	44.3664	-1.89762
33044.7	1036	23.9063	43.6656	-1.91529
33042.5	1040	24.2031	41.5252	-1.94438
33049	1044	24.5031	48.0153	-1.90829
33047.9	1048	24.8064	46.9008	-1.92842
33044.6	1052	25.113	43.5939	-1.96508
33041.5	1056	25.4231	40.4687	-2.00215
33040.2	1060	25.7367	39.2458	-2.02464
33039.9	1064	26.0539	38.8779	-2.04003
33041.7	1068	26.3747	40.6916	-2.03706
33049.7	1072	26.6992	48.7405	-1.98913
33046.3	1069	21.9578	38.3267	-1.87374
33045.1	1073	22.4477	37.1084	-1.90657
33042.4	1077	22.9466	34.4076	-1.95374
33041.5	1081	23.4548	33.4763	-1.98479
33042.4	1085	23.9726	34.4092	-1.99747
33043.3	1089	24.5003	35.3344	-2.0104
33042.2	1093	25.0384	34.2473	-2.04254
33040.6	1097	25.5871	32.6412	-2.08023
33042.5	1101	26.1469	34.5481	-2.08295
33042.8	1105	26.718	34.8229	-2.10191
33042.9	1109	27.301	34.9344	-2.12243
33044	1113	27.8963	36.0351	-2.13366
33043.5	1117	28.5043	35.4977	-2.16023
33043.7	1121	29.1255	35.7374	-2.17955
33043.7	1125	29.7603	35.6931	-2.20152
33043.5	1129	30.4094	35.4565	-2.22532
33044.9	1133	31.0732	36.8656	-2.23392
33046.1	1137	31.7522	38.1145	-2.24443
33046.4	1141	32.4472	38.3817	-2.26375
33046.9	1145	33.1586	38.8626	-2.28129
33047.6	1149	33.8872	39.6168	-2.29662
33047.6	1153	34.6336	39.5771	-2.31874
33048.4	1157	35.3985	40.4427	-2.33337
33049.2	1161	36.182	41.2489	-2.34869
33048.3	1165	36.9838	40.3115	-2.37827
33048.8	1169	37.8031	40.7573	-2.39651
33049.4	1173	38.6392	41.4076	-2.41311
33051.6	1177	39.4915	43.5725	-2.41794
33053.2	1181	40.3591	45.2427	-2.42714
33050.7	1185	41.241	42.7282	-2.46781
33053.3	1189	42.1362	45.3496	-2.46944
33052.1	1193	43.0437	44.1237	-2.49988
33052.5	1197	43.962	44.5267	-2.51796
33052.4	1201	44.89	44.3573	-2.54012
33055.3	1205	45.8261	47.2626	-2.53961
33053.1	1209	46.7688	45.0504	-2.57596
33054.2	1213	47.7163	46.1695	-2.58783
33055.9	1217	48.6667	47.9298	-2.59508
33054.8	1221	49.6182	46.7878	-2.62248
33055	1225	50.5686	47.0214	-2.6398
33057.1	1229	51.5175	49.1115	-2.64389
33057.2	1233	52.4655	49.2092	-2.66146
33056.3	1237	53.4133	48.2687	-2.6858
33056.7	1241	54.3614	48.7282	-2.70024
33057.2	1245	55.3108	49.2336	-2.71411
33058.9	1249	56.2623	50.8779	-2.72022
33062.5	1243	49.9148	53.5191	-2.58364
33062.6	1247	51.8133	53.6458	-2.62018
33061.2	1251	53.7089	52.229	-2.66503
33063.3	1255	55.6074	54.2931	-2.68685
33064.5	1259	57.5154	55.5252	-2.71311
33065.3	1263	59.4414	56.3038	-2.7414
33065.9	1267	61.3948	56.9389	-2.77
33065.9	1271	63.3872	56.8763	-2.8023
33068.4	1275	65.4243	59.3725	-2.81962
33067.6	1279	67.4942	58.5939	-2.85516
33068.4	1283	69.5794	59.374	-2.88118
33068.9	1287	71.66	59.9313	-2.90753
33070.8	1291	73.7125	61.829	-2.92538
33070.7	1295	75.7105	61.6901	-2.95288
33073.6	1299	77.6373	64.5634	-2.96283
33076.9	1303	79.4942	67.9115	-2.96962
33078.6	1307	81.2846	69.6061	-2.98367
33079	1311	83.0138	70.0412	-3.00265
33081.6	1315	84.6876	72.5634	-3.01082
33078.8	1319	86.2836	69.7954	-3.04245
33078.2	1323	87.7329	69.1603	-3.06216
33079.4	1327	88.9526	70.4366	-3.06987
33076.7	1331	89.8474	67.6947	-3.09311
33076.2	1335	90.3376	67.171	-3.10114
33075.3	1339	90.4696	66.3282	-3.10681
33072.8	1343	90.341	63.8092	-3.11829
33070.4	1347	90.0711	61.3832	-3.12822
33069.2	1351	90.0711	60.2397	-3.13449
33068.9	1355	90.0711	59.8779	-3.1365
33067.9	1359	90.0711	58.8947	-3.14202
33067.2	1363	90.0711	58.1969	-3.14599
33067.4	1367	90.0711	58.3634	-3.14504
33066.8	1371	90.0711	57.7649	-3.14847
33067.1	1375	90.0711	58.1099	-3.14649
33087.8	1379	90.0711	78.8168	-3.04489
33216.1	1383	90.0711	207.134	-2.72281
33196.4	1387	90.0711	187.373	-2.75623
33074.6	1391	90.0711	65.6122	-3.10601
33066.4	1395	90.0711	57.4031	-3.15057
33065.2	1399	90.0711	56.1725	-3.15779
33063.9	1403	90.0711	54.9389	-3.16519
33064.2	1407	90.0711	55.1527	-3.1639
33062.9	1411	90.0711	53.9023	-3.17154
33063.5	1415	90.0711	54.4809	-3.16798
33063.3	1419	90.0711	54.3069	-3.16905

## Sheet: Sheet10
Depth [um]	Power [mW]
140	1.99612
464	6.28557
750	16.3815
1069	22.1822
1243	49.251
1343	90.5295
1400	90.5295
