# Supplementary material for: High-resolution structural and functional deep brain imaging using adaptive optics three-photon microscopy
Source: Nat Methods. 2021 Sep 30;18(10):1253–8. doi: 10.1038/s41592-021-01257-6 (PMC8490155; doi:10.1038/s41592-021-01257-6)
Supplement: Source Data Extended Data Fig. 4 — Source data for Extended Data Fig. 4 [file 41592_2021_1257_MOESM17_ESM.xls]

## Sheet: Ext Fig 4b
	AO full			AO system
	Dimension [um]	norm. Intensity		Dimension [um]	norm. Intensity
	-14.3718	0.0364913		-14.3718	0.00150192
	-13.8395	0.0340254		-13.8395	0.00106214
	-13.3072	0.0271156		-13.3072	0.00245609
	-12.7749	0.0218004		-12.7749	0.00637018
	-12.2426	0.0130585		-12.2426	0.0112133
	-11.7104	0.0141318		-11.7104	0.0106088
	-11.1781	0.0191677		-11.1781	0.00769555
	-10.6458	0.0177305		-10.6458	0.00516028
	-10.1135	0.0200709		-10.1135	0.00663813
	-9.5812	0.0181597		-9.5812	0.00578555
	-9.0489	0.024295		-9.0489	0.00519402
	-8.5166	0.0274624		-8.5166	0.00358927
	-7.9843	0.0250486		-7.9843	0.00539995
	-7.452	0.0247185		-7.452	0.00611342
	-6.9197	0.0413875		-6.9197	0.00682952
	-6.3874	0.0953347		-6.3875	0.00541711
	-5.8552	0.176405		-5.8552	0.0107306
	-5.3229	0.270909		-5.3229	0.0233289
	-4.7906	0.382109		-4.7906	0.0407799
	-4.2583	0.509508		-4.2583	0.0517196
	-3.726	0.670678		-3.726	0.0668093
	-3.1937	0.810635		-3.1937	0.0859004
	-2.6614	0.894002		-2.6614	0.120091
	-2.1291	0.942937		-2.1291	0.160085
	-1.5968	0.953828		-1.5968	0.194649
	-1.0645	0.98399		-1.0646	0.220616
	-0.5323	0.998019		-0.5323	0.239317
	0	1		0	0.247236
	0.5323	0.965868		0.5323	0.239869
	1.0646	0.879508		1.0646	0.220413
	1.5969	0.772817		1.5969	0.198448
	2.1292	0.658527		2.1292	0.182448
	2.6615	0.535996		2.6615	0.157078
	3.1938	0.426853		3.1938	0.137338
	3.7261	0.324274		3.7261	0.103686
	4.2583	0.246484		4.2583	0.079119
	4.7906	0.165847		4.7906	0.0512319
	5.3229	0.0987161		5.3229	0.0344921
	5.8552	0.0564928		5.8552	0.0242839
	6.3875	0.071583		6.3875	0.0237459
	6.9198	0.136005		6.9198	0.0282746
	7.4521	0.222422		7.4521	0.0260352
	7.9844	0.292966		7.9844	0.0200347
	8.5167	0.340838		8.5167	0.0226424
	9.049	0.365755		9.049	0.0302654
	9.5813	0.388127		9.5812	0.0427804
	10.1135	0.39901		10.1135	0.0533359
	10.6458	0.406626		10.6458	0.0653736
	11.1781	0.415801		11.1781	0.076266
	11.7104	0.435941		11.7104	0.0782769
	12.2427	0.470675		12.2427	0.0755301
	12.775	0.487345		12.775	0.0791561
	13.3073	0.497749		13.3073	0.0847554
	13.8396	0.487069		13.8396	0.0950773
	14.3719	0.482024		14.3719	0.101937
	14.9041	0.463901		14.9041	0.105309
	15.4364	0.445707		15.4364	0.106922
	15.9687	0.415367		15.9687	0.107731
	16.501	0.369134		16.501	0.101414
	17.0333	0.305814		17.0333	0.0977679
	17.5656	0.232832		17.5656	0.0880983
	18.0979	0.168309		18.0979	0.0794572
	18.6302	0.112914		18.6302	0.0575066
	19.1625	0.0753465		19.1625	0.0394857
	19.6948	0.0424108		19.6948	0.0262705
	20.2271	0.0245892		20.227	0.0188182
	20.7593	0.0108766		20.7593	0.0119945
	21.2916	0.00471919		21.2916	0.00858027
	21.8239	0		21.8239	0.0109339
	22.3562	0.000792737		22.3562	0.0111533
	22.8885	0.00570317		22.8885	0.00910236
	23.4208	0.0118156		23.4208	0.00337622
	23.9531	0.015685		23.9531	0
	24.4854	0.0153251		24.4854	0.00159907
	25.0177	0.0168341		25.0177	0.00138493
	25.5499	0.0158789		25.5499	0.00205761
	26.0822	0.0140567		26.0822	0.0028734

## Sheet: Ext Fig 4c
	AO full			AO system
	Dimension [um]	norm. Intensity		Dimension [um]	norm Intensity
	-12.0105	0.0421853		-10.5092	0.0434566
	-11.5101	0.0243273		-10.0088	0.0378931
	-11.0096	0		-9.5083	0.0488559
	-10.5092	0.00327075		-9.0079	0.0333926
	-10.0087	0.0600148		-8.5074	0.0165941
	-9.5083	0.165007		-8.007	0.0129298
	-9.0079	0.252989		-7.5066	0.00794638
	-8.5074	0.27985		-7.0061	0.0339994
	-8.007	0.233876		-6.5057	0.0653962
	-7.5065	0.168238		-6.0052	0.0683631
	-7.0061	0.111407		-5.5048	0.106962
	-6.5057	0.0904125		-5.0044	0.0940764
	-6.0052	0.110905		-4.5039	0.101359
	-5.5048	0.0997121		-4.0035	0.0652407
	-5.0043	0.0804983		-3.503	0.0436926
	-4.5039	0.0731271		-3.0026	0.0556019
	-4.0035	0.0620339		-2.5022	0.046005
	-3.503	0.0798893		-2.0017	0.0357515
	-3.0026	0.12584		-1.5013	0.0229548
	-2.5021	0.458306		-1.0008	0.0307317
	-2.0017	0.812438		-0.5004	0.0430604
	-1.5013	1		0	0.0457401
	-1.0008	0.801973		0.5005	0.0476524
	-0.5004	0.461137		1.0009	0.0877105
	0	0.203485		1.5013	0.112863
	0.5005	0.0875572		2.0018	0.112239
	1.0009	0.06437		2.5022	0.0916572
	1.5014	0.0385371		3.0027	0.0949726
	2.0018	0.0325333		3.5031	0.0937695
	2.5022	0.00766575		4.0035	0.050069
	3.0027	0.00570181		4.504	0.0203722
	3.5031	0.0266979		5.0044	0.0160044
	4.0036	0.0592951		5.5049	0.0345721
	4.504	0.0779718		6.0053	0.0520807
	5.0044	0.064683		6.5057	0.0687838
	5.5049	0.0798762		7.0062	0.0640771
	6.0053	0.117178		7.5066	0.0384198
	6.5058	0.117377		8.0071	0.028953
	7.0062	0.149121		8.5075	0.0386256
	7.5066	0.110425		9.0079	0.0534195
	8.0071	0.0878646		9.5084	0.0460589
	8.5075	0.0243719		10.0088	0.0427224
	9.008	0.0335428		10.5093	0.0428726
	9.5084	0.0584226		11.0097	0.0464826
	10.0088	0.0669902		11.5101	0.0541847
	10.5093	0.0689173		12.0106	0.0497359
	11.0097	0.0650262		12.511	0.0289968
	11.5102	0.0763554		13.0115	0.0421034
	12.0106	0.069215		13.5119	0.0629835
	12.511	0.0592824		14.0123	0.0783102
	13.0115	0.04041		14.5128	0.0848709
	13.5119	0.0320915		15.0132	0.0729914
	14.0124	0.100765		15.5137	0.0731757
	14.5128	0.267727		16.0141	0.0556071
	15.0132	0.487189		16.5145	0.0501207
	15.5137	0.578394		17.015	0.101802
	16.0141	0.51716		17.5154	0.0904782
	16.5146	0.331595		18.0159	0.078026
	17.015	0.206847		18.5163	0.0430433
	17.5154	0.125056		19.0167	0.0642154
	18.0159	0.140414		19.5172	0.0694563
	18.5163	0.108004		20.0176	0.0560935
	19.0168	0.106476		20.5181	0.0357633
	19.5172	0.0629559		21.0185	0.0284986
	20.0176	0.0959882		21.5189	0.0127722
	20.5181	0.0782791		22.0194	0.0169649
	21.0185	0.102708		22.5198	0.0484667
	21.5189	0.124232		23.0202	0.0803963
	22.0194	0.131484		23.5207	0.0619774
	22.5198	0.0919956		24.0211	0.0416245
	23.0203	0.051188		24.5216	0.0269453
	23.5207	0.0481826		25.022	0.0478109
	24.0211	0.0556273		25.5224	0.0519831
	24.5216	0.067146		26.0229	0.0508855
	25.022	0.0643765		26.5233	0.0408391
	25.5225	0.0560103		27.0238	0.0152339
	26.0229	0.0264309		27.5242	0
	26.5233	0.00941955		28.0246	0.033464
	27.0238	0.0286338		28.5251	0.073737
	27.5242	0.0407226		29.0255	0.101509
	28.0247	0.0450287		29.526	0.0592369
	28.5251	0.0599216		30.0264	0.0405926
	29.0255	0.135425		30.5268	0.0324676
	29.526	0.361384		31.0273	0.0690071
	30.0264	0.577841		31.5277	0.102345
	30.5269	0.651729		32.0282	0.0945842
	31.0273	0.485769		32.5286	0.0760271
	31.5277	0.233244		33.029	0.0534195
	32.0282	0.0695548		33.5295	0.044284
	32.5286	0.00798184		34.0299	0.0365553
	33.0291	0.012893		34.5304	0.0491466
	33.5295	0.0211244		35.0308	0.0875209
	34.0299	0.0337687		35.5312	0.11187
	34.5304	0.066112		36.0317	0.0700937
	35.0308	0.0800824		36.5321	0.0358977
	35.5313	0.099326		37.0326	0.0180051
	36.0317	0.244786		37.533	0.0749549
	36.5321	0.58051		38.0334	0.0994985
	37.0326	0.820186		38.5339	0.0766067
	37.533	0.784103		39.0343	0.0284653
	38.0335	0.465903		39.5348	0.0430398
	38.5339	0.227733		40.0352	0.0551584
	39.0343	0.115755		40.5356	0.0662013
	39.5348	0.0750836		41.0361	0.0318639
	40.0352	0.0734034		41.5365	0.0448116
	40.5357	0.0206822		42.037	0.0336671
	41.0361	0.0395773		42.5374	0.0207037

## Sheet: Ext Fig 4e
	AO full			AO system
	Dimension [um]	norm. Intensity		Dimension [um]	norm Intensity
	-9.49	0.0302885		-8.99	0.0116652
	-9.18	0.0420337		-8.68	0.0405428
	-8.87	0.0404339		-8.37	0.0447387
	-8.56	0.0264943		-8.06	0.0289186
	-8.25	0.0119895		-7.75	0.0260425
	-7.94	0.0175103		-7.44	0.0307924
	-7.63	0.000442809		-7.13	0.0253313
	-7.32	0.0236856		-6.82	0.0213167
	-7.01	0.0102505		-6.51	0.0115183
	-6.7	0.0121203		-6.2	0.028899
	-6.39	0.0187205		-5.89	0.0475233
	-6.08	0.0190086		-5.58	0.0250147
	-5.77	0		-5.27	0.0166917
	-5.46	0.00341268		-4.96	0.00961711
	-5.15	0.0206268		-4.65	0.019121
	-4.84	0.0223364		-4.34	0.029246
	-4.53	0.0129474		-4.03	0.0209122
	-4.22	0.0262511		-3.72	0.014308
	-3.91	0.0347093		-3.41	0.00450782
	-3.6	0.00658681		-3.1	0.0149042
	-3.29	0.00142012		-2.79	0.0439089
	-2.98	0.0261959		-2.48	0.0417155
	-2.67	0.0658195		-2.17	0.0306655
	-2.36	0.0971132		-1.86	0.0396594
	-2.05	0.110845		-1.55	0.0429583
	-1.74	0.139743		-1.24	0.038614
	-1.43	0.244046		-0.93	0.0431485
	-1.12	0.54797		-0.62	0.0737095
	-0.81	0.913932		-0.31	0.0990541
	-0.5	1		0	0.119995
	-0.19	0.687064		0.31	0.110172
	0.12	0.393718		0.62	0.103893
	0.43	0.18638		0.93	0.0991029
	0.74	0.0927709		1.24	0.0499373
	1.05	0.0550709		1.55	0.0242396
	1.36	0.0350708		1.86	0.0197443
	1.67	0.029947		2.17	0.0205446
	1.98	0.0384002		2.48	0.0117551
	2.29	0.0356815		2.79	0.0220405
	2.6	0.0269301		3.1	0.0287652
	2.91	0.0142096		3.41	0.036454
	3.22	0.0266955		3.72	0.0443065
	3.53	0.03751		4.03	0.0240441
	3.84	0.0353029		4.34	0.021115
	4.15	0.040756		4.65	0.0336491
	4.46	0.063756		4.96	0.0332608
	4.77	0.16489		5.27	0.0188829
	5.08	0.220845		5.58	0.018498
	5.39	0.195018		5.89	0.0202665
	5.7	0.12493		6.2	0.0278275
	6.01	0.0917807		6.51	0.0341394
	6.32	0.117363		6.82	0.0351733
	6.63	0.149789		7.13	0.0249338
	6.94	0.174547		7.44	0.0196311
	7.25	0.366742		7.75	0.0352363
	7.56	0.505847		8.06	0.0665971
	7.87	0.463092		8.37	0.0751604
	8.18	0.321213		8.68	0.0629749
	8.49	0.163994		8.99	0.0771791
	8.8	0.0796872		9.3	0.0798682
	9.11	0.0410714		9.61	0.0582157
	9.42	0.0452887		9.92	0.0387585
	9.73	0.0646456		10.23	0.0304204
	10.04	0.0996318		10.54	0.0407115
	10.35	0.135554		10.85	0.0302785
	10.66	0.132494		11.16	0.0171218
	10.97	0.120077		11.47	0.0109918
	11.28	0.152809		11.78	0.018307
	11.59	0.193635		12.09	0.0314302
	11.9	0.191722		12.4	0.0289913
	12.21	0.140436		12.71	0.0246082
	12.52	0.074882		13.02	0.0230344
	12.83	0.0280365		13.33	0.0212021
	13.14	0.029353		13.64	0.0370562
	13.45	0.0157278		13.95	0.0379041
	13.76	0.0263329		14.26	0.0263865
	14.07	0.0652611		14.57	0.0236976
	14.38	0.120332		14.88	0.0131562
	14.69	0.163866		15.19	0.0251494
	15	0.160521		15.5	0.0306342
	15.31	0.11493		15.81	0.0242533
	15.62	0.0434593		16.12	0.0222524
	15.93	0.0163927		16.43	0.0275177
	16.24	0.027477		16.74	0.0357847
	16.55	0.0301345		17.05	0.0279493
	16.86	0.0172335		17.36	0.0283569
	17.17	0.0240184		17.67	0.0306377
	17.48	0.0314487		17.98	0.0299742
	17.79	0.0230141		18.29	0.0281327
	18.1	0.0198695		18.6	0.0206586
	18.41	0.0100609		18.91	0.027203
	18.72	0.0208474		19.22	0.0133533
	19.03	0.0270044		19.53	0.00685454
	19.34	0.0293962		19.84	0.0179386
	19.65	0.0185436		20.15	0.00968185
	19.96	0.0332546		20.46	0.0186049
	20.27	0.0194761		20.77	0.0224056
	20.58	0.0430857		21.08	0.0285305
	20.89	0.104937		21.39	0.0388512
	21.2	0.113071		21.7	0.0297449
	21.51	0.0724669		22.01	0.0150141
	21.82	0.0868261		22.32	0.0155156
	22.13	0.0573331		22.63	0.015222
	22.44	0.00669652		22.94	0.0187685
	22.75	0.0248211		23.25	0.00482179
	23.06	0.0357666		23.56	0.00610398
	23.37	0.0270375		23.87	0.0100048
	23.68	0.0272058		24.18	0.0161559
	23.99	0.0169379		24.49	0.00643549
	24.3	0.0237776		24.8	0
	24.61	0.0297468		25.11	0.0364322
	24.92	0.0291159		25.42	0.00623649
	25.23	0.00494378		25.73	0.00280069
	25.54	0.0214645		26.04	0.0199028
	25.85	0.0159856		26.35	0.0249526
	26.16	0.016474		26.66	0.0290663
	26.47	0.0239616		26.97	0.0446593
	26.78	0.0269731		27.28	0.0227089
	27.09	0.0283491		27.59	0.0169873
	27.4	0.0248265		27.9	0.0228343
	27.71	0.0158651		28.21	0.0149677
	28.02	0.0297304		28.52	0.0401281

## Sheet: Ext Fig 4g
	wavenumber k [1/um]	AO full	AO system
	0	19.5182	19.4881
	0.012207	16.6505	15.5368
	0.0244141	16.4697	15.3342
	0.0366211	16.2646	15.1713
	0.0488281	16.0186	14.8902
	0.0610352	15.6329	14.4603
	0.0732422	15.2843	14.2581
	0.0854492	14.8154	13.6638
	0.0976562	14.3611	13.2514
	0.109863	14.162	12.9255
	0.12207	14.2122	12.9045
	0.134277	14.2784	12.7342
	0.146484	14.1844	12.809
	0.158691	14.0376	12.5716
	0.170898	13.9337	12.5161
	0.183105	13.6204	12.3062
	0.195313	13.5351	12.1586
	0.20752	13.4046	12.0203
	0.219727	13.4253	11.9497
	0.231934	13.4111	11.961
	0.244141	13.3823	11.8383
	0.256348	13.2772	11.7461
	0.268555	13.1544	11.6447
	0.280762	13.1283	11.5879
	0.292969	13.0153	11.4405
	0.305176	12.9668	11.421
	0.317383	12.9625	11.33
	0.32959	12.8029	11.2976
	0.341797	12.7643	11.2657
	0.354004	12.7604	11.1925
	0.366211	12.6564	11.2011
	0.378418	12.5325	11.1589
	0.390625	12.5075	11.1052
	0.402832	12.5111	11.1223
	0.415039	12.3922	11.0416
	0.427246	12.4372	11.0984
	0.439453	12.4226	11.0286
	0.45166	12.3018	11.0283
	0.463867	12.2581	10.9936
	0.476074	12.1729	11.0069
	0.488281	12.133	10.9847
	0.500488	12.1587	10.934
	0.512695	12.0708	10.9348
	0.524902	12.0608	10.9883
	0.537109	11.9856	10.9134
	0.549316	12.0127	10.9465
	0.561523	11.9379	10.9069
	0.57373	11.8742	10.8782
	0.585938	11.8233	10.8783
	0.598145	11.7983	10.8987
	0.610352	11.7325	10.8165
	0.622559	11.6394	10.8593
	0.634766	11.6723	10.8324
	0.646973	11.6104	10.8451
	0.65918	11.5969	10.8619
	0.671387	11.579	10.8003
	0.683594	11.5511	10.8337
	0.695801	11.476	10.8381
	0.708008	11.4742	10.8639
	0.720215	11.5026	10.8758
	0.732422	11.4755	10.8986
	0.744629	11.4586	10.8461
	0.756836	11.3928	10.9148
	0.769043	11.3577	10.8218
	0.78125	11.3586	10.8391
	0.793457	11.3043	10.8319
	0.805664	11.3132	10.8521
	0.817871	11.3029	10.823
	0.830078	11.2879	10.8272
	0.842285	11.2998	10.8375
	0.854492	11.2551	10.794
	0.866699	11.2203	10.7349
	0.878906	11.2397	10.7917
	0.891113	11.2102	10.7648
	0.90332	11.1948	10.8304
	0.915527	11.2091	10.7773
	0.927734	11.1664	10.7515
	0.939941	11.2191	10.8304
	0.952148	11.1712	10.8328
	0.964355	11.1804	10.8156
	0.976563	11.164	10.8228
	0.98877	11.1643	10.8213
	1.00098	11.1763	10.815
	1.01318	11.1336	10.8146
	1.02539	11.1708	10.8424
	1.0376	11.156	10.7675
	1.0498	11.1559	10.8229
	1.06201	11.1421	10.839
	1.07422	11.1438	10.8047
	1.08643	11.1336	10.87
	1.09863	11.1161	10.8313
	1.11084	11.0773	10.8222
	1.12305	11.1118	10.7684
	1.13525	11.1325	10.8475
	1.14746	11.1163	10.8041
	1.15967	11.1139	10.7826
	1.17188	11.1261	10.7899
	1.18408	11.0642	10.7783
	1.19629	11.0884	10.7962
	1.2085	11.0698	10.7704
	1.2207	11.0677	10.783
	1.23291	11.067	10.8018
	1.24512	11.0294	10.8072
	1.25732	11.0639	10.778
	1.26953	11.033	10.8104
	1.28174	11.0844	10.7739
	1.29395	11.0357	10.7531
	1.30615	11.0218	10.8088
	1.31836	11.0686	10.7571
	1.33057	11.0445	10.7649
	1.34277	11.0656	10.7531
	1.35498	11.0439	10.7697
	1.36719	11.0687	10.7671
	1.37939	11.0457	10.7661
	1.3916	11.0485	10.7864
	1.40381	11.0433	10.7614
	1.41602	11.0396	10.7905
	1.42822	11.0525	10.7879
	1.44043	11.0371	10.783
	1.45264	11.0006	10.7541
	1.46484	11.0136	10.7344
	1.47705	11.0042	10.7422
	1.48926	11.0191	10.7823
	1.50146	11.002	10.7494
	1.51367	11.0012	10.7447
	1.52588	11.0022	10.7324
	1.53809	10.958	10.7186
	1.55029	10.9896	10.6963

## Sheet: Ext Fig 4f
	AO full			AO system
	Dimension [um]	norm. Intensity		Dimension [um]	norm Intensity
	-8.68	0.00731939		-8.06	0.00331715
	-8.37	0.00955822		-7.75	0.0032317
	-8.06	0.00963411		-7.44	0.00629241
	-7.75	0		-7.13	0.00637275
	-7.44	0.00157923		-6.82	0.00254504
	-7.13	0.00438691		-6.51	0
	-6.82	0.00515718		-6.2	0.00730391
	-6.51	0.0100716		-5.89	0.0141207
	-6.2	0.00787985		-5.58	0.0061992
	-5.89	0.00588809		-5.27	0.00245999
	-5.58	0.00520228		-4.96	0.00952945
	-5.27	0.00921296		-4.65	0.0251005
	-4.96	0.0273285		-4.34	0.0427503
	-4.65	0.0825994		-4.03	0.0708354
	-4.34	0.237726		-3.72	0.114772
	-4.03	0.51508		-3.41	0.137461
	-3.72	0.746974		-3.1	0.170131
	-3.41	0.825661		-2.79	0.217149
	-3.1	0.884		-2.48	0.210916
	-2.79	0.914201		-2.17	0.243646
	-2.48	0.931673		-1.86	0.264635
	-2.17	0.961283		-1.55	0.277498
	-1.86	0.993353		-1.24	0.278273
	-1.55	0.982977		-0.93	0.279218
	-1.24	0.975343		-0.62	0.308432
	-0.93	0.985081		-0.31	0.330845
	-0.62	1		0	0.330282
	-0.31	0.973796		0.31	0.34676
	0	0.969701		0.62	0.347027
	0.31	0.964516		0.93	0.335929
	0.62	0.95319		1.24	0.333584
	0.93	0.957279		1.55	0.342919
	1.24	0.953709		1.86	0.33919
	1.55	0.916925		2.17	0.324908
	1.86	0.870506		2.48	0.321354
	2.17	0.849448		2.79	0.324825
	2.48	0.815992		3.1	0.340612
	2.79	0.814459		3.41	0.336774
	3.1	0.813755		3.72	0.309405
	3.41	0.830773		4.03	0.285371
	3.72	0.827776		4.34	0.287242
	4.03	0.791803		4.65	0.272207
	4.34	0.745953		4.96	0.254383
	4.65	0.690087		5.27	0.219707
	4.96	0.592517		5.58	0.181622
	5.27	0.436251		5.89	0.119056
	5.58	0.204811		6.2	0.0816101
	5.89	0.0964148		6.51	0.0620832
	6.2	0.0444328		6.82	0.0254152
	6.51	0.0146841		7.13	0.0121074
	6.82	0.00624592		7.44	0.0106977
	7.13	0.00497824		7.75	0.00800273
	7.44	0.00849942		8.06	0.0142589
	7.75	0.00732913		8.37	0.0172227
	8.06	0.0140155		8.68	0.013483
	8.37	0.0227684		8.99	0.0137529
	8.68	0.0414605		9.3	0.0148533
	8.99	0.064015		9.61	0.0155368
	9.3	0.127671		9.92	0.0145639
	9.61	0.130037		10.23	0.0143908
	9.92	0.0817792		10.54	0.00933831
	10.23	0.0506669		10.85	0.0130657
	10.54	0.0330058		11.16	0.0111666
	10.85	0.018756		11.47	0.0116049
	11.16	0.0104036		11.78	0.0167171
	11.47	0.00955652		12.09	0.0185555
	11.78	0.0102219		12.4	0.00919995
	12.09	0.00815972		12.71	0.00342109
	12.4	0.00842707		13.02	0.00123909
	12.71	0.0118132		13.33	0.0132494
	13.02	0.0191502		13.64	0.00666994
	13.33	0.0082406		13.95	0.00188495
	13.64	0.00783295		14.26	0.000960651
	13.95	0.0105132		14.57	0.00174901
	14.26	0.0116952		14.88	0.00464111
