# Supplementary material for: High-resolution structural and functional deep brain imaging using adaptive optics three-photon microscopy
Source: Nat Methods. 2021 Sep 30;18(10):1253–8. doi: 10.1038/s41592-021-01257-6 (PMC8490155; doi:10.1038/s41592-021-01257-6)
Supplement: Source Data Extended Data Fig. 5 — Source data for Extended Data Fig. 5 [file 41592_2021_1257_MOESM18_ESM.xls]

## Sheet: Ext Fig 5b
No. Iterations	SBR <1	SBR~1	SBR~22
0	1	1	1
1	0.644926	1.80756	2.10299
2	0.964387	2.69929	2.38218
3	0.882714	2.87737	2.69311
4	2.06031	3.07807	2.83617
5	3.1053	2.96154	3.10742
