# Supplementary material for: High-resolution structural and functional deep brain imaging using adaptive optics three-photon microscopy
Source: Nat Methods. 2021 Sep 30;18(10):1253–8. doi: 10.1038/s41592-021-01257-6 (PMC8490155; doi:10.1038/s41592-021-01257-6)
Supplement: Source Data Extended Data Fig. 6 — Source data for Extended Data Fig. 6 [file 41592_2021_1257_MOESM19_ESM.xls]

## Sheet: Ext Fig 6
Data Set 1
Centroids [um]	[-105.642795918756,73.0300506028533,-12.3474581113771]	[-38.4489399983095,-4.46272988170325,-12.7289881381242]	[11.9994918943415,-98.7328188191350,-12.4852683690495]	[-22.8864855154172,118.499386521827,-5.70149413468999]	[-85.9164332779990,49.9329317350877,-8.34598384780682]	[-60.5472954359753,75.8514345745302,-7.47784755456986]	[14.3799165081987,57.9983608971527,-5.92479335138908]	[34.6721195152707,-64.8696488490885,-5.80647160657419]	[81.2059454215279,36.7147889250976,-6.02175676011841]	[-110.460456136661,74.5526074610496,-4.62135098183566]	[-61.3738112730793,111.120122357336,-3.61422764506760]	[54.7516593496971,-49.6135742334557,-1.97903369667203]	[0,0,0]	[-61.4256819275325,-13.7147192716237,-3.15274436507643]	[49.7719719632921,30.9976616807573,-1.23989883662114]	[43.0500407463609,-38.5225896419940,-0.474898836621142]	[21.8193959449330,-67.2207433680092,0.461346143298536]	[25.2729243442445,-32.7838436955868,0.762620364607736]	[-54.1534880343089,-75.2915454680972,1.08691896354678]	[-15.9065486099857,-85.1574377182256,2.29201054849213]	[-31.7023804385001,108.523792763387,3.60943741429060]	[-16.4263237760562,79.9920476456696,2.54421143906808]	[73.8682405034951,-25.4622602552302,3.30283340381602]	[109.069246833636,95.5699341937229,3.21280743400592]	[119.279090839620,69.6593814478008,2.67827862141243]	[-77.4208198200879,2.37460534711271,6.93169157732221]	[14.6609737947940,-109.589719271624,5.94176783004552]	[29.2857366440524,2.34208192419096,10.9307439137526]	[-2.99894719506888,55.3201644493065,10.5745197680300]	[-87.3248964790000,42.1615519148170,13.1786322368252]	[101.517027593021,56.3117604791551,14.4608488269303]	[-65.7215319457341,-17.3594953910267,16.0055738001948]	[-59.6349097571380,-86.4727837877527,14.6612378761285]	[21.2213370426572,28.1547251728208,15.1584344967122]	[-88.8134376564752,-63.2235353925305,18.5806217343276]	[123.312629624637,41.0331317312417,17.6369684031114]	[121.658942581327,94.1697792086195,18.4619046081610]	[67.1878745103575,-22.5782851630966,20.8512639540765]	[38.9944921317793,57.7575445964423,20.3891066606302]	[-109.161267693226,-67.7016045175253,19.7979153710291]	[-93.2682844469643,-96.0718621287665,21.1903942036719]	[-12.3593597558362,-84.4107644693638,25.5464288469947]	[-14.0732810128983,97.5837182283763,21.8198928300455]	[40.8912612312381,13.6456218797623,24.2138893652268]	[-81.7126395655299,34.0684386231132,23.2899257247824]	[46.0111896503670,-49.8861478430523,29.7662576259639]	[18.0663681885358,-74.6065054515454,33.8803271520794]	[-58.3716964670430,-112.967805691377,39.4450747083524]	[43.3214583429969,-109.943540232322,39.9837983977311]
Distance xy [um]	181.084	54.577	140.238	170.172	140.115	136.846	84.2537	103.711	125.659	187.904	178.989	104.18	0	88.7428	82.6758	81.4548	99.6493	58.3662	130.769	122.149	159.414	115.142	110.168	204.473	194.763	109.215	155.898	41.4247	78.116	136.728	163.686	95.8455	148.11	49.7119	153.716	183.244	216.924	99.9409	98.261	181.116	188.797	120.288	139.017	60.7823	124.828	95.6896	108.236	179.292	166.621
Distance z [um]	-37.0424	-38.187	-37.4558	-17.1045	-25.038	-22.4335	-17.7744	-17.4194	-18.0653	-13.8641	-10.8427	-5.9371	0	-9.45823	-3.7197	-1.4247	1.38404	2.28786	3.26076	6.87603	10.8283	7.63263	9.9085	9.63842	8.03484	20.7951	17.8253	32.7922	31.7236	39.5359	43.3825	48.0167	43.9837	45.4753	55.7419	52.9109	55.3857	62.5538	61.1673	59.3937	63.5712	76.6393	65.4597	72.6417	69.8698	89.2988	101.641	118.335	119.951
Z21 I_ratio	0.816289	5.04864	2.23619	1.89962	1.94855	2.53032	5.44323	3.01744	4.23395	0.393045	1.48661	2.28139	4.57288	5.19538	5.04675	2.52825	2.69185	3.49572	1.9434	3.12199	2.06339	3.60542	1.91428	2.96279	1.77428	2.45024	1.83051	4.4291	10.3042	1.70551	4.31987	3.21741	2.08548	4.68418	1.25829	3.88834	4.04637	2.36013	5.68153	0.564305	0.581608	2.28596	2.39232	3.93228	2.1793	2.80279	3.66044	1.63122	1.93075
Z35 I_ratio	1.30384	4.3093	1.69398	1.59204	2.34199	2.58087	4.88485	3.08832	4.91197	0.90168	1.57543	2.5618	4.18853	3.72385	5.00916	2.57112	2.81381	3.51164	1.98747	2.78136	2.03275	3.58196	2.53228	2.08192	1.71453	2.62589	1.80692	4.66775	8.70477	2.28726	4.09894	2.97265	2.17455	4.60612	1.44383	3.11675	3.08129	2.81438	5.0146	0.844194	0.901614	2.2145	2.37125	3.9535	2.20993	2.97313	3.97398	1.6762	1.89053
Z60 I_ratio	1.05324	3.77759	1.63451	1.54316	2.51124	2.80009	4.99554	2.83184	4.24555	1.16547	1.5338	2.66913	5.65767	4.395	5.64843	2.66855	2.79206	3.74038	1.82442	3.00301	1.67155	2.95062	1.90243	2.40707	2.35576	2.74174	1.82225	4.78694	8.57899	2.28396	3.64419	2.49343	1.8949	4.96467	1.44213	3.19014	4.46819	2.15964	5.30041	0.886916	0.75312	2.08143	1.95262	3.71317	2.50514	2.36123	2.95241	1.20252	1.36442
system	1.66931	2.1499	1.61285	0.900929	2.40499	1.96297	2.55584	2.57711	2.95946	2.02058	1.14546	1.87479	2.34487	2.73323	2.69671	1.87467	1.76577	2.05108	1.59682	2.26802	1.48161	2.99305	1.54227	2.07742	1.54497	2.39375	1.26769	2.29826	5.42087	2.55919	2.61087	2.22649	1.70958	2.37322	1.46681	2.23781	2.23976	1.73386	3.16067	1.59822	1.19544	1.71672	1.85431	2.44091	2.70258	1.99274	2.13251	1.38036	1.53185
Data Set 2
Centroids [um]	[-33.8935910832463,0.772378962034125,-53.2648032044584]	[-82.2695144964831,63.0182707153886,-52.6525990735975]	[3.05615225174297,115.676088185415,-50.8564160542680]	[55.8352265043949,-54.1862068965517,-50.4608519269777]	[111.215262943749,-40.6879768080562,-47.0155630149527]	[4.67392619479733,-43.2914700544465,-45.4418632788869]	[10.4470764617691,112.289155422289,-44.9355322338831]	[-9.08570911394696,96.4794099013486,-42.9649742058105]	[8.48059633549561,-115.041652441106,-45.8692386480027]	[-47.7345478204294,27.3037302103665,-42.8949251789200]	[55.3069780408303,-97.3772516726711,-41.3802110138960]	[-76.7207237965176,-23.9360418800501,-42.7108228064186]	[12.5586060472948,85.5666593454865,-43.1781243136394]	[-118.032010157712,-26.7024859663192,-42.0475140336808]	[-104.130649164054,-25.2197296238245,-40.9990203761756]	[-86.0980036297641,113.896249243799,-42.4313369630974]	[-39.4302947536133,-122.417890064869,-42.3048822123592]	[12.4056925543163,-105.495702445513,-38.7446536375729]	[-31.9803102932839,-23.4965207978970,-41.1357661976187]	[42.5142717395102,93.7025469028404,-38.7633371763966]	[15.3431961438636,71.0331479421580,-38.4492769744160]	[48.1028735632184,58.5429597701149,-39.5179597701149]	[-119.747126436782,-15.2006647278770,-37.8836726215206]	[-20.7650547236342,-22.3113064981454,-36.1787333424921]	[-35.6416842599109,56.9988271170537,-35.7743373211354]	[6.35146511251416,-20.1261129998381,-36.2870325400680]	[41.6301462904911,-94.9316614420063,-35.7774294670846]	[64.9536932353496,-89.3853872244206,-35.7580553985302]	[-105.954533844189,-44.3886760323542,-33.8261387824606]	[-63.1841493375450,16.4958541721506,-33.6275335614635]	[23.1663870767319,-118.451071761417,-34.5543336439888]	[83.8084291187739,46.8178335074887,-34.7875304771857]	[96.4489519945909,-41.7724814063557,-32.2765382014875]	[24.7171592775041,-106.806986117331,-28.2417151813704]	[79.1510084269200,-114.524513926681,-28.4597041507940]	[40.6898751581147,-49.5495242809217,-28.0581312214706]	[-30.5130838835901,7.20710617335708,-26.3651608846033]	[-115.826807711682,-102.143975820855,-25.5333150157989]	[-57.9376026272578,30.4554597701149,-23.0834359605911]	[76.1784549585672,-104.186206896552,-18.0742582197273]	[90.2528735632184,63.2799902865469,-14.5335114133074]	[40.9617343227121,118.508729812309,-13.2872108249673]	[-12.8306773506197,-91.4086612046457,-10.3929053749888]	[3.70825817860300,-74.6477453580902,-10.3984084880637]	[39.9560871738044,-93.7242031158334,-9.39677987093410]	[22.6491439594888,-102.236556546901,-9.40913109878628]	[78.7683374807442,25.9498755776751,-8.46533949520086]	[-34.2491840499503,84.8212005108557,-7.74301121044416]	[40.8230490018149,15.3523895946764,-8.40502117362372]
Distance xy [um]	47.8024	146.121	163.16	109.706	166.978	61.3957	159.011	136.638	162.649	77.5382	157.902	113.319	121.942	170.631	151.069	201.315	181.342	149.774	55.9546	145.084	102.467	106.836	170.198	42.9757	94.7872	29.7574	146.159	155.795	161.977	92.0758	170.18	135.358	148.2	154.578	196.293	90.4031	44.2073	217.749	92.2909	181.982	155.42	176.797	130.15	105.383	143.659	147.649	116.935	128.979	61.4963
Distance z [um]	-213.059	-210.61	-203.426	-201.843	-188.062	-181.767	-179.742	-171.86	-183.477	-171.58	-165.521	-170.843	-172.712	-168.19	-163.996	-169.725	-169.22	-154.979	-164.543	-155.053	-153.797	-158.072	-151.535	-144.715	-143.097	-145.148	-143.11	-143.032	-135.305	-134.51	-138.217	-139.15	-129.106	-112.967	-113.839	-112.233	-105.461	-102.133	-92.3337	-72.297	-58.134	-53.1488	-41.5716	-41.5936	-37.5871	-37.6365	-33.8614	-30.972	-33.6201
Z21 I_ratio	1.96748	1.5456	1.48455	1.88569	2.60611	2.82348	1.49266	2.03731	1.81663	2.1406	2.09981	1.88317	1.44546	1.61319	1.32416	1.48176	3.39385	1.66714	2.16029	1.75213	1.63379	1.72522	0.764505	2.14133	2.14559	2.93176	1.93525	1.86454	1.26034	1.81618	2.09154	1.27428	1.4211	1.92871	2.2604	2.57413	4.10063	1.42458	2.72225	2.39593	1.45678	1.52505	2.40285	2.44536	2.36372	2.00498	1.72656	2.08325	3.72388
Z35 I_ratio
Z60 I_ratio
system	2.11432	1.41152	1.61658	1.83458	1.63122	2.52414	1.50591	1.56419	2.46733	1.55023	1.9546	1.9302	1.38893	2.59786	2.26179	1.0086	6.31868	2.39768	2.1279	1.64609	1.50067	1.79143	2.15908	2.12286	1.59124	2.29619	1.72843	1.9222	2.11896	1.74131	2.17986	1.1819	1.15592	2.13273	1.82579	2.28686	2.36591	2.56409	1.57558	1.86982	1.40325	1.26617	2.10082	1.92963	2.36114	1.89414	1.58243	1.49257	1.85046
Data Set 3
Centroids [um]	[-48.1199673592367,118.622302429226,-16.2562927625384]	[-75.2198841299400,113.278315745914,-16.9428512311194]	[30.8682719405690,-79.5609197462632,-13.2408508350013]	[34.9379506278948,63.9052388228366,-9.09997373824190]	[82.7347724684059,-34.6329391983511,-12.3750338992244]	[-60.9768445386245,108.361202080524,-11.2764399922944]	[109.357364547309,-29.5698324022346,-5.64179303006119]	[-0.612898663460854,-108.405275440209,-6.73009923862056]	[-102.458924809964,1.08044082180911,-4.47824892389413]	[-59.5129333435372,90.5234895155736,-1.77886087089615]	[90.3480360979802,84.8117060593038,-4.91527288354104]	[-51.5121651960528,56.5703545136532,-1.46867331488540]	[0,0,0]	[61.2938125856435,-91.6000210814799,2.62199852429641]	[83.2278741546604,-26.3943938057434,4.14642752131726]	[112.943214334378,-20.3991006949176,4.90669709769723]	[16.8417605656030,-84.3325442666414,6.27830382223906]	[55.6399042298484,-30.1888800212822,5.03915935089119]	[60.4198525947365,-55.9342902335599,10.6803526956990]	[-95.9807724618810,91.0955811316000,12.0599613559037]	[-69.1745191117426,59.4898978482471,12.8898612501480]	[24.0445125247792,-55.1343485312669,11.0394665705533]	[66.7101370806980,119.742942928162,12.0386139344868]	[-17.7139629221080,-32.1844820837633,13.4099206490410]	[57.0501730308149,-99.9630670745391,14.8611265309979]	[109.376706500425,113.469902697103,15.7790521291946]	[11.7735136156317,-64.0988179094810,17.6684209105875]	[67.0509641376825,94.3785546945396,17.1943052802307]	[-101.706300519081,-23.2728296774390,22.3380953830697]	[-69.4185008189181,-85.2344910367728,21.7325615310404]	[32.5892153248447,-65.9683095595950,21.1124975186456]
Distance xy [um]	180.495	191.729	120.328	102.694	126.464	175.319	159.731	152.854	144.475	152.751	174.725	107.878	0	155.404	123.111	161.827	121.257	89.2561	116.094	186.583	128.644	84.8105	193.271	51.7995	162.287	222.22	91.8913	163.238	147.112	154.996	103.746
Distance z [um]	-65.0252	-67.7714	-52.9634	-36.3999	-49.5001	-45.1058	-22.5672	-26.9204	-17.913	-7.11544	-19.6611	-5.87469	0	10.488	16.5857	19.6268	25.1132	20.1566	42.7214	48.2398	51.5594	44.1579	48.1545	53.6397	59.4445	63.1162	70.6737	68.7772	89.3524	86.9302	84.45
Z21 I_ratio	0.457189	0.473298	0.643917	1.50307	1.14648	0.509401	0.67308	0.811475	0.445011	0.540681	0.486062	1.38771	3.29589	0.513768	0.759109	0.67091	0.963349	1.68247	0.689925	0.386339	0.728921	1.28016	0.792484	1.94209	0.538032	0.391755	0.867772	0.945014	0.79338	0.727086	1.00018
Z35 I_ratio	0.369096	0.431961	0.411916	1.58552	0.848482	0.321435	0.58703	0.414119	0.436011	0.38716	0.542994	1.5725	3.52006	0.368823	0.584281	0.47211	0.903467	1.49013	0.410083	0.351135	0.72177	0.920671	0.63009	1.31428	0.392943	0.340591	0.699725	0.891653	0.678761	0.481925	0.806197
Z60 I_ratio	0.374657	0.36477	0.438786	1.93394	0.480907	0.343216	0.611828	0.538254	0.354497	0.345905	0.468195	1.36136	5.91836	0.275794	0.298463	0.340412	0.664759	1.2045	0.285973	0.280505	0.611684	1.17594	0.768331	1.67587	0.222698	0.195989	0.690925	1.2458	0.626626	0.519686	0.550061
system
Data Set 4
Centroids [um]	[-14.9108649789030,98.8370839193624,-12.3551922175340]	[97.4794546850998,-96.1108977641236,-14.1049880525687]	[95.9356060606061,102.215488215488,-10.2824074074074]	[-77.7871621621622,5.60185185185185,-9.23285785785786]	[94.9805312954876,-71.4185266052078,-8.73873928513666]	[133.302131782946,-47.9066752799311,-5.00101205857020]	[32.5948581560284,48.6160362490150,-4.43488967691095]	[13.4840909090909,62.9473063973064,-2.64301346801347]	[0,0,0]	[93.5868055555556,-79.5196759259259,-0.501157407407407]	[-68.9583333333333,99.9894487510767,2.33774763135228]	[66.5144460362942,-89.2395999151013,5.70183328027168]	[-33.6022357723577,61.6083559168925,9.93466576332430]	[-53.3572404371585,-7.29432301153612,10.9498330297511]	[30.8237179487179,-103.667378917379,11.7560541310541]
Distance xy [um]	140.937	193.018	197.66	109.964	167.558	199.725	82.5295	90.7692	0	173.16	171.262	156.934	98.9484	75.9335	152.495
Distance z [um]	-49.4208	-56.42	-41.1296	-36.9314	-34.955	-20.004	-17.7396	-10.5721	0	-2.00463	9.35099	22.8073	39.7387	43.7993	47.0242
Z21 I_ratio	1.19434	1.43195	0.998006	2.03773	0.930592	1.00754	1.85036	2.7228	2.71276	1.02769	1.0033	0.966898	2.39018	2.12116	1.96886
Z35 I_ratio	1.27955	2.07268	1.01624	1.83876	0.881355	0.695512	1.79879	2.38292	2.30842	0.851425	0.872091	0.815963	2.26431	2.06001	1.53516
Z60 I_ratio	1.15631	2.02448	0.639141	1.42614	0.935721	0.619497	1.86576	2.76269	2.47341	0.905418	0.880373	0.936156	2.81544	1.39511	1.07154
system
Data Set 5
Centroids [um]	[68.6186749828035,44.6950621005202,-8.60154034021965]	[-67.2573753124261,-1.75110416259527,0.111619678471143]	[0,0,0]	[18.7246238030096,19.7228454172367,-0.894528043775649]	[8.40600487717838,77.8859144709451,8.61437221197883]	[-42.7005340567445,40.6272654903507,9.46625626994984]	[-43.9438556642490,95.5383837080247,14.6354386598869]	[67.4879880960952,-113.949600403197,15.1811685506516]	[74.1005553708558,36.0812236689357,15.1322589259923]	[-40.8020289819982,-45.1282217352881,16.7509170369115]	[-31.3597629304072,95.4207803358850,18.2384193905172]	[-28.1306146237221,61.3736633775569,18.9445600174844]	[-86.9071249687339,-120.811665271915,21.3289349757437]	[66.7477967085354,-64.6653898768810,20.4208017244953]	[6.25991792065663,54.2794129905025,21.4393745495197]	[43.9392428151714,-5.77171899080504,24.2742731475870]
Distance xy [um]	115.467	94.865	0	38.3458	110.457	83.1052	148.276	186.734	116.21	85.7827	141.623	95.1939	209.841	131.038	77.0413	62.4865
Distance z [um]	-34.4062	0.446479	0	-3.57811	34.4575	37.865	58.5418	60.7247	60.529	67.0037	72.9537	75.7782	85.3157	81.6832	85.7575	97.0971
Z21 I_ratio	1.47101	2.019	4.01265	1.91528	1.16496	1.75824	0.9817	0.429777	1.39833	1.43507	1.07628	1.39616	0.801353	1.10459	2.23366	2.02912
Z35 I_ratio	1.62151	1.68588	4.34904	1.96304	1.02529	1.73782	1.07487	0.279231	1.52476	1.04143	1.00988	1.64262	0.652273	0.689238	2.04316	1.73604
Z60 I_ratio	1.30549	1.4553	6.04057	2.62202	0.884994	1.78318	0.835783	0.276154	1.40346	0.90806	0.759185	1.5379	0.537443	0.653107	2.43042	1.71615
system
Data Set 6
Centroids [um]	[113.365445986356,11.7942727315204,-49.6341218110457]	[-6.62565421214666,-46.2456164287713,-45.8208333333333]	[-93.7545406791057,-55.7774226760800,-41.3866427130610]	[2.64459651257097,53.5354115977291,-36.6699817518248]	[-89.6125000000000,2.70138888888889,-33.9430555555556]	[-11.9637544802867,-26.9758512544803,-32.5581605222734]	[-1.46491090146750,-124.852175052411,-31.7189465408805]	[-43.0116769547325,-33.8383230452675,-31.1335905349794]	[-62.2667177629134,-65.5483509847640,-18.2650919732441]	[-6.03985042735043,-26.6477564102564,-24.9661324786325]	[-3.73519615587152,-48.8459781463928,-17.3966627172196]	[23.6792964693665,98.6991562824507,-19.7180295950156]	[24.6266748366013,-119.823692810458,-16.7748774509804]	[-5.34186507936508,-14.3382936507936,-17.7744047619048]	[-32.6494559931923,-71.6639527109166,-9.57138037928520]	[-85.9530017921147,83.4865143369176,-14.7434139784946]	[-6.84669827012642,48.7438705921491,-14.5154441117764]	[83.3236702127660,-25.9230791962175,-15.7806442080378]	[-100.428639932419,-84.8980048698072,-13.0855918306500]	[-90.1484477124183,-56.7097222222222,-13.1933823529412]	[-49.5687123700055,-77.2380473453749,-13.6681239737274]	[20.8149128142741,-41.2845397404704,-11.5580596107056]	[-66.5176490514905,37.4833672086721,-13.2354674796748]	[73.5236312886737,-10.2151701641108,-10.7506154156578]	[107.186619241192,-48.6548441734417,-11.1226626016260]	[-87.5513888888889,-3.30972222222221,-11.4208333333333]	[35.4475207684320,-58.0597222222222,-10.2264408099689]	[-90.8692049808429,-36.5114463601532,-9.80359195402299]	[-65.9289105989757,-38.5839707192162,-8.12945056780227]	[105.461657868276,-14.3443376068376,-9.35476998491704]	[-108.768055555556,-99.4597222222222,-9.46325757575757]	[56.2875000000000,31.7819444444445,-7.84305555555556]	[103.004681751288,66.6412711552612,-5.27778697571744]	[-29.8567002442003,51.2380799755800,-7.06259157509157]	[-21.8980706385118,60.1172008547009,-4.69866138763197]	[118.535878191856,92.2835489993099,-2.77735507246377]	[12.3479700854701,-40.0366452991453,-4.21506410256410]	[-56.9828703703704,-114.533796296296,-3.01527777777778]	[0,0,0]	[19.2429033485540,46.4329718417047,-1.88704337899544]	[63.4660024154589,72.7721618357488,-1.13242753623188]	[123.882791902072,-124.838253295669,0.0153248587570616]	[-77.1692049808429,-3.23903256704980,-0.207040229885060]	[-71.5182239057239,-125.978240740741,2.23977272727273]	[-17.7330273069680,-61.2952157416639,4.92592638750416]	[-9.56445195195195,-126.621884384384,2.88637387387387]	[94.5914237879645,-44.6991110167893,2.70887804187889]	[98.9891414141414,-110.255176767677,-0.281060606060606]	[76.3498271340010,83.3514365760611,3.77430257510730]
Distance xy [um]	160.708	65.8722	153.82	75.577	126.411	41.6088	176.054	77.165	127.476	38.5264	69.0739	143.115	172.483	21.5745	111.039	168.953	69.4035	123.041	185.422	150.168	129.404	65.1913	107.656	104.664	165.975	123.536	95.9158	138.081	107.709	150.07	207.815	91.1429	172.982	83.6163	90.2136	211.815	59.0756	180.376	0	70.87	136.149	247.982	108.904	204.257	89.9704	179.045	147.516	208.923	159.378
Distance z [um]	-148.902	-137.463	-124.16	-110.01	-101.829	-97.6745	-95.1568	-93.4008	-54.7953	-74.8984	-52.19	-59.1541	-50.3246	-53.3232	-28.7141	-44.2302	-43.5463	-47.3419	-39.2568	-39.5801	-41.0044	-34.6742	-39.7064	-32.2518	-33.368	-34.2625	-30.6793	-29.4108	-24.3884	-28.0643	-28.3898	-23.5292	-15.8334	-21.1878	-14.096	-8.33207	-12.6452	-9.04583	0	-5.66113	-3.39728	0.0459746	-0.621121	6.71932	14.7778	8.65912	8.12663	-0.843182	11.3229
Z21 I_ratio	1.22294	2.61531	0.841277	2.36776	1.63449	3.00742	1.41559	4.36091	1.5796	4.67678	2.93902	1.476	1.09831	4.94747	2.73341	1.19046	2.99787	2.03923	0.575371	0.957552	1.73963	2.22976	3.43142	2.69871	1.22431	1.17859	2.25676	0.665608	1.80698	2.17278	0.488145	4.91225	2.07113	3.47854	2.46104	1.58973	5.3456	0.841949	4.33034	3.06896	1.48747	0.363513	1.36794	1.00595	2.12266	3.40733	1.33508	0.492415	1.25993
Z35 I_ratio	1.02481	2.37017	0.760231	3.45768	1.53981	3.01884	1.40748	3.65136	1.22934	5.0949	3.43826	1.35254	1.60517	4.73334	2.38479	1.03922	2.67752	2.51626	0.505341	0.912635	1.55632	3.12591	2.19384	3.03824	1.43506	1.01912	2.42686	0.925376	1.1344	1.96968	0.462372	3.77404	1.78211	2.13057	1.87753	1.34168	3.5843	0.806722	4.70319	2.93487	1.74591	0.260348	1.1611	0.6515	2.61386	1.56211	1.17106	0.335097	1.64487
Z60 I_ratio	0.587321	2.2338	0.318503	2.87543	0.614866	2.75134	1.06688	3.03034	0.653468	4.20257	3.16308	0.688316	1.10578	5.12494	2.21427	0.744956	1.90222	2.06799	0.189595	0.437523	1.08551	2.51627	1.38054	2.74985	1.01088	0.302454	3.94458	0.486392	0.651615	1.20291	0.135871	2.94536	1.2815	1.77495	1.6458	1.15005	7.33422	0.735708	5.59285	2.16166	0.824526	0.226768	0.723325	0.436775	1.89653	1.56453	0.894556	0.258826	0.707039
system
[truncated: 40 more columns]
