# Supplementary material for: High-resolution structural and functional deep brain imaging using adaptive optics three-photon microscopy
Source: Nat Methods. 2021 Sep 30;18(10):1253–8. doi: 10.1038/s41592-021-01257-6 (PMC8490155; doi:10.1038/s41592-021-01257-6)
Supplement: Source Data Extended Data Fig. 7 — Source data for Extended Data Fig. 7 [file 41592_2021_1257_MOESM20_ESM.xls]

## Sheet: Ext Fig 7
Data Set 1
Centroids [um]	[-43.2445471616351,16.1953271703019,-8.11736241513795]	[-22.7452143366256,-21.4299587618369,-6.15982333774565]	[73.3979532285631,44.2662261870024,-7.10815373712952]	[-44.6571616789008,-18.8586721249765,-5.90709109730849]	[1.68548681744787,-91.0286810376324,-3.85720178674555]	[45.4904850006608,77.7112021496851,-6.46116911149289]	[-43.9415285261816,56.8552301427337,-4.74842663814734]	[6.92448815274904,91.1619507706464,-6.05986887508627]	[6.85954649876626,71.7736960775972,-3.97273036671488]	[26.9127118133028,79.8088403787011,-5.35895193873244]	[39.9648080180689,-77.1821569734613,-3.24193958215697]	[73.3278650590671,22.5595542564852,-4.23405188162221]	[-75.5877579643358,-53.5489213918386,-3.96219862419021]	[-58.4639537374170,-40.9191475690726,-3.28841293638895]	[17.1977592114183,61.9425145202367,-3.88017369317870]	[67.6439280359820,37.4798672092525,-4.48939815806383]	[-48.7180677695099,40.1320644486809,-4.61459934813357]	[-6.11658262099502,-73.9644702047845,-1.36954984318308]	[60.9547292013986,-6.50863073722724,-1.43391215827444]	[29.9327122153209,-105.736024844720,0.666666666666666]	[-106.968944099379,-71.4751552795031,-0.987577639751553]	[29.2892650456829,58.3708371314099,-1.26019121107413]	[36.4661403064702,-58.1793356568469,-0.255184096263557]	[87.6722531591347,5.95154208609981,0.514604304990362]	[-37.4736599953991,96.9661835748792,1.14515757994019]	[-18.4601919819311,-44.3719297007340,-0.607848673066064]	[0,0,0]	[96.7286192068801,88.4008600095557,-0.599856665074057]	[30.2650564538436,-6.95223426459123,0.639298916186787]	[45.7815211785546,15.4869273717963,0.768751261295602]	[81.4226363008972,-117.180641821946,1.78735334713596]	[26.4951509207802,-18.8283026406596,3.22814282082017]	[-43.2519065964305,-104.675367560343,4.64301438792358]	[45.2015635039623,-66.1053544656243,3.80124223602484]	[66.6066529378550,-79.7773441392367,4.17022619324410]	[41.6580889197285,-97.3048470898844,6.34620136409024]	[86.7045807453416,-75.3548842461886,9.21601496329757]
Distance xy [um]	65.1105	44.0631	120.856	68.351	128.372	126.966	101.318	128.909	101.662	118.756	122.551	108.175	130.613	100.619	90.6427	109.04	88.9981	104.646	86.4347	154.947	181.398	92.083	96.8149	123.902	146.577	67.7629	0	184.765	43.7851	68.1454	201.195	45.8304	159.696	112.915	146.537	149.245	161.972
Distance z [um]	-32.4694	-24.6393	-28.4326	-23.6284	-15.4288	-25.8447	-18.9937	-24.2395	-15.8909	-21.4358	-12.9678	-16.9362	-15.8488	-13.1537	-15.5207	-17.9576	-18.4584	-5.4782	-5.73565	2.66667	-3.95031	-5.04076	-1.02074	2.05842	4.58063	-2.43139	0	-2.39943	2.5572	3.07501	7.14941	12.9126	18.5721	15.205	16.6809	25.3848	36.8641
Z21 I_ratio	1.45695	2.35737	1.06381	1.01864	1.82467	1.76069	2.43636	1.45191	1.3991	1.37109	2.50503	2.52376	1.70169	1.35593	1.48069	0.883579	1.90026	1.66509	2.647	3.10226	1.58738	1.92121	2.71544	1.1733	1.44038	2.10161	3.73932	0.768778	3.63134	1.88385	1.83576	2.25317	2.81983	3.13972	1.85624	2.47129	2.81008
Z35 I_ratio	1.38886	2.24621	1.06881	0.645402	1.50451	1.73728	1.88771	1.27183	0.896727	0.883075	1.57031	2.13454	1.10921	0.658282	1.37841	0.724012	1.49605	1.216	2.08773	2.7574	1.24944	1.86025	2.48258	1.00023	1.08587	1.47753	4.19771	0.459611	1.94764	1.74029	1.46564	1.56885	1.92034	2.86778	1.25414	2.12322	2.09172
Z60 I_ratio	1.82604	2.27474	1.19716	0.827978	1.16652	2.26116	1.43121	1.45424	1.55777	1.07819	1.46774	1.55706	1.58972	1.01851	1.97115	1.01121	1.20703	1.18536	2.32861	2.88931	0.78991	1.90293	2.59337	0.949328	0.939164	1.84102	6.12656	0.415784	2.3355	1.58936	1.30951	1.90602	2.01239	2.09898	1.60847	1.76578	1.83069
system	1.9505	2.18577	1.16087	1.80965	1.95182	1.58131	1.52397	1.40191	1.5897	1.59119	2.11696	1.55146	1.55245	1.7048	1.52184	1.24932	1.76441	2.10835	1.57661	2.16334	1.94157	1.22126	2.2459	1.2232	1.24435	2.39339	1.32491	1.04272	1.74736	1.34119	1.65171	1.56731	1.66307	1.88956	0.822748	1.81222	1.54614
Data Set 2
Centroids [um]	[-3.79391100702576,43.8231582586649,-13.0660800204146]	[45.7358695652174,78.1010449300833,-13.4277183464507]	[84.2349726775956,66.8413731949126,-13.2235091122700]	[-26.7811447811448,-46.3563002609576,-5.31922032273526]	[-52.9687500000000,-10.1275394384467,-5.37657963009457]	[-24.2930402930403,-65.7398333944907,-3.49654300005794]	[-91.6596638655462,-16.7809883179986,-3.70501100264359]	[-23.4036697247706,93.8258654326760,-5.37843633607971]	[25.4901960784314,18.3529986101060,-5.39408663289569]	[-91.8787878787879,4.11339670873940,-4.17528092879587]	[-81.2436974789916,-25.5526970014720,-2.82826030236348]	[-72.0281690140845,-7.68888668861442,-3.81303167570154]	[-28.1452145214521,81.2084312121897,-3.62045044574756]	[-36.0899470899471,-94.4134190680764,-0.948008201523138]	[-68.8038674033149,-29.3909980677548,-0.193404149957761]	[-8.73333333333333,66.5143057996485,-2.83800820152314]	[27.3362831858407,-1.58551720920106,-2.84697575314556]	[-9.74364640883978,-81.4136500014565,1.39499364009749]	[0,0,0]	[-52.5051546391753,-72.1934605233756,1.76075468507480]	[20.4884393063584,46.3704907707468,1.08619218383332]	[69.5701754385965,19.9674636943853,1.03006197391546]	[121.717391304348,100.548508698199,1.59909324775222]	[65.6395348837209,-30.3305779212817,1.97834838762415]	[45.6183206106870,9.37415312789278,2.26509612417661]	[49.2234636871508,59.4459259113803,2.87275529940796]	[-71.6568047337278,-106.016108401535,3.72112394837824]	[105.036363636364,48.0452148905576,3.69896149544656]	[91.5174418604651,-85.1852290840724,5.96090652715903]	[80.3361344537815,27.1475831105729,7.09330832508751]	[32.5960264900662,-108.641720690418,7.83068937022079]
Distance xy [um]	62.0218	127.615	151.621	75.4862	76.0388	98.8196	131.388	136.348	44.288	129.679	120.086	102.137	121.186	142.517	105.494	94.5901	38.6089	115.612	0	125.867	71.4802	102.054	222.606	101.955	65.6658	108.824	180.426	162.859	176.289	119.567	159.931
Distance z [um]	-52.2643	-53.7109	-52.894	-21.2769	-21.5063	-13.9862	-14.82	-21.5137	-21.5763	-16.7011	-11.313	-15.2521	-14.4818	-3.79203	-0.773617	-11.352	-11.3879	5.57997	0	7.04302	4.34477	4.12025	6.39637	7.91339	9.06038	11.491	14.8845	14.7958	23.8436	28.3732	31.3228
Z21 I_ratio	1.44186	1.47976	0.989978	1.4088	1.6324	1.662	1.27698	1.42137	1.63818	1.45228	1.62022	1.60916	1.16442	1.79911	1.56964	1.89295	1.50296	1.57861	1.73372	1.55847	1.44818	0.986939	0.917185	1.32783	1.2587	1.74983	1.02297	1.3456	1.0108	1.41782	1.29557
Z35 I_ratio	1.328	1.27386	1.02087	1.45897	1.62027	2.03371	1.19534	1.21738	1.364	1.55722	1.76211	1.63462	1.06606	1.81843	1.75955	1.49392	1.3659	1.73205	1.85538	2.04628	1.02612	1.09119	0.893005	1.00538	1.52135	1.43503	1.50543	1.25589	1.60278	1.55911	2.34203
Z60 I_ratio	1.20871	1.44293	0.871377	1.04154	1.04886	1.83009	0.734573	1.1426	1.17561	1.04912	0.800118	0.97503	0.940536	1.01443	0.909715	1.70639	1.06713	1.31351	2.40758	1.19263	0.967851	0.719428	0.669823	0.999875	1.27472	1.1445	0.942335	0.80855	0.690371	1.23793	0.964066
system	1.9271	1.69646	1.21308	1.43059	1.10639	1.31784	1.48273	1.38979	1.20414	1.21851	1.55781	1.51305	0.962475	1.29067	1.69743	1.75828	1.12293	1.22333	1.17056	1.43029	1.65998	1.06291	1.16416	1.37204	1.21742	1.6348	1.41277	1.60881	0.764646	1.51829	1.52287
Data Set 3
Centroids [um]	[-64.8437030075188,22.3311090225564,-3.29205827067669]	[0,0,0]	[69.1405936118923,-8.37979610285255,2.53918491361993]	[0.0804187723406926,40.0315774066313,3.91812908295328]	[-118.915131578947,51.5800101214575,4.95574392712551]	[-40.9194794050343,-23.0893878718535,6.91860425520323]	[-27.0014952153110,-50.9784688995215,4.75583133971292]	[-49.8527553413236,48.9048006774362,8.89641414799375]	[-14.7197827417381,-36.0073184414525,9.18496277029784]	[-55.4960093218941,-32.4414391189573,11.4178611202772]	[10.4055580762250,26.5660843920145,11.8278924682396]	[-54.5712719298246,-68.1107456140351,13.4303728070175]
Distance xy [um]	96.6995	0	98.2016	56.4446	182.764	66.2479	81.3398	98.4678	54.8488	90.6385	40.2291	123.059
Distance z [um]	-6.58412	0	5.07837	7.83626	9.91149	13.8372	9.51166	17.7928	18.3699	22.8357	23.6558	26.8607
Z21 I_ratio	1.02345	1.78915	1.77253	1.40291	1.66066	1.45528	1.01776	1.20757	1.1229	1.38328	1.44983	1.52866
Z35 I_ratio	0.895127	2.93587	1.41182	1.55461	1.19417	1.95411	1.08881	1.33311	1.07364	1.54317	1.46936	1.38869
Z60 I_ratio	0.903761	3.19682	1.20408	1.57784	1.16706	1.9091	1.19342	1.19618	1.02918	1.67099	1.46698	1.31797
system
Data Set 4
Centroids [um]	[-100.484956986747,37.0495698674727,-46.0461753080679]	[59.9367248752673,16.9864397719173,-42.5208838203849]	[-52.4316986855410,45.3541961577351,-42.4067492416583]	[93.1132367149758,55.1965217391304,-41.2693719806763]	[28.4599033816425,69.6676328502416,-40.5523349436393]	[72.3038058206669,37.1077412513256,-39.6392364793213]	[83.9425831202046,85.6918158567775,-38.3017902813299]	[-45.5898550724638,-24.1695652173913,-39.1797101449275]	[-64.2821690278456,-4.09708981785191,-34.8535417684416]	[-8.21585942779906,-64.1284523541338,-35.5912142374409]	[99.2306251983497,83.3244049508093,-36.4979688987623]	[-109.903059581320,130.749114331723,-34.6152979066023]	[97.5250947140538,4.27892837813459,-30.9745264297312]	[75.3652590970702,35.2644354081952,-32.8120738192055]	[-40.2961216574811,21.6952541334966,-29.2179322310676]	[-67.8565544295522,141.705393919582,-30.7699901928735]	[40.5830879835673,32.6210886682643,-31.7633002396440]	[-39.8894198792955,93.7145953935214,-29.6420002463358]	[51.9913608130999,-82.7612271786185,-29.4851872764916]	[-99.4653491436100,9.47470355731225,-28.3994729907773]	[113.272389063200,78.0740475123263,-29.5473330345137]	[-6.18697050188732,74.6034670767510,-27.7277785544527]	[6.69614012089431,16.6600812031170,-20.2974819750929]	[20.8142069810165,-65.1885486834048,-28.2860073484385]	[41.5741152679474,122.011172901921,-28.7410515672396]	[117.656665706882,11.7525482291967,-28.4358767636050]	[-71.1801181933305,18.7924440692275,-26.2675812579147]	[12.5551092474068,-84.0262193776208,-28.0681085853013]	[17.8742900226187,111.210471642791,-23.4944458406635]	[62.4571780147662,52.6164273995078,-25.5004306808860]	[94.1324885296046,-39.6675988638846,-26.8018789600175]	[110.988007956806,104.104234157431,-26.3004830917874]	[-74.8467493525964,-48.0660487937849,-25.3102357911953]	[-29.3622177538979,81.2710024063025,-19.6415664040611]	[94.9103803086856,-14.4444063351155,-25.7441541410269]	[-68.1663252508361,-80.5189590301003,-23.1191262541806]	[-24.7140429785107,26.2024987506247,-23.1433949691821]	[-21.8270131206586,56.4775276562902,-22.6980833547723]	[-3.57701700330937,-57.2056829852790,-23.6504393472555]	[66.8992845349477,3.07804072647221,-23.2428178315905]	[105.207769879319,-58.2199041163829,-23.1505042155728]	[119.232007400555,-1.08603145235892,-24.5548566142461]	[106.174159146842,-21.6878178835111,-24.1867514356030]	[108.425296442688,-43.5944664031620,-23.7185770750988]	[-69.2481274214378,-58.1702109341369,-23.3356866121395]	[-11.2828862164662,97.7469472710453,-22.8974098057354]	[45.4139863803038,-75.6406670158897,-20.8533612711716]	[59.9077091706248,-88.5913774205334,-23.6076726342711]	[57.2122129946263,128.948656570591,-22.3760136785540]
Distance xy [um]	151.008	87.8392	97.7496	152.624	106.112	114.591	169.138	72.7566	90.8218	91.1602	182.701	240.834	137.643	117.323	64.5291	221.531	73.4165	143.61	137.809	140.881	193.977	105.552	25.3171	96.4875	181.749	166.721	103.803	119.792	158.819	115.15	144.03	214.561	125.422	121.842	135.365	148.753	50.7865	85.3735	80.8175	94.4278	169.542	168.124	152.797	164.774	127.518	138.738	124.4	150.793	198.91
Distance z [um]	-138.139	-127.563	-127.22	-123.808	-121.657	-118.918	-114.905	-117.539	-104.561	-106.774	-109.494	-103.846	-92.9236	-98.4362	-87.6538	-92.31	-95.2899	-88.926	-88.4556	-85.1984	-88.642	-83.1833	-60.8924	-84.858	-86.2232	-85.3076	-78.8027	-84.2043	-70.4833	-76.5013	-80.4056	-78.9014	-75.9307	-58.9247	-77.2325	-69.3574	-69.4302	-68.0943	-70.9513	-69.7285	-69.4515	-73.6646	-72.5603	-71.1557	-70.0071	-68.6922	-62.5601	-70.823	-67.128
Z21 I_ratio	0.67976	1.43566	0.962739	2.45904	1.92368	2.01355	1.8936	1.08265	0.963335	4.00688	2.50571	0.518565	1.39382	1.41043	1.24259	0.522129	1.43741	1.19532	1.10997	0.442983	2.6296	1.45696	2.01758	1.41278	1.31542	2.83743	0.870943	1.92403	1.11093	1.34551	1.64289	1.68273	1.10351	1.07985	3.61536	1.63034	1.76427	1.19102	2.10412	2.06463	1.88912	1.98639	2.03896	2.00716	1.74455	1.35272	2.8464	1.77216	1.55737
Z35 I_ratio	0.603537	1.26997	0.919605	1.45941	2.33394	2.25214	1.14385	0.948083	0.955548	4.07649	1.78026	0.212121	1.01805	1.06291	0.888534	0.202297	1.00785	1.05304	1.14532	0.256446	1.90966	0.944006	1.87656	1.38843	0.962166	1.8488	0.698838	2.45396	0.979381	0.807512	0.878811	1.04162	0.667161	0.882219	1.75392	1.13659	1.40947	0.806912	1.70053	1.84756	1.17944	1.38822	0.681666	1.06339	0.939603	0.903315	2.30133	0.824828	1.19417
Z60 I_ratio	0.364333	0.632327	1.002	1.23575	2.08857	1.1952	1.04404	0.827713	0.393574	2.10484	1.63789	0.185403	1.04203	0.969133	0.912803	0.218211	1.07593	0.726208	0.629531	0.145123	1.59579	0.743927	2.08142	0.966776	0.759162	1.80796	0.288791	2.06953	0.907407	0.628038	0.656292	0.727598	0.511023	0.844366	1.25635	0.661043	1.52908	0.791802	1.24861	1.20436	0.805434	1.00657	0.631533	0.848501	0.817281	0.800387	1.19467	0.707366	0.593523
system
Data Set 5
Centroids [um]	[-22.4541331780237,49.0603727431567,-5.06307513104252]	[-53.3994896331738,24.4154066985646,-6.52679425837321]	[12.8197849462366,31.6058064516129,-4.90258064516129]	[-93.6298586866168,-88.1446882793018,-1.00224438902743]	[-55.9957077625571,-59.9515068493151,-0.876027397260275]	[-31.1435087719298,-43.1515789473684,0.682706766917294]	[0,0,0]	[6.29436426116840,-28.5870103092784,-0.111340206185567]	[46.9035523114355,-16.6039416058394,-1.11532846715328]	[54.9138461538462,14.7919658119658,-0.244729344729345]	[-56.9497701149425,-42.8087931034483,0.638793103448275]	[18.5881786941581,-27.1498969072165,3.41958762886598]	[-74.8721839080460,-67.5678927203065,2.56551724137931]	[-3.01715144682450,60.3588049605411,3.65806087936866]	[118.548868723533,7.90196007259527,4.15081669691470]	[-14.7233836858006,-10.8910976837865,5.64783484390735]	[18.4960178970917,29.7518120805369,1.74429530201342]	[119.784356297843,27.0154906054280,3.83068893528184]	[27.8769398907104,42.1209836065574,2.97213114754098]	[115.264617968094,-5.87642317380353,4.00931989924433]	[-53.5026666666667,30.8480000000000,4.60800000000000]	[-14.0236477987421,43.7535849056604,4.02452830188679]	[-6.50335174953959,106.866740331492,4.45911602209945]	[26.8588505747126,108.969655172414,4.79655172413793]	[31.0582456140351,-102.664736842105,4.80175438596491]	[120.235378787879,68.1300000000000,6.55227272727273]	[-97.2191666666667,-47.2298214285714,5.58660714285714]	[-77.1243537414966,34.9936054421769,4.65102040816326]	[-71.3152032520325,-43.0565853658537,5.75243902439024]	[-0.0892753623188440,-46.3939130434783,6.32898550724638]	[-33.2801606425703,85.0683534136546,5.88313253012048]	[-27.3618390804598,41.4282758620689,5.97586206896552]	[3.79546099290781,18.0580141843972,6.09290780141844]	[-89.8547798742138,39.5460377358490,6.64245283018868]	[4.86072895957588,116.467077534791,9.85149105367793]	[64.5357125154895,118.507881040892,8.64275092936803]	[37.2714942528736,59.3880459770115,8.55977011494253]	[101.735490196078,118.842745098039,9.22745098039216]	[114.334440052701,-55.4508300395257,9.80355731225296]	[-0.852121212121219,23.2345454545454,11.8090909090909]	[86.8088888888889,94.0200000000000,10.5133333333333]	[93.8622988505747,74.0213793103448,10.4379310344828]	[114.912920962199,117.588247422680,11.3164948453608]
Distance xy [um]	76.0761	82.7901	48.0906	181.315	115.669	75.035	0	41.2732	70.1556	80.1884	100.456	46.3939	142.202	85.2122	167.525	25.8224	49.3958	173.138	71.2197	162.734	87.0797	64.7839	150.961	158.246	151.236	194.857	152.399	119.416	117.46	65.4155	128.799	70.0044	26.0181	138.423	164.362	190.266	98.8621	220.581	179.171	32.7827	180.433	168.548	231.824
Distance z [um]	-15.1892	-19.5804	-14.7077	-3.00673	-2.62808	2.04812	0	-0.334021	-3.34599	-0.734188	1.91638	10.2588	7.69655	10.9742	12.4525	16.9435	5.23289	11.4921	8.91639	12.028	13.824	12.0736	13.3773	14.3897	14.4053	19.6568	16.7598	13.9531	17.2573	18.987	17.6494	17.9276	18.2787	19.9274	29.5545	25.9283	25.6793	27.6824	29.4107	35.4273	31.54	31.3138	33.9495
Z21 I_ratio
Z35 I_ratio	1.29632	0.82663	1.27791	0.979553	1.0023	2.53858	1.81144	2.08997	1.23482	1.36426	1.39432	2.41417	0.988438	1.37953	0.965348	1.76882	1.28493	1.02647	1.94006	1.07708	0.733212	1.39795	1.38006	0.890882	1.63197	0.632672	0.728339	0.816248	1.70224	1.48684	1.50066	1.11998	0.930601	0.931154	0.934618	0.91669	1.48679	0.872462	0.615222	0.896101	0.462173	0.678838	0.795336
Z60 I_ratio	1.22328	0.641316	1.1862	0.675267	0.895918	2.46251	2.25987	1.94739	1.08411	1.49919	0.898254	2.34918	0.59303	1.03419	0.894611	1.31029	0.742134	0.671805	1.25502	1.07919	0.421867	0.824481	0.506586	0.409913	1.60974	0.407392	0.596961	0.441061	0.974398	1.47961	0.666466	0.618301	0.537832	0.270255	0.247434	0.363616	0.566382	0.261053	0.520695	0.271642	0.11985	0.226018	0.315368
system
Data Set 6
Centroids [um]	[-14.1396810481381,-17.1394215194065,-3.08961034893191]	[-2.98550420168068,-42.6878851540616,-5.78480392156863]	[0,0,0]	[11.7850840336134,49.6106442577031,-1.64215686274510]	[20.7031196934732,18.9258377962584,-4.10608554302550]	[22.4598739495798,80.6725840336135,-4.67888655462185]	[34.2175730788930,117.052736941278,-4.39659186473687]	[62.7753501400560,-15.9899159663865,-5.54733893557423]	[-47.8438818107888,34.8215740489744,-1.54137887413030]	[26.5617922278081,43.7625065746823,-0.595072352084938]	[27.0913674560733,102.074066717596,-0.784135472370767]	[47.4601872327878,72.8857732566711,-1.45817853457172]	[59.3704277216504,57.9610738677494,-1.70068296981714]	[-44.3990294709433,-78.6239870596126,-0.159679646506490]	[2.71953437112549,-30.8422969187675,-2.64702667952427]	[-82.2899484655741,-97.2550041010880,4.91164554219478]	[-32.5778244631186,-59.1311858076564,0.0542483660130717]	[-29.2191288109447,-28.4775626192506,1.43347541915317]	[-13.2319463269179,116.915767597362,-1.08912080961417]	[64.1840210711150,87.5809440193988,0.583862201597057]	[25.2096588032803,-34.3724174006952,2.69916135128750]	[82.8013159980973,114.086004968025,2.21860895301517]	[-2.29941822883001,-28.8445593622064,2.57435897435897]	[1.26485980530826,-100.104673156391,1.95303824500097]	[17.0996198186449,-81.2383437708905,5.97168776734706]	[39.4880616709494,-62.9951894807510,2.48445956895155]	[56.2533375614397,-8.74391416944135,2.48087310395857]	[-55.8105866645724,-101.757250189796,6.65248304929449]	[-33.9020561416056,85.3229513081829,6.22611597830622]	[-35.5671997831391,-3.22248125056474,4.77032619499413]	[21.3524599427623,-52.1969606931710,6.76851686444643]	[42.8973739495798,44.4577030812325,6.57349439775910]	[55.1882215556522,27.7857684763279,4.94177485708180]	[-47.5243014278882,-60.0983944797431,5.16671449067432]	[-24.7495416348358,-116.788319646040,8.40620543672014]	[45.3993412619285,-25.9058562408014,5.04271352608840]	[-84.3310924369748,38.2527257056669,7.09245852187029]	[-58.3983053918085,79.2373050712823,14.2789581504244]	[-13.4515792523906,58.7542548053704,4.97417173766058]	[5.73237505528526,117.176278932626,9.73570691434468]	[-65.1457286232028,-22.4276049756395,14.2412415203048]	[-63.8177234530176,-119.057030461087,7.60301186305243]	[-62.4359052711994,120.153157626687,6.82040998217469]	[-57.1340575254492,12.5601421056227,6.32118603538977]	[-45.1757776794929,-38.6931741117500,7.03085655314758]	[32.3053484209568,-92.6828504687073,13.0051107807744]	[39.4096234252265,67.3118629507268,9.98147330710424]	[81.4161031854602,16.1600286626279,6.12220702234382]	[-114.891316526611,-9.76134453781512,7.49075630252101]
Distance xy [um]	31.329	60.3369	0	71.8976	39.5506	118.074	171.952	91.3395	83.4355	72.1816	148.907	122.636	116.99	127.315	43.6564	179.631	95.1913	57.5295	165.904	153.1	60.1029	198.763	40.7999	141.159	117.056	104.831	80.2697	163.641	129.454	50.3552	79.5176	87.1087	87.1214	108.032	168.329	73.7015	130.568	138.79	84.987	165.416	97.1465	190.466	190.924	82.4827	83.8685	138.394	109.98	117.036	162.58
Distance z [um]	-12.3584	-23.1392	0	-6.56863	-16.4243	-18.7155	-17.5864	-22.1894	-6.16552	-2.38029	-3.13654	-5.83271	-6.80273	-0.638719	-10.5881	19.6466	0.216993	5.7339	-4.35648	2.33545	10.7966	8.87444	10.2974	7.81215	23.8868	9.93784	9.92349	26.6099	24.9045	19.0813	27.0741	26.294	19.7671	20.6669	33.6248	20.1709	28.3698	57.1158	19.8967	38.9428	56.965	30.412	27.2816	25.2847	28.1234	52.0204	39.9259	24.4888	29.963
Z21 I_ratio
Z35 I_ratio	2.00294	1.54728	2.75519	1.38232	1.61801	2.33318	1.32939	1.43541	2.02241	1.91	1.71998	1.0638	2.17419	1.20281	2.06383	0.725264	1.0602	0.925886	0.96535	0.701628	1.40869	1.31809	1.28906	0.666251	0.874575	0.778935	2.04826	1.44102	1.82704	1.45137	1.2315	2.8657	2.2537	1.11421	0.688586	1.45225	0.842237	1.75893	2.27544	1.97482	1.9766	0.842667	0.992922	1.40091	0.931638	1.8633	2.13116	2.54988	0.730788
Z60 I_ratio	1.6921	1.63308	2.05133	0.897888	1.33873	1.11305	0.784647	1.48796	1.0316	1.11758	1.64953	1.10296	2.42098	0.712707	1.58317	0.34626	0.791349	0.5202	0.727073	0.558219	1.20835	0.913638	0.938517	0.405831	0.718903	0.609288	1.53925	0.462857	0.754303	0.702299	0.85096	1.70254	2.15432	0.710896	0.438907	0.939179	0.443781	0.553234	1.08901	0.878663	0.638555	0.30703	0.382999	0.69318	0.61727	1.09208	1.09092	1.91939	0.317843
system
[truncated: 91 more columns]
