# Supplementary material for: High-resolution structural and functional deep brain imaging using adaptive optics three-photon microscopy
Source: Nat Methods. 2021 Sep 30;18(10):1253–8. doi: 10.1038/s41592-021-01257-6 (PMC8490155; doi:10.1038/s41592-021-01257-6)
Supplement: Source Data Extended Data Fig. 8 — Source data for Extended Data Fig. 8 [file 41592_2021_1257_MOESM21_ESM.xls]

## Sheet: Sheet1
	Depth	429	520	583	686	723	824	923	984	999	1057	1082	1196
	Zernike Amplitude
	2	0	0	0	0	0	0	0	0	0	0	0	0
	3	0	0	0	0	0	0	0	0	0	0	0	0
	4	0.656185	0	-0.847128	-1.69813	0	-0.670896	-1.37744	-1.19213	0	0	0.379074	1.56037
	5	0.0699338	-0.198233	-0.401048	1.11189	-0.186573	0.0806678	-0.268924	0.411138	-2.59495	-0.55156	-0.145734	-0.0513274
	6	-0.359075	-0.0367607	-0.525362	-0.345597	-0.0257073	-0.156381	-0.417799	-0.347205	0.155868	0.0415078	-0.245545	-0.315887
	7	0.261459	-0.117681	0.446417	-0.768104	0.0616756	0.516799	0.189981	2.71863	0.494428	-0.00621747	0.331686	0.164761
	8	-1.68553	-0.157327	0.19181	-1.94678	0.0472651	-1.08696	0.293469	0.356526	1.32047	-0.989418	0.120241	-0.232536
	9	-0.389712	-0.107183	-0.435478	-0.252802	0.0544459	-0.0486663	-0.208299	0.576013	-0.466585	0.240009	-0.360071	-0.339927
	10	0.16616	-0.356601	0.530457	0.261148	-0.626284	0.787008	0.183426	0.884216	-0.60891	0.133265	0.537347	1.43356
	11	1.55894	1.74617	1.80757	0.153669	1.3048	1.35234	0.705482	1.89758	1.10332	0.854629	1.66119	2.45793
	12	0.144872	0.199388	0.0137842	0.131661	0.188332	0.236783	-0.241377	0.236607	-0.00479757	-0.0702083	0.107413	0.0306583
	13	0.230322	0.123133	0.021828	-0.0917308	0.432241	-0.0152428	-0.0987643	0.0372073	0.276941	0.0504641	-0.109129	0.171016
	14	0.28143	-0.100851	-0.4629	0.750558	0.328348	-0.279136	-0.224025	0.0748196	0.231469	0.148689	-0.330497	-0.459662
	15	0.584179	0.34064	0.212954	1.31486	0.239184	0.159436	1.02063	-0.212503	0.545068	0.0290654	0.286339	-0.34852
	16	-0.320903	-0.0055473	0.121326	0.376181	-0.0482412	-0.100791	0.0511719	0.0376849	0.0808566	0.127317	-0.124134	0.0422062
	17	0.102203	0.0240408	-0.081376	0.262886	-0.0190216	0.197328	-0.0224699	0.336997	0.226957	-0.221395	-0.0524196	0.0379117
	18	0.18454	0.0707939	-0.0827696	0.156462	-0.0438037	0.0634046	-0.080389	-0.2557	0.00900593	-0.203496	-0.117072	0.0588509
	19	-0.0433214	0.0267119	0.0581055	-0.148591	0.0493971	0.11082	0.165524	-0.138628	0.039373	-0.0843495	0.0979577	0.0860228
	20	-0.0494548	0.206263	-0.17102	-2.04616	-0.194391	0.693238	0.0472429	-0.781192	0.12503	-0.809644	-0.950157	0
	21	-0.249115	0.160534	0.690218	0.00440363	-0.293341	0.834103	-0.732669	-0.176619	0.0485173	-1.19435	0.146559	-1.46394
	22	0.0541724	0.132219	0.0445345	0.131034	-0.0194289	-0.0431775	0.0266186	0.142554	-0.459679	0.141944	0.227102	0.445801
	23	-0.084464	0.0921839	0.114987	0.141365	-0.0572209	-0.142129	0.037491	0.271	-0.221105	0.0698898	0.0706074	-0.067841
	24	-0.017175	-0.142267	-0.0743259	-0.160086	-0.0380821	-0.131112	0.0676443	-0.259453	0.0113152	-0.240174	-0.165744	-0.0268981
	25	-0.0891233	0.0478677	0.238153	0.0486422	0.0356411	-0.201303	0.117789	0.217701	0.103586	-0.4021	-0.211325	0.103033
	26	-0.0365644	-0.0171613	-0.0284457	0.0335817	-0.0940545	0.228631	0.0466409	0.185957	0.0198138	-0.0133792	0.104438	0.106754
	27	-0.022883	0.0797792	-0.469311	-0.729157	0.0260909	0.981128	0.439785	-0.588862	1.5289	-0.653099	0.829231	0.375015
	28	0.909777	-0.111961	-0.413333	0	-0.80066	0.338896	-0.165552	0.677042	0	-0.200513	0.360652	1.06663
	29	-0.0945629	0.00935979	-0.0867523	0.013153	-0.0267718	0.0882168	0.0166128	-0.10768	-0.0434197	0.00834893	0.0045527	-0.0720334
	30	-0.0276361	0.0235734	0.0274836	0.000468154	0.0213214	-0.0523087	0.0607068	-0.240279	0.0432196	-0.1122	-0.0291195	0.0241431
	31	-0.0166841	0.00440815	-0.026866	-0.0599537	-0.0184592	0.00310768	0.0213237	0.118436	-0.20586	0.027259	-0.000752775	0.0829494
	32	0.0116096	0.0146098	0.0825378	-0.0628039	0.00689944	0.0987405	0.0258753	0.13696	0.0539942	0.0524179	-0.0093324	0.0392744
	33	-0.0831899	-0.0118389	0.0334048	-0.367517	-0.0093258	-0.237457	0.0288233	-0.00163512	-0.138827	0.13034	0.017838	-0.169108
	34	0.0888077	-0.0379093	0.018867	-0.242575	-0.0743136	0.00193795	0.119136	0.136704	-0.000438171	0.100557	-0.191589	-0.359244
	35	0.366574	-0.245221	-1.08499	0.348648	0.768356	0.155811	0.349368	-0.115394	0	1.09921	0	0
	36	0	0.169469	-0.645242	0.227659	0	-0.235615	0.369789	-0.186312	0.283151	0	0.258605	-0.849453
	37	0.0561049	0.0410335	-0.143685	0.0577284	-0.0214664	0.0650808	0.0179619	-0.168483	0.00915566	-0.163846	-0.095979	0.112639
	38	-0.0397217	0.0736421	0.0294953	0.000983797	0.119258	0.0883862	-0.0313711	-0.134612	0.0156938	-0.00693484	-0.0993371	-0.103675
	39	-0.0551794	-0.0564261	-0.0439545	-0.0431698	-0.0511473	-0.0933943	-0.0941114	-0.217098	0.0745293	-0.305978	-0.0540433	-0.118539
	40	0.150352	-0.0186037	0.140087	-0.0107122	0.0996092	0.0270165	-0.0125182	0.0915411	-0.00936466	0.266953	-0.0255059	0.0935129
	41	0.0200542	0.0102156	-0.0875483	-0.126943	-0.224007	-0.0656592	-0.0799309	0.0825252	-0.196097	0.019276	-0.10153	0.0672782
	42	0.183098	-0.0695756	0.225987	0	-0.320279	-0.251786	-0.0153369	0.434396	0	0.120149	0.216259	-0.0380833
	43	-0.00399687	-0.106452	-0.237543	-0.528284	-0.00482926	-0.0589283	0.195495	0.168924	-0.525153	0.0487659	0.0712738	0.165275
	44	0	-0.141177	0	-0.567313	0	0	-0.0179141	0.722001	0	0.0479252	0	0
	45	0.269849	-0.128701	0	0.0255237	-0.758745	0.290616	1.22287	0.818267	-0.437272	-0.121869	0	0
	46	0.0411933	0.086932	0.110481	0.0101783	0.042224	-0.0154826	-0.0438724	-0.0453085	0.0582811	-0.149863	-0.0307433	-0.0377625
	47	-0.0141728	-0.0859517	0.00986383	-0.0755238	0.0024745	-0.126379	0.0395488	-0.0659872	-0.0743383	-0.00635289	-0.00545229	0.0613646
	48	-0.0232973	-0.0147924	-0.0453461	0.0798617	0.0727482	-0.00553225	0.0105874	0.042898	0.0102576	0.0135523	0.00418536	-0.00655594
	49	-0.0351298	-0.0341008	-0.0398272	0.0428373	0.0203159	-0.162103	-0.152306	-0.104685	0.0617357	-0.145428	0.00183843	-0.12069
	50	-0.0249728	0.0804026	-0.0240704	-0.0570857	-0.0679322	-0.103351	-0.120621	-0.0695932	-0.0594449	0.0796311	0.031544	-0.105205
	51	-0.184301	-0.0702978	0.0113287	0.131175	-0.117365	0.0078581	-0.110171	-0.00110808	0.166438	0.0744968	0.122041	-0.0702803
	52	-0.0786747	-0.399221	-0.158593	-0.100345	-0.306007	0.180236	-0.109868	0.179253	0	0	-0.142803	0.284651
	53	0.0554124	0.0835413	-0.285782	-0.0585118	-0.0108595	-0.117933	-0.0351349	0.30885	0	0.253584	0.0766292	0.103534
	54	0.0214013	-0.612425	0.152586	0.349775	0	0.0436999	-0.292697	0.0563428	0	-0.0642424	0.102348	-0.53657
	55	0	-0.05868	0.0234893	0.0462537	-0.156138	0.2625	-0.0941803	0.246774	0	-0.501963	-0.241314	0.191714
	56	0.073814	-0.106666	0.0666768	0.079112	-0.0587793	0.183914	0.055015	-0.107459	0.121121	0.0522521	0.0147288	0.0867243
	57	-0.0184546	-0.031395	-0.0250986	0.001631	-0.023505	-0.13209	0.0861	0.00159069	-0.0221609	0.0217088	0.0636148	-0.0319605
	58	-1.99063528702702e-05	-0.0439582	-0.134142	-0.0868462	-0.0326422	-0.0119138	-0.100276	-0.0420246	-0.00974269	0.0304404	0.0104231	-0.0898657
	59	0.0916783	-0.13032	0.096701	0.00501236	-0.0131561	0.102256	0.0398746	-0.0411168	0.0146619	-0.0470757	0.0649619	0.0393487
	60	0.0192321	-0.0808504	-0.0642931	-0.220469	-0.0947949	0.0723332	0.0632355	-0.168089	0.0344251	-0.128774	0.036319	0.126916
	61	0.0200394	-0.218504	0.00535461	-0.0147612	0.0201246	0.139434	-0.189676	-0.188885	0.0598164	-0.0185797	0.00182276	0.00445854
	62	0	0	0	0	0	0	0	0	0	0	0	0
	63	0	0	0	0	0	0	0	0	0	0	0	0
	64	0	0	0	0	0	0	0	0	0	0	0	0
	65	0	0	0	0	0	0	0	0	0	0	0	0
	66	0	0	0	0	0	0	0	0	0	0	0	0
	67	0	0	0	0	0	0	0	0	0	0	0	0
	68	0	0	0	0	0	0	0	0	0	0	0	0
	69	0	0	0	0	0	0	0	0	0	0	0	0
	70	0	0	0	0	0	0	0	0	0	0	0	0
	71	0	0	0	0	0	0	0	0	0	0	0	0
	72	0	0	0	0	0	0	0	0	0	0	0	0
	73	0	0	0	0	0	0	0	0	0	0	0	0
	74	0	0	0	0	0	0	0	0	0	0	0	0
	75	0	0	0	0	0	0	0	0	0	0	0	0
	76	0	0	0	0	0	0	0	0	0	0	0	0
	77	0	0	0	0	0	0	0	0	0	0	0	0
	78	0	0	0	0	0	0	0	0	0	0	0	0
	79	0	0	0	0	0	0	0	0	0	0	0	0
	80	0	0	0	0	0	0	0	0	0	0	0	0
	81	0	0	0	0	0	0	0	0	0	0	0	0
	82	0	0	0	0	0	0	0	0	0	0	0	0
	83	0	0	0	0	0	0	0	0	0	0	0	0
	84	0	0	0	0	0	0	0	0	0	0	0	0
	85	0	0	0	0	0	0	0	0	0	0	0	0
	86	0	0	0	0	0	0	0	0	0	0	0	0
	87	0	0	0	0	0	0	0	0	0	0	0	0
	88	0	0	0	0	0	0	0	0	0	0	0	0
	89	0	0	0	0	0	0	0	0	0	0	0	0
	90	0	0	0	0	0	0	0	0	0	0	0	0
	91	0	0	0	0	0	0	0	0	0	0	0	0
	92	0	0	0	0	0	0	0	0	0	0	0	0
	93	0	0	0	0	0	0	0	0	0	0	0	0
	94	0	0	0	0	0	0	0	0	0	0	0	0
	95	0	0	0	0	0	0	0	0	0	0	0	0
	96	0	0	0	0	0	0	0	0	0	0	0	0
	97	0	0	0	0	0	0	0	0	0	0	0	0
