# Supplementary material for: High-resolution structural and functional deep brain imaging using adaptive optics three-photon microscopy
Source: Nat Methods. 2021 Sep 30;18(10):1253–8. doi: 10.1038/s41592-021-01257-6 (PMC8490155; doi:10.1038/s41592-021-01257-6)
Supplement: Source Data Extended Data Fig. 9 — Source data for Extended Data Fig. 9 [file 41592_2021_1257_MOESM22_ESM.xls]

## Sheet: Sheet1
	frame number	Power 2.11mW	Power 2.79mW	Power 3.55mW	Power 4.37mW	Power 5.26mW
	1	125.001	520.835	1096.36	2032.12	2452.77
	2	124.116	508.974	1140.11	2038.06	2470.38
	3	118.752	520.423	1132.03	1986.32	2467.5
	4	114.48	502.22	1182.99	2006.94	2429.05
	5	120.97	461.673	1190.47	1981.21	2601.85
	6	127.998	521.506	1190.25	1969.71	2397.73
	7	137.778	506.14	1200.07	1954.15	2450.23
	8	119.16	569.233	1193.14	1997.05	2457.15
	9	128.054	487.129	1222.78	1960.29	2505.72
	10	132.745	527.119	1190.93	2021.72	2497
	11	116.467	516.707	1133.12	2003.29	2373.73
	12	118.14	494.481	1231.62	1966.31	2463.12
	13	132.037	502.107	1111.41	1961.86	2418.97
	14	124.267	505.369	1142.89	2074.27	2391.81
	15	121.408	535.251	1217.79	2015.98	2489.69
	16	129.921	493.274	1134.61	1948.02	2659.9
	17	126.055	501.02	1168.55	1959.96	2416.08
	18	134.491	453.416	1115.95	1936.46	2621.25
	19	130.136	497.629	1105.33	1930.42	2403.97
	20	128.225	492.317	1201.75	1909.59	2400.09
	21	145.32	511.945	1238.08	1932.76	2438.66
	22	130.04	491.528	1119.6	1953.93	2428.88
	23	126.634	520.01	1154.66	1970.89	2543.8
	24	139.262	458.546	1147.62	1927.69	2377.01
	25	146.386	457.259	1241.88	2019.31	2466.77
	26	144.801	441.339	1174.18	1894.47	2563.13
	27	128.544	478.753	1151.89	2004.11	2445.42
	28	148.672	459.16	1203.59	1979.51	2464.06
	29	138.028	431.012	1147.91	1971.46	2423.83
	30	128.517	443.157	1148.93	1902.8	2523.94
	31	132.693	460.712	1154.25	1968.5	2392.83
	32	136.367	511.835	1200.03	1949.82	2455.67
	33	126.807	448.381	1146	1943.1	2502.48
	34	126.495	466.482	1141.78	1862.65	2471.91
	35	126.657	427.139	1258.36	2073.76	2406.52
	36	123.224	464.926	1226.76	1963.76	2424.9
	37	138.672	441.199	1137.19	2003.81	2237.69
	38	122.045	434.59	1210.67	1956.41	2368.3
	39	132.391	457.113	1195.54	1986.16	2325.36
	40	118.478	454.117	1224.87	1996.31	2432.03
	41	111.345	449.602	1180.9	1949.4	2384.42
	42	136.221	443.473	1203.17	1932.89	2342.62
	43	136.847	442.8	1159.24	1955.97	2388.42
	44	136.864	483.435	1188.48	1868.66	2433.38
	45	128.29	437.899	1127.23	1924.68	2469.54
	46	131.62	462.493	1184.54	1883.02	2397.33
	47	130.035	472.261	1177.92	1909.05	2300.37
	48	129.808	483.008	1239.74	1915.68	2475.58
	49	139.616	458.789	1229.94	1855.67	2336
	50	135.997	452.446	1160.93	1846.93	2309.15
	51	130.948	433.057	1220.69	1917.64	2329.36
	52	142.919	449.334	1121.82	1904.23	2305.87
	53	132.538	477.223	1277.04	1877.39	2485.33
	54	131.486	518.238	1140.07	1894.42	2322.87
	55	135.553	482.176	1216.07	1873.9	2484.75
	56	138.22	500.566	1185.01	1907.02	2453.24
	57	135.913	498.464	1171.25	1819.63	2419.9
	58	124.974	505.055	1159.46	1802.34	2417.92
	59	122.653	518.998	1181.18	1846.23	2425.38
	60	140.578	532.064	1215.07	1828.91	2407.79
	61	126.799	503.899	1196.58	1842.7	2397.06
	62	138.114	516.27	1222.43	1842.43	2468.05
	63	150.701	496.059	1153.36	1869.59	2475.35
	64	127.766	522.251	1185.36	1838.87	2526.36
	65	127.551	524.494	1180.96	1906.2	2460.45
	66	131.984	521.399	1214.12	1854.55	2390.34
	67	136.368	529.465	1177.66	1855.38	2471.09
	68	134.79	542.585	1211.89	1851.03	2537.19
	69	144.777	519.443	1210.57	1887.93	2462.06
	70	125.338	516.453	1209.39	1830.89	2399.66
	71	115.979	504.402	1176.56	1879.44	2306.85
	72	140.874	491.764	1175.98	1890.67	2473.52
	73	112.076	498.217	1181.04	1851.45	2462.46
	74	121.611	534.718	1114.86	1860.36	2395.65
	75	135.929	471.829	1182.96	1876.86	2470.06
	76	155.862	511.862	1231.27	1803.24	2533.34
	77	135.014	532.49	1185.96	1880.17	2478.29
	78	125	472.485	1244.56	1822.44	2438.11
	79	143.098	509.412	1168.31	1919.7	2319.56
	80	122.537	472.876	1254.32	1895.91	2451.99
	81	139.072	493.645	1160.97	1937.69	2451.96
	82	135.858	535.597	1241.62	1925.82	2437.56
	83	135.186	470.9	1151.48	1881.89	2440.1
	84	116.934	499.09	1253.5	1789.72	2417.28
	85	121.154	468.943	1190.44	1807.91	2392.06
	86	142.281	485.458	1203.68	1899.9	2423.23
	87	146.754	518.703	1208.81	1887.05	2375.22
	88	131.804	445.027	1172.37	1831.1	2435.54
	89	137.555	477.701	1234.41	1846.96	2453.02
	90	146.94	461.025	1179.5	1866.49	2396.87
	91	127.819	478.124	1211.06	1900.32	2381.12
	92	120.043	464.245	1189.25	1797.59	2417.58
	93	137.379	475.618	1219.28	1834.09	2394.14
	94	132.846	487.231	1166.03	1872.33	2400.28
	95	133.132	510.205	1157.99	1833.53	2417.44
	96	133.194	476.307	1204.47	1900.63	2459.78
	97	135.883	468.423	1193.79	1836.36	2427.34
	98	129.854	499.384	1225.41	1893.27	2490.74
	99	133.268	510.256	1178.81	1959.47	2318.23
	100	147.795	474.888	1159.63	1924.5	2491.61
	101	139.2	484.432	1168.06	1916.72	2458.15
	102	120.926	485.379	1207.58	1890.61	2465.54
	103	145.968	484.89	1180.81	1977.59	2490.97
	104	123.408	480.282	1135.32	1948.16	2372.17
	105	144.896	501.02	1217.78	1882.11	2373.32
	106	130.788	489.955	1156.85	1882.27	2494.18
	107	141.438	553.511	1268.24	2007.55	2393.62
	108	136.756	527.038	1120.27	1973.08	2420.7
	109	140.202	501.385	1129.43	1934.47	2464.79
	110	133.445	553.764	1154.45	1999.08	2653.24
	111	117.614	564.636	1147.87	1877.23	2327.5
	112	122.553	515.843	1231.82	1983.39	2456.02
	113	139.993	541.889	1296.27	1867.02	2381.69
	114	149.355	533.307	1189.26	1960.74	2460.28
	115	128.342	540.712	1254.26	1990.75	2504.6
	116	140.271	562.193	1261.47	2035.62	2529.82
	117	139.475	521.275	1236.31	1929.54	2409.67
	118	135.854	541.718	1158.86	2017.53	2370.4
	119	137.498	498.28	1196.54	2043.27	2370.12
	120	134.955	553.247	1187.63	1969.65	2400.46
	121	117.021	534.756	1156.17	2032.99	2513.16
	122	152.048	548.702	1220.06	1991.52	2360.48
	123	147.008	585.965	1188.27	1939.09	2549.37
	124	137.414	519.938	1184.4	1993.68	2565.64
	125	140.689	532.253	1107.24	1982.19	2367.86
	126	129.596	525.031	1206.57	1924.67	2448.42
	127	142.811	532.623	1207.21	1873.71	2463.66
	128	118.601	561.352	1227.74	1971.31	2439.48
	129	140.646	547.96	1199.73	1893.9	2472.56
	130	143.224	548.634	1179.51	2048.88	2482.64
	131	123.524	535.699	1146.86	1937.08	2529.52
	132	130.89	480.559	1123.63	1935.03	2467.94
	133	136.392	535.435	1133.69	1933.49	2384.43
	134	140.207	493.789	1198.34	1912.2	2364.11
	135	119.781	524.372	1231.36	1920.01	2420.7
	136	145.765	518.135	1207.63	1953.01	2461.58
	137	159.686	531.917	1107.29	1968.21	2378.61
	138	133.372	506.885	1268.09	1906.69	2445.46
	139	138.122	497.438	1152.6	2001.46	2393.12
	140	134.499	518.704	1225.57	1909.14	2443.93
	141	149.789	505.916	1134.81	1956.19	2455.54
	142	149.58	467.73	1246.59	1900.2	2404.43
	143	135.317	498.784	1119.59	1899.8	2443.58
	144	142.496	485.551	1149.18	1886.57	2476.36
	145	129.503	497.73	1118.21	1839.81	2339.6
	146	127.229	471.036	1194.04	1892.73	2467.54
	147	132.358	471.311	1114.13	1842.85	2424.94
	148	128.281	491.122	1175.12	1864.49	2396.92
	149	131.921	490.083	1118.18	1937.2	2394.2
	150	128.974	507.266	1155.2	1872.82	2399.74
	151	123.974	471.895	1175.98	1853.57	2243.16
	152	116.241	464.855	1173.1	1850.29	2485.24
	153	118.502	464.43	1158.55	1858.21	2394.12
	154	122.71	482.657	1176.94	1840.91	2404.67
	155	130.192	469.962	1120.67	1834.62	2422.12
	156	135.493	545.774	1102.64	1876.57	2446.8
	157	119.632	490.183	1147.99	1853.28	2388.87
	158	123.062	470.075	1169.77	1850.33	2376.45
	159	126.551	521.201	1189.43	1788.91	2372.92
	160	135.979	483.326	1179.98	1803.84	2393.13
	161	134.332	483.514	1203.76	1811.74	2360.51
	162	134.17	475.236	1120.44	1839.24	2378.53
	163	124.011	523.935	1138.16	1786.19	2320.28
	164	133.724	488.716	1139.02	1781.91	2425.42
	165	116.174	449.569	1130.98	1829.62	2465.32
	166	139.603	495.932	1091.03	1807.84	2461.79
	167	120.783	474.717	1203.75	1831.11	2311.25
	168	117.036	497.142	1179.98	1932.38	2372.81
	169	136.86	492.79	1083.57	1757.44	2465.73
	170	136.467	520.78	1171.62	1915.33	2387.24
	171	134.854	478.181	1121.68	1825.33	2432.45
	172	129.023	493.409	1147.47	1857.5	2352.86
	173	126.546	510.76	1178.16	1807.75	2446.3
	174	121.618	530.777	1189.9	1826.21	2392.31
	175	119.11	505.95	1138.73	1880.68	2386.27
	176	130.88	507.143	1122.89	1860.59	2404.23
	177	125.151	517.021	1113.91	1837.82	2444.42
	178	117.105	507.147	1176.05	1876.78	2363.1
	179	111.126	504.294	1160.25	1980.23	2287.29
	180	129.097	523.8	1179.75	1874.45	2438.72
	181	141.232	497.656	1133.47	1893.46	2310.09
	182	100.388	521.418	1127.76	1881.84	2416.28
	183	142.115	484.196	1182.08	1956.57	2406.94
	184	116.585	518.556	1127.44	1965.93	2292.55
	185	126.975	504.531	1130.11	1897.09	2433.32
	186	117.788	489.708	1105.45	1943.2	2360.31
	187	127.141	524.16	1186.45	1941.68	2367.58
	188	142.064	514.008	1120.25	2035.27	2345.94
	189	123.031	530.01	1100	1959.4	2393.53
	190	139.382	507.739	1140.76	1998.13	2325.76
	191	135.998	526.645	1170.91	1945.81	2468.23
	192	119.477	541.047	1158.27	1995.11	2279.27
	193	148.434	514.832	1132.79	1945.6	2397.38
	194	127.526	504.719	1102.97	1952.94	2441.96
	195	132.101	471.442	1171.96	1957.88	2331.32
	196	115.913	495.73	1170.29	1992.77	2278.53
	197	149.299	559.422	1105.43	2029.38	2394.32
	198	128.1	537.786	1178.81	1962.87	2332.58
	199	126.108	499.885	1138.96	2023.1	2445.12
	200	141.238	471.507	1088.95	2044.62	2422.09
	201	117.587	477.63	1186.75	1967.03	2347.49
	202	122.112	475.456	1111.85	2028.7	2503.33
	203	141.993	475.232	1114.08	1911.41	2307.95
	204	143.108	467.216	1127.59	1917.67	2371.78
	205	138.971	489.899	1156.13	1974.46	2367.79
	206	134.405	493.911	1134.81	1967.23	2516.47
	207	123.011	474.419	1152.97	1840.32	2385.61
	208	144.442	481.288	1155.96	1958.94	2293.4
	209	135.152	470.24	1162.85	1977.54	2391.1
	210	134.175	514.181	1119.02	1876.87	2409.54
	211	127.814	490.472	1079.93	1857.59	2416.56
	212	132.515	499.303	1126.82	1853.95	2373.98
	213	143.634	420.355	1038.08	1961.39	2320.96
	214	129.746	470.401	1180.35	1918.46	2409.58
	215	138.291	476.59	1124.22	1886.25	2432.65
	216	126.171	443.967	1189.91	1894.98	2382.13
	217	125.668	472.895	1145.75	1965.6	2385.59
	218	142.797	457.678	1154.87	1861.67	2411.23
	219	137.969	480.509	1129.61	1868.76	2347.65
	220	133.591	512.105	1091.09	1867.93	2411.86
	221	134.862	505.364	1148.97	1918.04	2272.26
	222	120.428	520.349	1116.99	1872.45	2356.3
	223	134.926	489.763	1186.89	1890.49	2381.67
	224	130.649	459.018	1125.81	1815.3	2310.51
	225	137.029	471.752	1177.66	1895.73	2326.7
	226	137.548	469.786	1132.15	1846.32	2362.79
	227	131.065	459.919	1163.36	1920.43	2311.35
	228	123.318	482.906	1134.65	1828.47	2411.43
	229	122.076	419.218	1187.03	1890.2	2314.05
	230	137.315	484.889	1082.05	1898.17	2398.38
	231	131.518	442.806	1078.68	1906.72	2402.27
	232	143.608	485.81	1194.64	1838.9	2325.23
	233	128.528	482.71	1133.66	1856.12	2277.44
	234	107.603	513.012	1160.76	1788.93	2332.57
	235	129.599	422.352	1145.5	1928.46	2469.82
	236	137.693	436.13	1125.18	1895.91	2354.46
	237	116.953	482.541	1142.15	1898.43	2237.37
	238	125.469	483.603	1158.26	1897.65	2461.48
	239	143.337	451.359	1131.59	1958.84	2293.61
	240	141.732	441.463	1166.05	1872.29	2366.2
	241	119.34	471.646	1089.2	1890.43	2384.71
	242	123.793	440.36	1213.67	1935.32	2451.51
	243	131.333	395.049	1116.86	1932.63	2393.83
	244	114.054	420.846	1111.73	1956.57	2390.66
	245	153.689	453.634	1101.44	1853.41	2360.44
	246	120.344	431.446	1176.21	1998.5	2386.52
	247	112.012	460.975	1107.51	1917.83	2423.47
	248	121.869	432.434	1103.19	1884.01	2393.47
	249	131.107	451.281	1149.56	1899.08	2441.74
	250	130.777	426.929	1190.77	1929.4	2344.33
	251	132.341	438.419	1113.61	1876.32	2458.36
	252	122.21	411.137	1069.56	1934.58	2362.67
	253	137.832	481.221	1133.43	1950.07	2329.13
	254	138.584	453.413	1120.67	1923.85	2377.24
	255	120.383	439.066	1157.36	1977.35	2444.25
	256	145.654	414.013	1180.99	1892.15	2356.26
	257	134.389	441.575	1202.28	1934.6	2343.29
	258	127.205	470.175	1223.55	1954.55	2344.08
	259	133.171	436.195	1256.62	1924.12	2330.13
	260	135.774	424.751	1157.37	1939.71	2474.3
	261	145.102	458.638	1211.79	1948.05	2362.52
	262	146.455	502.137	1206.82	1939.59	2405.58
	263	120.8	466.946	1227.38	1928.44	2463.62
	264	134.741	472.262	1211.06	1836.82	2424.91
	265	147.863	453.94	1227.52	1880.21	2318.71
	266	118.987	440.106	1221.67	1909.81	2378.1
	267	139.254	488.786	1219.71	1955.82	2400.72
	268	132.054	471.287	1193.03	1907.49	2493.68
	269	129.392	486.14	1292.47	1873.43	2347.84
	270	127.509	514.446	1173.43	1885.73	2342.35
	271	121.476	500.558	1154.03	1912.22	2389.03
	272	133.116	516.546	1277.19	1794.8	2328.72
	273	140.306	477.481	1211.61	1924.12	2328.2
	274	118.234	518.96	1187.97	1836.27	2350.68
	275	118.73	543.501	1125.12	1935.19	2348.34
	276	137.816	528.702	1279.65	1867.05	2311.3
	277	148.276	532.352	1205.98	1896.4	2337.28
	278	125.488	561.497	1189.24	1833.41	2295.1
	279	114.941	531.542	1174.23	1848.86	2478.43
	280	136.371	532.8	1193.23	1816.54	2295.3
	281	124.854	522.834	1227.2	1808.37	2336.55
	282	150.471	508.341	1217.34	1883.62	2314.8
	283	115.416	540.513	1191.62	1889.03	2317.91
	284	156.282	550.632	1184.62	1839.55	2387.92
	285	125.468	564.706	1201.46	1838.77	2427.87
	286	153.109	531.537	1258.85	1841.87	2266.9
	287	142.912	573.111	1167.83	1880.97	2420.87
	288	134.967	522.982	1139.75	1885.22	2304.56
	289	143.759	530.237	1207.86	1799.37	2372.92
	290	151.026	518.656	1171.16	1766.88	2343.46
	291	137.042	559.163	1189.14	1857.37	2292.26
	292	127.308	512.964	1199.77	1795.13	2419.58
	293	128.749	472.333	1220.87	1762.34	2347.65
	294	134.951	503.638	1212.46	1825.57	2353.72
	295	135.813	491.519	1185.51	1724.43	2259.66
	296	123.721	518.331	1156.27	1792.22	2338.77
	297	137.233	516.431	1218.88	1812.93	2380.57
	298	123.421	509.566	1190.73	1768.87	2231.02
	299	137.338	508.065	1177.51	1803.95	2372.08
	300	139.648	501.109	1160.85	1853.32	2359.2
	301	116.114	487.812	1280.03	1778.07	2325.98
	302	132.024	475.403	1233.53	1849.54	2286.8
	303	113.521	462.494	1207.91	1758.6	2408.41
	304	148.336	474.576	1191.03	1869.15	2326.43
	305	129.878	545.022	1242.61	1688.5	2424.26
	306	120.742	455.318	1191.62	1735.59	2371.67
	307	120.399	444.608	1158.96	1740.81	2373.14
	308	139.292	479.908	1216.51	1831.53	2408.4
	309	124.279	496.441	1217.88	1766.78	2284.69
	310	141.614	442.734	1196.36	1786.21	2367.28
	311	120.047	495.119	1266.4	1794.03	2320.43
	312	128.215	510.842	1211.81	1852.12	2264.69
	313	131.557	456.091	1230.7	1838.54	2312.91
	314	137.618	455.688	1297.01	1759.12	2335.95
	315	118.412	460.518	1190.27	1767.99	2263.62
	316	146.735	448.077	1232.86	1812.52	2378.79
	317	123.36	465.075	1168.36	1782.46	2296.71
	318	119.676	460.113	1194.35	1789.97	2299.07
	319	149.361	487.9	1179.21	1728.43	2288.11
	320	129.158	463.708	1180.98	1822.12	2320.19
	321	119.454	450.279	1242.11	1839.47	2377.82
	322	130.933	459.703	1265.22	1771.96	2343.89
	323	143.1	451.551	1184.87	1767.34	2251.56
	324	145.914	450.424	1183.15	1807.33	2272.98
	325	128.857	441.685	1186.27	1836.36	2352.29
	326	117.375	422.649	1229.75	1769.01	2248.8
	327	117.828	447.274	1186.47	1743.56	2302.25
	328	138.353	441.391	1181.75	1790.46	2205.89
	329	140.548	431.598	1179.48	1789.64	2295.21
	330	155.303	401.906	1164.4	1745.37	2268.27
	331	153.907	400.319	1174.06	1818.29	2277.13
	332	135.767	419.327	1250.29	1857.18	2273.14
	333	120.906	405.807	1140.15	1870.21	2309.39
	334	119.698	430.584	1200.19	1833.67	2418.82
	335	140.913	427.164	1224.61	1808.03	2216.76
	336	123.898	396.491	1133.2	1885.98	2325.68
	337	140.841	452.353	1224.53	1880.16	2341.36
	338	144.367	427.075	1190.78	1763.74	2265.5
	339	116.968	454.67	1155.85	1857.72	2288.06
	340	144.165	433.903	1173.16	1838.37	2292.84
	341	133.102	422.125	1207.89	1844.72	2316.27
	342	154.482	419.743	1194.38	1937.18	2184.21
	343	138.765	419.325	1192.27	1876.8	2288.49
	344	117.91	455.885	1212.8	1896.87	2247.62
	345	142.539	463.743	1269.4	1892.91	2334.47
	346	138.837	464.111	1178.69	1866.41	2249.3
	347	145.305	438.418	1346.14	1823.06	2225.11
	348	135.333	472.555	1231.04	1849.61	2374.58
	349	134.111	480.272	1202.86	1943.69	2224.83
	350	151.935	445.502	1221.11	1834.96	2259.21
	351	128.889	451.128	1248.57	1936.72	2243.37
	352	127.756	495.512	1221.7	1859.2	2326.93
	353	140.541	481.42	1207.88	1944.87	2187.91
	354	139.729	449.28	1171.91	1910.58	2289.66
	355	136.885	502.523	1261.52	1899.96	2314.39
	356	143.54	479.873	1235.14	1784.98	2366.36
	357	134.918	510.559	1197.92	1873.92	2257.37
	358	150.875	509.742	1222.7	1880.94	2250.64
	359	122.079	493.049	1167.49	1879.56	2235.87
	360	125.176	459.396	1240.02	1823.31	2388.96
	361	141.486	520.843	1176.32	1896.09	2312.46
	362	140.968	525.332	1125.72	1906.48	2303.77
	363	120.088	545.944	1132.97	1871.21	2255.38
	364	125.094	514.554	1233.33	1804.31	2458.94
	365	136.247	553.388	1224.58	1852	2326.95
	366	139.298	517.488	1177.8	1871.33	2277.16
	367	135.593	514.857	1190.54	1892.12	2345.63
	368	125.538	534.08	1243.72	1790.95	2278.73
	369	130.491	532.381	1159.76	1801.29	2263.7
	370	133.6	549.816	1129.5	1905.81	2268.7
	371	125.835	542.349	1170.73	1808	2297.15
	372	142.097	576.111	1220.67	1785.04	2235.67
	373	126.654	558.991	1189.48	1894.88	2367.1
	374	143.789	556.636	1215.2	1854.1	2283.13
	375	106.853	541.445	1194.85	1808.76	2344.94
	376	134.757	561.978	1190.03	1804.41	2389.57
	377	113.514	555.87	1162.64	1786.71	2278.92
	378	119.134	614.308	1249.21	1789.48	2300.37
	379	139.395	559.68	1180.17	1860.2	2247.82
	380	136.968	560.215	1253.7	1797.67	2255.48
	381	128.976	507.293	1183.6	1862.85	2226.81
	382	130.891	565.83	1246.72	1786.88	2208.44
	383	128.948	518.272	1210.7	1815.48	2268.41
	384	115.266	575.417	1204.44	1853.9	2398.96
	385	134.121	590.428	1220.21	1779.37	2258.76
	386	118.928	589.742	1225.08	1777.14	2240.96
	387	122.461	609.141	1168.32	1840.49	2213.19
	388	125.885	626.918	1197.18	1887.67	2298.82
	389	136.813	565.682	1179.24	1812.44	2221.57
	390	141.537	593.504	1176.68	1767.33	2283.37
	391	127.067	608.069	1212.28	1912.03	2242.13
	392	129.534	586.373	1197.07	1827.2	2341.3
	393	133.816	582.323	1182.98	1801.31	2173.68
	394	125.096	596.33	1230.78	1776.72	2218.63
	395	129.372	596.423	1199.65	1840.98	2227.16
	396	108.8	596.176	1192.76	1800.6	2265.7
	397	127.184	550.42	1211.57	1796.8	2269.7
	398	124.581	552.558	1204.02	1789.93	2181.52
	399	123.015	612.353	1197.17	1809.84	2368.82
	400	136.074	579.573	1231.93	1827.06	2247.35
	401	117.185	563.016	1173.4	1807.78	2228.58
	402	149.612	575.477	1255.84	1753.71	2177.01
	403	127.77	596.095	1189.74	1821.43	2218.6
	404	118.8	555.896	1145.2	1828.03	2300.57
	405	119.477	628.291	1165.04	1774.63	2198.41
	406	138.93	572.613	1151.62	1753.68	2271.51
	407	144.873	563.147	1160.84	1801.78	2206.33
	408	120.77	565.612	1200.93	1836.75	2309.55
	409	127.671	575.623	1214.48	1792.29	2262.42
	410	122.013	524.736	1220.29	1745.87	2296.8
	411	121.003	547.087	1106.45	1839.01	2314.31
	412	141.881	595.479	1111.68	1762.16	2340.95
	413	141.568	580.966	1094.97	1744.98	2391.6
	414	120.848	580.668	1161.66	1690.23	2241.37
	415	138.478	589.606	1200.86	1755.6	2298
	416	123.394	564.005	1269.88	1743.84	2258.27
	417	124.647	561.348	1216.95	1835.67	2266.12
	418	133.741	572.304	1202.59	1792.38	2288.39
	419	134.537	548.339	1104.78	1786.56	2303.76
	420	145.409	550.714	1074.48	1808.02	2305.35
	421	130.634	551.17	1153.25	1790.45	2126.11
	422	124.116	560.484	1169.99	1701.92	2317.35
	423	133.148	524.932	1223.69	1810.42	2174.43
	424	128.423	531.334	1199.28	1874.02	2318.18
	425	120.092	546.638	1196.34	1834.37	2336.28
	426	125.268	536.312	1168.02	1763.76	2365.3
	427	126.041	474.529	1177.59	1856.18	2282.75
	428	135.411	518.507	1101.68	1888.72	2365.7
	429	158.476	511.693	1139.79	1680.84	2314.1
	430	137.064	484.96	1134.9	1886.17	2258.93
	431	137.512	493.683	1256.64	1819.61	2169.88
	432	125.579	484.351	1214.61	1846.1	2314.5
	433	144.989	497.054	1203.12	1830.57	2285.43
	434	142.146	525.508	1171.42	1805.71	2353.9
	435	143.434	488.697	1191.98	1834.71	2219.36
	436	151.548	458.617	1161.49	1829.39	2303.25
	437	139.52	463.41	1154.79	1834.61	2309
	438	139.507	511.9	1198.47	1848.21	2258.34
	439	127.871	523.705	1143.93	1875.59	2264.5
	440	136.303	491.374	1232.77	1766.2	2334.04
	441	125.968	499.369	1166.16	1822.43	2283.75
	442	139.893	470.722	1170.28	1786.71	2273.23
	443	164.743	499.535	1136.48	1800.74	2280.08
	444	124.827	502.463	1201.52	1814.12	2197.35
	445	130.501	520.972	1156.26	1873.09	2328.65
	446	142.216	515.459	1266.19	1799.72	2311.82
	447	152.441	551.601	1202.29	1894.08	2217.8
	448	136.29	528.953	1243.61	1894.46	2221.45
	449	133.154	522.701	1204.54	1931.68	2318.81
	450	145.508	548.529	1210.74	1896.19	2207.15
	451	146.111	553.84	1183.9	1800.09	2038.29
	452	137.654	517.354	1168.28	1807.78	2131.45
	453	142.928	508.198	1158.34	1821.52	2188.28
	454	125.63	536.118	1201.39	1834.85	2239.83
	455	149.864	539.394	1178.64	1804.2	2332.6
	456	118.956	565.373	1241.78	1832.24	2376.19
	457	144.847	517.896	1163.21	1860.88	2229.94
	458	142.668	547.062	1128.71	1909.32	2138.72
	459	148.955	561.262	1174.57	1838.29	2173.61
	460	119.735	546.881	1202.29	1785.2	2179.07
	461	116.225	534.346	1168.52	1830.2	2213.65
	462	123.461	565.28	1198.18	1834.4	2296.62
	463	116.276	526.61	1235.28	1732	2196.14
	464	125.035	558.067	1178.91	1863.64	2266.31
	465	136.016	546.863	1234.43	1701.68	2204.02
	466	149.86	551.207	1193.39	1925.11	2242.81
	467	129.691	564.948	1190.61	1821.03	2283.28
	468	124.27	569.945	1167.35	1779.61	2141.38
	469	133.258	552.736	1185.09	1828.98	2260.5
	470	136.777	533.002	1107.28	1838.37	2172.76
	471	131.38	489.519	1195.81	1769.63	2258.46
	472	127.745	492.575	1132.93	1772.41	2222.57
	473	143.796	537.385	1223.49	1782.27	2273.14
	474	113.501	517.961	1207.45	1907.96	2112.53
	475	134.409	536.774	1183.52	1831.08	2300.11
	476	159.502	502.976	1196.37	1831.5	2287.55
	477	127.781	526.884	1190.26	1866.61	2026.99
	478	130.459	510.277	1166.81	1863.64	2222.31
	479	146.29	507.675	1223.48	1864.46	2192.45
	480	151.754	478.325	1134.14	1828.09	2222
	481	150.107	517.667	1144.15	1838.52	2209.33
	482	127.666	538.354	1140.72	1898.24	2248.47
	483	138.668	488.413	1222.35	1904.89	2204.28
	484	122.38	517.626	1182.24	1958.77	2153.86
	485	147.164	515.566	1168.4	1854.34	2232.07
	486	127.668	518.347	1154.9	1908.23	2133.71
	487	125.181	479.896	1208.81	1932.59	2237.87
	488	133.76	507.603	1158.79	1931.51	2138.23
	489	131.937	521.389	1140.06	1887.53	2226.14
	490	132.91	549.943	1221.71	1921.36	2251.41
	491	109.062	531.787	1241.73	1917.98	2161.26
	492	134.239	541.104	1176.65	1880.43	2195.68
	493	136.316	488.549	1160.62	1971.1	2173.16
	494	132.382	491.31	1164.37	1896.13	2242.83
	495	117.458	491.954	1189.58	1938.2	2211.69
	496	133.905	525.337	1192.35	1875.55	2288.11
	497	118.912	510.26	1216.18	1916.21	2295.5
	498	143.225	489.106	1128.68	1852.31	2294.09
	499	136.144	488.801	1185.86	1903.76	2111.37
	500	159.661	496.189	1215.37	1952.9	2206.84
	501	125.986	467.719	1183.53	1901.79	2116.04
	502	141.103	488.959	1192.62	1843.24	2240.65
	503	142.161	444.097	1209.47	1886.01	2203.73
	504	136.381	479.312	1203.23	1955.92	2241.48
	505	136.225	488.491	1176.71	1924.04	2156.05
	506	143.36	420.766	1163.35	1853.73	2273.5
	507	150.114	471.19	1199.01	1913.34	2216.49
	508	131.902	485.362	1145.57	1896.62	2250.93
	509	117.58	495.612	1210.77	1877.6	2139.45
	510	131.966	492.649	1171.59	1851.28	2354.12
	511	133.193	474.953	1157.85	1862.28	2168.95
	512	126.148	417.524	1211.69	1957.9	2304.56
	513	133.979	466.983	1162.53	1892.02	2153.21
	514	121.098	437.551	1213.99	1881.67	2281.95
	515	118.135	435.974	1147.03	1854.93	2248.11
	516	150.19	481.913	1170.67	1822.57	2297.79
	517	123.321	459.398	1176.4	1878.66	2214.29
	518	127.019	456.159	1159.75	1862.68	2301.86
	519	137.337	451.14	1168.51	1891.42	2201.55
	520	136.992	424.142	1122.25	1874.91	2207.69
	521	126.651	453.483	1203.99	1884.19	2223.11
	522	135.169	478.456	1214.34	1826.97	2304.61
	523	142.148	443	1169.07	1957.47	2307.62
	524	143.618	500.929	1202.86	1890.29	2257.03
	525	136.594	454.501	1143.73	1880	2268.5
	526	140.216	477.885	1143.15	1939.79	2339.75
	527	140.334	482.955	1148.33	1915.96	2190.83
	528	131.868	487.176	1165.62	1931.5	2266.33
	529	159.198	456.131	1153.28	1840.24	2254.29
	530	127.914	474.27	1177.61	1864.2	2302.71
	531	133.405	461.654	1181.04	1840.73	2153.61
	532	138.183	463.877	1115.62	1761.34	2264.31
	533	128.229	472.916	1193.55	1839.84	2192.95
	534	131.771	469.233	1205.53	1898.39	2279.35
	535	147.578	510.596	1128.96	1871.18	2312.45
	536	131.237	452.368	1156.15	1843.54	2231.18
	537	132.134	461.503	1138.85	1832.12	2172.76
	538	123.236	482.565	1190.09	1805.76	2239.55
	539	135.334	501.176	1148.62	1824.3	2216.85
	540	133.33	477.42	1245.98	1837.6	2235.7
	541	128.344	475.954	1170.02	1848.1	2180.49
	542	136.961	475.22	1198.33	1795.29	2267.27
	543	122.281	451.601	1205.28	1772.23	2189.41
	544	152.09	440.635	1152.57	1818.97	2230.31
	545	151.734	479.524	1187.3	1834.49	2244.51
	546	153.986	481.101	1132.26	1841.8	2224.03
	547	126.936	429.459	1123.43	1728.04	2185.07
	548	123.663	464.416	1169.05	1773.79	2146.91
	549	130.013	485.489	1169.81	1751.39	2236.2
	550	132.264	426.848	1165.06	1790.35	2245.82
	551	137.487	454.551	1233.05	1783.88	2229.54
	552	124.386	498.815	1174.28	1722.89	2156.75
	553	133.094	429.794	1222.74	1786.15	2230.48
	554	125.671	456.311	1200.69	1764.11	2164.19
	555	135.908	481.196	1195.53	1775.59	2127.97
	556	129.319	477.873	1145.7	1751.69	2237.43
	557	139.521	430.983	1148.28	1733.9	2172.64
	558	119.186	440.501	1122.74	1713.54	2147.1
	559	129.548	464.863	1150.09	1746.47	2098.27
	560	137.733	472.491	1242.68	1726.85	2175.37
	561	118.497	450.043	1140.57	1806.77	2129.05
	562	132.792	454.33	1161.86	1694.93	2174.16
	563	125.495	463.2	1159.67	1697.98	2125.54
	564	121.9	450.869	1181.52	1782.38	2163.16
	565	144.431	494.368	1190.19	1754.37	2120.42
	566	129.202	479.556	1157.63	1692.02	2187.34
	567	124.179	452.107	1136.94	1844.23	2094.22
	568	118.986	447.671	1150.42	1807.2	2223.79
	569	139.101	472.245	1198.48	1775.65	2175.94
	570	123.903	475.595	1130.27	1718.08	2112.88
	571	121.636	505.277	1189.93	1738.12	2155.65
	572	132.572	458.347	1182.93	1752.57	2132.39
	573	127.74	477.835	1181.02	1770.81	2097.34
	574	134.11	447.206	1191.67	1772.2	2072.1
	575	113.901	447.574	1204.37	1713.3	2278.65
	576	136.87	447.594	1144.05	1753.23	2175.42
	577	136.384	444.783	1158.46	1742.58	2173.61
	578	143.907	422.347	1219.22	1681.08	2199.99
	579	114.741	422.27	1172.13	1702.39	2236.25
	580	129.502	449.193	1205.91	1745.14	2245.76
	581	124.479	490.597	1199.18	1780.49	2239.77
	582	139.292	450.125	1159.85	1762.98	2183.43
	583	122.881	426.533	1164.97	1723.33	2267.21
	584	140.019	409.033	1132.08	1764.37	2154.11
	585	134.654	441.533	1141.28	1773.08	2147.16
	586	140.76	424.518	1165.06	1783.45	2125.12
	587	129.44	444.213	1157.18	1778.62	2345.51
	588	133.166	469.631	1138.26	1766.15	2269.64
	589	126.421	427.929	1163.58	1825.64	2247.02
	590	118.219	462.342	1183.28	1866.83	2155.1
	591	121.103	441.832	1204.62	1856.61	2357.19
	592	115.849	453.873	1220.91	1796.5	2190.99
	593	136.336	470.498	1196.52	1811.7	2205.37
	594	127.238	457.197	1188.88	1838.08	2266.73
	595	137.851	448.342	1223.78	1889	2299.05
	596	143.785	474.388	1169.26	1870.85	2241.56
	597	113.175	449.462	1146.16	1850.38	2229.67
	598	142.987	490.761	1253.53	1810.16	2308.71
	599	138.951	497.763	1181.11	1880.87	2313.21
	600	124.13	462.056	1202.55	1895.8	2206.72
	601	137.5	463.62	1232.8	1868.46	2262.99
	602	132.574	481.111	1191.39	1914.86	2239.85
	603	140.909	483.927	1113.74	1923.85	2274.66
	604	135.947	483.662	1186.56	1904.68	2212.29
	605	128.588	541.05	1292.88	1851.82	2283.78
	606	136.513	508.789	1114.5	1912.44	2202.12
	607	131.271	502.179	1160.28	1953.68	2298.43
	608	131.358	475.209	1163.86	1969.82	2265.98
	609	132.146	506.354	1100.03	1916.34	2271.51
	610	144.688	485.727	1117.05	2018.96	2242.52
	611	129.261	487.269	1134.39	2001.18	2304.62
	612	135.517	497.256	1207.68	1874.41	2210.81
	613	126.921	511.142	1074.86	1953.24	2201.29
	614	145.948	511.562	1159.81	1939.05	2239.7
	615	131.34	534.881	1174.89	1857.09	2270.21
	616	118.814	557.922	1167.19	1955.85	2344.29
	617	138.647	540.607	1067.93	1960.97	2211.09
	618	124.155	508.101	1178.59	1891.81	2235.67
	619	128.365	563.112	1174.57	1986.26	2273.06
	620	122.314	527.96	1076.63	2007.17	2223.55
	621	110.944	548.287	1169.28	1882.98	2140.15
	622	126.961	566.486	1145.51	1893.91	2199.09
	623	135.895	538.505	1141.57	1952.04	2176.96
	624	136.564	574.208	1140.23	1910.34	2204.56
	625	138.584	555.635	1176.43	1872.13	2241.05
	626	125.014	580.888	1159.69	1871.93	2188.45
	627	125.157	556.729	1196.36	1941.2	2296.7
	628	119.793	541.047	1210.41	1902.17	2194
	629	129.741	540.438	1179.68	1856.81	2234.88
	630	121.665	518.347	1163.23	1909.14	2254.54
	631	138.369	538.807	1160.03	1868.55	2226.45
	632	136.121	561.686	1136.06	1921.68	2249.11
	633	120.39	529.164	1119.81	1898.1	2206.89
	634	119.884	467.257	1151.93	1886.91	2248.59
	635	118.714	518.999	1176.71	1826.56	2214.89
	636	121.635	524.687	1144.3	1890.82	2239.75
	637	118.462	503.671	1174.43	1933.41	2205.42
	638	116.042	531.188	1206.49	1840.04	2206.62
	639	134.974	520.959	1166.66	1768.58	2254.82
	640	124.727	507.163	1205.43	1874.59	2227.57
	641	128.601	503.171	1136.26	1874	2240.28
	642	128.329	510.087	1174.8	1843.49	2165.86
	643	116.732	495.022	1162.76	1851.66	2241.97
	644	139.282	464.005	1132.44	1899.27	2289.35
	645	140.524	500.074	1131	1852.61	2190.33
	646	124.577	506.331	1114.08	1841.41	2193.38
	647	140.554	466.717	1196.34	1814.61	2256.62
	648	137.32	509.942	1137.13	1900.23	2175.45
	649	135.507	506.568	1191.71	1765.6	2240.16
	650	128.721	495.357	1096.13	1860.44	2195.67
	651	124.021	478.927	1145.79	1811.86	2324.04
	652	132.46	504.344	1194.57	1806.94	2086.4
	653	129.848	496.997	1105.9	1854.57	2204.99
	654	133.218	484.63	1138.07	1813.45	2218.72
	655	126.25	489.073	1137.74	1805.3	2297.98
	656	143.851	512.421	1146.92	1729.78	2264.18
	657	119.421	500.658	1159.17	1849.44	2195.53
	658	134.198	511.532	1155.16	1899.45	2157.62
	659	126.748	502.532	1132.65	1768.66	2234.51
	660	129.794	444.654	1141.31	1777.23	2227.44
	661	109.552	481.058	1133.76	1907.61	2220.59
	662	128.874	509.287	1157.61	1858.06	2144.51
	663	123.459	536.998	1257.28	1933.8	2218.06
	664	110.635	565.439	1191.77	1844.06	2083.32
	665	111.008	537.734	1226.28	1853.14	2170.35
	666	110.156	550.929	1150.6	1840.8	2162.22
	667	134.038	515.073	1198.67	1833.59	2283.42
	668	130.161	509.52	1166.33	1816.83	2212.9
	669	129.934	519.428	1186.06	1808.7	2138.95
	670	142.156	524.689	1181.71	1859.6	2126.06
	671	128.957	564.104	1207.62	1813.6	2136.45
	672	122.361	590.019	1237.46	1856.83	2193.33
	673	122.46	536.112	1211.66	1802.8	2140.1
	674	119.983	511.417	1182.87	1913.75	2177.71
	675	105.744	523.072	1165.5	1878.54	2167.28
	676	118.863	524.251	1202.52	1918.27	2252.32
	677	133.902	535.64	1213.11	1836.13	2167.05
	678	109.922	539.419	1144.4	1938.17	2108.8
	679	139.149	580.019	1283.41	1838.51	2226.35
	680	129.494	588.035	1233.21	1903.57	2160.11
	681	117.92	504.626	1180.35	1810.28	2059.42
	682	127.189	493.576	1230.19	1796.45	2100.98
	683	124.117	558.73	1236.26	1882.18	2168.96
	684	128.472	561.455	1138.87	1921.55	2136.75
	685	111.602	579.02	1169.37	1824.54	2119.49
	686	119.941	570.492	1227.03	1855.77	2116.04
	687	135.258	551.732	1180.69	1931.25	2177.89
	688	120.031	532.012	1211.69	1846.2	2078.51
	689	132.754	612.784	1209.92	1824.22	2069.46
	690	138.849	512.999	1193.26	1796.81	1987.35
	691	124.833	548.837	1111.37	1901.55	2051.1
	692	115.274	545.069	1206.44	1893.5	2095.6
	693	137.738	550.174	1242.32	1818.96	2110.85
	694	125.516	543.607	1218.85	1879.36	2158.2
	695	147.093	540.036	1222.97	1833.72	2195.55
	696	110.073	545.175	1165.89	1800.22	2100.81
	697	140.899	505.644	1209.9	1876	2071.04
	698	124.01	517.27	1168.83	1800.63	1929.43
	699	133.967	562.599	1257.05	1873.9	2203.54
	700	121.76	507.836	1166.26	1900.98	2087.02
	701	120.9	508.243	1203.71	1801.83	2036.15
	702	122.069	533.908	1165.78	1823.22	2059.87
	703	114.891	571.502	1167.23	1816.47	2169.59
	704	121.992	517.125	1107.59	1932.96	2092.17
	705	113.199	508.635	1177.6	1833.25	2026.45
	706	125.671	485.216	1165.92	1861.79	2099.51
	707	133.531	532.862	1199.73	1850.64	2139.05
	708	127.041	525.942	1136.6	1819.86	2093.08
	709	119.812	493.288	1149.15	1832.04	2064.43
	710	139.421	498.314	1108.22	1835.38	2099.23
	711	123.754	562.758	1120.26	1887.12	2224.82
	712	142.089	513.126	1236.77	1905.03	2091.43
	713	134.511	503.099	1200.75	1891.03	2135.25
	714	136.359	502.73	1174.49	1878.24	2161.38
	715	141.654	520.981	1180.65	1873.68	2230.83
	716	141.946	496.516	1178.37	1887.27	2210.77
	717	131.881	508.343	1160.25	1939.36	2226.68
	718	118.525	466.841	1064.87	1908.6	2146.2
	719	119.277	489.732	1122.75	1884.31	2268.11
	720	125.538	534.422	1202.26	1855.45	2213.52
	721	123.601	530.428	1132.82	1976.37	2194.65
	722	134.831	542.954	1198.07	1857.7	2274.44
	723	138.524	547.8	1141.49	1888.63	2326.19
	724	107.713	530.243	1169.93	1915.83	2233.65
	725	138.755	515.883	1168.51	1887.4	2165.35
	726	142.724	549.385	1141.06	1885.35	2243.94
	727	131.464	473.703	1105.97	1880.49	2302.75
	728	128.788	540.705	1147.56	1873.79	2181.28
	729	145.241	522.88	1127.38	1805.37	2206.48
	730	135.527	488.6	1270.37	1813.64	2240.22
	731	146.648	500.694	1108.51	1877.1	2307.2
	732	127.843	490.217	1182.44	1841.3	2242.11
	733	121.562	529.244	1136.78	1814.99	2232.51
	734	123.429	493.075	1174.51	1828.63	2293.01
	735	140.681	465.63	1096.75	1802.05	2166.66
	736	118.941	518.676	1177.84	1792.73	2215.31
	737	130.783	538.046	1170.04	1821.94	2152.2
	738	119.349	513.532	1143.72	1876.19	2214.57
	739	140.884	525.354	1202.57	1803.77	2245.5
	740	127.972	524.225	1243.73	1813.67	2296.37
	741	130.436	521.359	1100.76	1840.23	2224.72
	742	117.435	543.551	1114.66	1795.59	2250.16
	743	132.614	485.853	1121.23	1815.28	2226.6
	744	123.954	506.29	1174.28	1769.03	2219.62
	745	119.568	519.191	1123.55	1718.07	2243.66
	746	129.921	582.146	1147.12	1803.69	2141.91
	747	141.532	534.501	1203.89	1895.64	2215.62
	748	138.614	540.864	1133.54	1890.46	2220.89
	749	127.428	536.961	1126.31	1767.05	2212.63
	750	139.496	531.287	1128.24	1755.18	2149.58
	751	114.072	558.237	1179.15	1840.87	2218.93
	752	126.178	574.095	1118.52	1771.42	2112.69
	753	126.982	577.803	1134.37	1755.68	2209.18
	754	125.033	568.037	1157.62	1752.37	2041.68
	755	128.514	571.445	1146.62	1782.27	2139.33
	756	132.751	568.511	1124.58	1784.64	2080.42
	757	126.999	522.533	1206.72	1777.71	2108.68
	758	133.479	530.551	1134.47	1748.85	2101.53
	759	130.03	545.155	1147.9	1777.62	2156.58
	760	132.174	552.18	1184.04	1761.84	2135.59
	761	117.373	539.049	1203.83	1691.87	2068.83
	762	113.669	488.468	1137.68	1749.94	2131.89
	763	125.623	524.232	1120.09	1739.57	2165.07
	764	123.006	526.307	1130.11	1796.97	2083.47
	765	140.204	501.155	1124.51	1793.08	2123.12
	766	99.4484	501.32	1175.93	1732.64	2104.3
	767	143.441	504.128	1157.45	1800.63	2133.14
	768	130.203	520.734	1095.9	1819.57	1895.11
	769	128.338	528.074	1080.26	1736.59	2059.43
	770	105.677	492.585	1173.75	1775.23	2119.52
	771	126.143	476.284	1168.53	1766.27	2094.34
	772	113.918	521.591	1117.41	1701.77	2124.94
	773	121.564	506.798	1218.81	1737.32	2054.17
	774	123.282	489.431	1157.75	1713.75	2078.54
	775	127.834	503.728	1123.24	1704.53	2092.64
	776	119.336	550.722	1141.09	1687.5	2078.53
	777	126.434	516.261	1183.81	1762.58	2040.01
	778	146.008	481.322	1097.69	1689.6	2109.59
	779	144.556	490.266	1120.35	1677.49	2030.99
	780	117.838	521.032	1177.55	1667.85	2049.68
	781	130.499	465.026	1181.3	1777.03	2143.55
	782	116.545	459.936	1174.93	1674.28	2177.23
	783	126.354	508.111	1152.36	1699.69	2186.99
	784	142.238	449.734	1140.36	1683.16	2188.88
	785	126.218	466.702	1144.11	1765.64	2017.11
	786	135.657	447.571	1201.76	1729.44	2014.84
	787	130.913	454.78	1184.51	1722.75	2277.35
	788	133.99	430.722	1190.81	1664.94	2174.7
	789	138.72	515.056	1189.48	1654.81	2140.78
	790	125.487	479.951	1138.48	1685.16	2203.28
	791	134.465	416.836	1183.97	1782.09	2224.28
	792	126.114	481.379	1084.14	1711.23	2205.31
	793	129.596	473.372	1092.83	1679.58	2158.58
	794	142.597	462.678	1194.08	1814.46	2177.08
	795	145.09	456.367	1166.96	1795.09	2174.62
	796	133.614	448.443	1124.9	1724.31	2181.77
	797	123.501	469.99	1175.51	1752.18	2304.31
	798	129.968	455.774	1154.21	1772.92	2138.09
	799	130.111	446.297	1159.14	1759.46	2231.91
	800	138.324	468.655	1166.64	1773.63	2178.25
	801	151.788	442.14	1173.87	1744.47	2075.63
	802	132.488	444.572	1148.94	1745.74	2167.46
	803	147.713	468.525	1141.39	1815.36	2320.94
	804	130.701	505.53	1206.83	1773.77	2228.45
	805	118.266	447.78	1165.7	1750.17	2275.35
	806	141.48	495.55	1163.61	1763.66	2178.8
	807	157.009	481.383	1167.15	1830.47	2207.87
	808	130.721	444.268	1181.82	1767.76	2112.99
	809	119.029	480.586	1197.56	1809.62	2247.08
	810	131.638	481.309	1125.81	1758.93	2170.6
	811	120.634	472.932	1149.16	1798.92	2271.35
	812	125.62	486.536	1135.38	1783.24	2207.02
	813	122.716	485.266	1192.54	1839.81	2146.78
	814	132.43	460.458	1169.43	1805.22	2250.06
	815	137.761	476.316	1159.22	1813.74	2241.36
	816	137.005	454.12	1184.65	1792.88	2298.69
	817	129.285	465.954	1172.55	1767.9	2211.81
	818	138.934	455.101	1193.7	1771.35	2225.88
	819	115.257	428.505	1109.55	1739.97	2324.86
	820	142.088	442.017	1197.69	1827.37	2254.13
	821	148.261	450.383	1195.96	1855.73	2152.16
	822	131.442	440.168	1120.73	1843.32	2244.43
	823	140.816	441.656	1211.12	1785.91	2275.01
	824	135.281	406.83	1155.42	1837.12	2261.36
	825	126.555	417.825	1117.38	1804.18	2196.26
	826	125.248	424.834	1129.25	1805	2226.23
	827	132.447	420.936	1184.98	1778.17	2287.66
	828	121.07	380.474	1133.71	1735.35	2220.52
	829	128.201	423.476	1185.01	1802.97	2194.79
	830	127.894	395.78	1157.23	1832.16	2134.06
	831	134.75	413.185	1117.94	1845.04	2136.22
	832	142.128	419.798	1217.75	1853.35	2122.78
	833	127.173	424.483	1180.8	1748.44	2151.32
	834	116.135	427.213	1202.14	1868.8	2197.21
	835	128.95	424.236	1137.99	1803.73	2213.43
	836	131.861	404.364	1141.31	1764.06	2142.99
	837	112.566	424.355	1200.74	1800.82	2150.92
	838	131.542	431.708	1089.15	1888.44	2145.52
	839	116.174	411.253	1119.06	1762.94	2252.68
	840	125.13	435.788	1152.37	1824.1	2052
	841	114.118	414.434	1156.8	1879.04	2113.45
	842	104.996	417.934	1154.67	1844.74	2147.92
	843	128.311	437.111	1141.93	1809.69	2175.22
	844	128.549	404.848	1185.96	1815.29	2100.99
	845	115.99	437.007	1177.51	1782.26	2058.29
	846	132.076	417.715	1127.71	1791.79	2150.1
	847	112.508	434.544	1082.56	1795.58	2168
	848	129.594	428.045	1139.64	1874.77	2170.28
	849	126.959	406.947	1141.6	1819.73	2138.94
	850	126.767	458.642	1104.52	1809.59	2047.6
	851	130.001	473.006	1156.49	1785.6	2121.69
	852	122.562	411.7	1117.92	1842.57	2116
	853	129.495	455.826	1155.94	1898.86	2181.02
	854	140.552	480.326	1185.84	1892.33	2063.02
	855	129.748	434.646	1202.74	1853.6	2275.49
	856	125.467	445.965	1214.43	1813.04	2113.31
	857	138.007	469.963	1150.24	1801.52	2170.25
	858	141.883	473.921	1236.88	1800.87	2130.42
	859	121.221	439.869	1146.05	1923.88	2198.91
	860	119.796	478.748	1231.5	1788.13	2133.62
	861	115.555	465.375	1203.82	1855.14	2190.76
	862	133.881	482.736	1268.11	1810.75	2184.2
	863	134.025	460.634	1199.11	1814.55	2054.53
	864	137.54	490.117	1192.21	1804.04	2191.91
	865	123.029	451.53	1231	1731.15	2121.04
	866	139.764	472.952	1227.12	1748.17	2217.97
	867	137.541	439.374	1178.08	1744.47	2029.38
	868	124.312	472.376	1271.94	1761.97	2149.42
	869	143.469	432.778	1108.25	1856.95	2092.22
	870	122.34	467.794	1127.67	1778.62	2229.53
	871	148.754	470.084	1188.31	1821.24	2106.26
	872	133.909	446.926	1153.32	1770.9	2163.62
	873	122.968	452.226	1114.08	1732.8	2092.21
	874	122.354	457.601	1075.59	1823.65	2154.85
	875	114.499	461.528	1193	1751.51	2115.79
	876	138.573	478.953	1174.86	1858.57	2104.35
	877	122.464	428.774	1090.31	1802.13	2144.58
	878	128.553	476.973	1181.77	1865.31	2172.14
	879	130.999	402.91	1160.15	1772.06	2149.12
	880	124.443	445.781	1163.37	1817.29	2158.79
	881	129.799	467.167	1121.42	1796.07	2183.71
	882	128.128	483.36	1092.24	1781.26	2213.54
	883	134.187	431.006	1129.6	1778.08	2103.36
	884	140.916	514.533	1147.6	1828.66	2180.04
	885	132.746	441.43	1166.83	1769.61	2106.15
	886	111.348	432.012	1097.26	1787.3	2116
	887	134.302	437.17	1150.33	1774.6	2127.16
	888	144.668	432.657	1212.31	1887.56	2121.85
	889	145.973	414.961	1124.83	1796.19	2190.92
	890	119.491	412.428	1147.16	1832.84	2103.59
	891	130.98	448.971	1139.3	1811.32	2136.22
	892	110.609	409.617	1102.96	1837.79	2122.35
	893	130.724	420.291	1141.58	1797.1	2109.35
	894	145.996	427.663	1020.84	1877.58	2076.98
	895	115.189	443.815	1154.01	1831.95	2137
	896	137.283	451.177	1138.92	1789.77	2085.97
	897	129.022	456.434	1124.33	1813.36	2251.63
	898	127.622	434.52	1097	1874.45	2146.99
	899	129.501	440.348	1146.01	1806.94	2103.79
	900	118.223	470.78	1100.7	1789.27	2074.13
	901	136.688	458.743	1116.03	1821.33	2146.36
	902	132.703	451.174	1129.26	1842.64	2089.41
	903	126.616	421.166	1103.42	1798.06	2138.38
	904	130.104	488.031	1090.54	1827.28	2101.72
	905	117.928	453.089	1125.96	1784.78	2231.75
	906	128.683	473.807	1166.68	1829.5	2068.2
	907	142.266	450.515	1077.84	1808.86	2124.53
	908	130.906	486.355	1050.37	1788.26	2057.28
	909	140.053	464.585	1160.39	1804.45	2141.53
	910	129.464	450.249	1147.56	1938.56	2122
	911	127.322	444.931	1086.89	1812.94	2077.93
	912	144.528	414.072	1136.7	1816.05	2116.15
	913	142.27	463.995	1182.86	1774.57	2043.21
	914	141.131	442.806	1150.07	1825.91	2103.99
	915	137.932	433.847	1123.54	1820.97	2080.93
	916	128.541	437.329	1217.92	1769.78	2122.97
	917	117.563	467.588	1053.74	1816.94	2037.22
	918	117.005	444.715	1150.52	1822.74	2018.15
	919	123.585	408.782	1087.46	1804.14	2020.48
	920	132.988	442.42	1104.68	1701.65	2096.27
	921	126.504	497.617	1076.51	1747.54	2082.73
	922	130.354	447.067	1121.58	1818.55	2047.96
	923	131.841	438.721	1134.45	1825	2043.75
	924	123.614	455.899	1107.51	1777.47	2134.64
	925	139.445	485.904	1060.36	1807.7	2071.56
	926	106.568	457.757	1132.76	1820.89	2136.98
	927	121.245	502.644	1112.06	1819.15	2009.47
	928	122.185	476.116	1095.63	1797.94	2044.16
	929	116.521	468.986	1145.78	1768.99	2003.01
	930	128.157	469.311	1107.45	1707.57	2048.55
	931	131.616	489.793	1133.54	1857.32	2103.63
	932	118.944	477.7	1087.02	1776.47	2056.91
	933	119.01	469.329	1169.35	1760.82	2114.23
	934	123.348	512.232	1090.14	1815.52	2098.77
	935	124.368	465.111	1169.99	1823.14	2010.03
	936	114.788	479.125	1134.47	1777.69	2056.43
	937	107.521	444.918	1149.79	1774.61	2069.88
	938	132.033	463.947	1093.52	1723.39	2029.42
	939	122.909	464.075	1127.36	1860.7	2056.33
	940	116.622	469.59	1136.61	1762.95	2123.32
	941	132.949	480.729	1053.99	1808.3	1973.12
	942	118.539	460.99	1155.61	1853.5	2016.97
	943	135.453	429.207	1103.3	1869.77	1991.5
	944	135.899	463.163	1164.66	1861.28	2061.27
	945	125.792	463.922	1066.49	1783.33	2067.75
	946	117.134	444.122	1096.57	1793.61	1985.43
	947	129.146	452.518	1125.99	1822.41	2040.24
	948	120.928	442.968	1102.94	1750.67	1958.48
	949	103.838	465.024	1074	1798.65	2039.15
	950	120.421	449.215	1170.04	1834.14	1914.36
	951	131.525	431.457	1105.38	1882.44	1983.05
	952	126.156	436.226	1094.03	1858.64	2032.83
	953	127.348	447.814	1153.43	1707.13	2032.17
	954	112.655	475.101	1125.38	1766.14	1978.64
	955	139.101	427.527	1115.72	1813.16	1922.63
	956	110.212	422.227	1124.03	1785.73	1963.26
	957	120.936	404.368	1117.46	1788.08	2057.4
	958	129.361	453.211	1145.84	1847.63	2041.35
	959	111.308	447.224	1103.64	1874.58	2055.49
	960	105.083	426.165	1132.96	1778.43	1997.96
	961	112.939	429.408	1131.9	1811.74	2066.19
	962	136.271	478.658	1122.37	1701.08	1937.2
	963	115.741	428.302	1102.01	1766.85	2026.24
	964	122.768	432.259	1059.26	1791.64	1938.24
	965	109.78	415.353	1113.18	1837.53	2132.7
	966	121.97	442.794	1110.05	1784.07	1948.54
	967	123.175	475.429	1159.02	1773.99	2086.83
	968	126.475	444.623	1080.8	1850.53	2036.16
	969	131.756	408.297	1102.6	1804.26	2030.7
	970	133.193	449.293	1150.81	1778.98	2091.05
	971	140.129	435.846	1063.18	1857.42	2005.29
	972	124.106	467.092	1140.43	1819.63	1978.8
	973	122.869	431.119	1108.28	1790.59	2087.37
	974	129.721	455.219	1224.17	1808.39	2058.64
	975	127.54	449.639	1069.88	1824.21	2041.91
	976	117.122	447.633	1128.74	1877.91	1995.58
	977	107.454	479.506	1146.73	1736.78	2055.21
	978	124.421	482.768	1101.42	1778.47	2017.35
	979	129.086	481.654	1155.49	1826	2044.78
	980	135.673	473.428	1143.76	1850.28	2025
	981	134.863	483.869	1095.96	1841.51	2067.36
	982	118.808	419.669	1067.11	1892.38	1969.24
	983	120.834	432.498	1089.47	1771.02	1954.14
	984	114.717	429.443	1068.97	1810.15	2033.76
	985	128.057	471.232	1091.65	1848.55	1992.76
	986	110.875	456.43	1091.41	1832.83	1968.12
	987	110.414	438.759	1128.01	1780.99	2036.27
	988	149.98	457.634	1041.72	1850.36	1935.94
	989	138.437	445.317	1098.28	1889.88	2056.21
	990	120.596	422.943	1003.84	1792.29	2082.8
	991	136.094	486.424	1087.1	1758.64	2045.62
	992	131.638	419.886	1069.55	1745.99	1966.59
	993	128.29	457.028	1067.06	1853.54	2117.43
	994	131.678	474.815	1088.14	1821.93	1996.96
	995	132.736	481.376	1116.2	1816.81	1909.27
	996	130.622	444.742	1029.41	1861.39	1981.31
	997	141.501	457.533	1113.48	1792.82	2005.76
	998	111.371	458.747	1079.61	1776.8	1964.61
	999	140.471	443.548	1072.85	1757.22	1910.52
	1000	120.711	502.352	1134.91	1774.05	1921.04
	1001	122.918	441.778	1124.54	1783.25	2017.17
	1002	120.661	447.933	1028.09	1791.14	1892.2
	1003	135.242	453.591	1059.2	1829.66	2006.92
	1004	100.768	461.344	1111.77	1780.57	2006.99
	1005	151.388	432.272	1067.3	1749.46	1986.67
	1006	126.861	437.49	1115.16	1795.46	1954.84
	1007	117.428	431.986	1078.87	1766.85	1909.44
	1008	131.211	454.58	1114.76	1728.14	1901.4
	1009	116.931	434.83	1139.86	1839.14	2102.96
	1010	119.693	450.203	1091.4	1788.58	1983.13
	1011	135.47	447.228	1145.2	1819.03	2034.25
	1012	138.921	409.215	1140.59	1750.23	2008.37
	1013	120.069	428.357	1076.03	1815.06	2049.15
	1014	138.375	432.021	1185.22	1774.91	1996.53
	1015	126.484	433.264	1099.34	1821.98	2003.75
	1016	127.602	403.524	1120.2	1772.96	1956.16
	1017	128.548	444.14	1138.8	1773.81	2026.02
	1018	138.138	390.305	1184.33	1804.74	1954.66
	1019	122.252	414.228	1130.62	1861.93	2038.02
	1020	131.338	394.188	1108.23	1851.88	1939.42
	1021	116.834	444.929	1159.51	1772.01	2009.05
	1022	132.715	397.74	1144.62	1827.14	2020.99
	1023	124.746	406.126	1076.87	1822.72	1976.48
	1024	128.764	388.888	1124.75	1837.85	2007.86
	1025	108.952	419.448	1171.06	1818.65	2028.55
	1026	122.298	411.112	1147.14	1848.27	2060.51
	1027	121.071	400.015	1166.89	1887.45	2075.29
	1028	134.816	394.796	1134.35	1898.79	1984.18
	1029	128.778	401.692	1180.93	1871.05	1993.55
	1030	122.199	406.686	1133.53	1869.98	1865.67
	1031	123.394	380.371	1228.81	1811.64	1919.65
	1032	114.206	418.191	1157.22	1858.58	1986.41
	1033	133.676	422.556	1153.12	1721.89	1974.66
	1034	122.546	385.941	1258.41	1764.35	2082.68
	1035	121.682	381.436	1145.13	1876.45	1959.9
	1036	118.385	380.457	1140.63	1811.39	2035.68
	1037	130.38	423.941	1131.22	1793.21	2029.87
	1038	122.462	387.007	1231.98	1815.49	1913.32
	1039	130.083	396.552	1147.49	1873.82	1937.62
	1040	108.391	432.868	1199.41	1842.63	1949.53
	1041	125.947	437.199	1165.78	1800.49	2010.18
	1042	122.727	380.962	1244.33	1800.66	1971.51
	1043	121.53	431.987	1203.89	1861.81	2002.88
	1044	109.962	427.137	1196.3	1777.89	2024.76
	1045	126.187	411.331	1203.68	1790.64	1975.02
	1046	128.076	415.4	1182.98	1729.66	1914.32
	1047	130.27	416.664	1175.14	1763.46	2008.06
	1048	119.325	414.991	1200.7	1781.47	1926.74
	1049	128.415	391.812	1163.63	1765.8	2031.06
	1050	137.234	431.683	1187.4	1776.55	1938.32
	1051	124.454	454.483	1178.43	1812.02	2004.75
	1052	120.174	415.356	1189.05	1711.62	1929.47
	1053	125.697	420.764	1136.86	1802.1	1862.41
	1054	130.717	394.239	1149.09	1741.29	1977.3
	1055	117.645	432.791	1249.07	1739.9	1915.48
	1056	112.426	404.682	1138.57	1790.55	1978.28
	1057	131.935	442.082	1088.59	1735.4	1948.3
	1058	126.501	424.017	1105.57	1747.57	2022.18
	1059	122.534	417.991	1137.65	1724.13	1900.46
	1060	118.06	403.195	1115.29	1835.03	2018.66
	1061	119.676	416.293	1059.29	1726.46	1923.09
	1062	116.932	378.505	1092.79	1759.05	1905.21
	1063	113	425.747	1049.59	1662.12	1911.43
	1064	125.594	441.618	1182.64	1804.49	2029.73
	1065	132.201	410.266	1141.34	1771.87	2034.25
	1066	121.82	423.133	1129.12	1750.25	1952.52
	1067	119.203	438.566	1112.21	1686.18	2007.69
	1068	119.87	430.704	1142.64	1794.24	2057.05
	1069	108.902	406.593	1111.62	1685.58	1968.44
	1070	119.518	416.617	1073.91	1762.74	2112.82
	1071	113.91	429.545	1027.52	1723.47	1988.62
	1072	123.621	455.348	1129.25	1781.06	2089.39
	1073	118.484	412.013	1094.02	1771.81	2003.08
	1074	120.89	448.774	1062.48	1809.47	2049.26
	1075	113.702	454.111	1099.66	1817.76	2015.18
	1076	117.685	447.023	1064.73	1775.92	2052.11
	1077	107.365	448.726	1044.03	1742.84	2083.94
	1078	114.004	482.735	1152.71	1692.19	2028.22
	1079	124.51	449.379	1188.2	1776.8	2039.33
	1080	108.302	482.505	1100.92	1759.07	2012.99
	1081	117.451	466.873	1140.4	1781.36	2062.65
	1082	118.83	480.505	1096.37	1833.4	1993.99
	1083	113.341	454.541	1094.23	1758.89	2033.38
	1084	126.797	458.718	1008.51	1744.35	2089.1
	1085	115.733	430.821	1164.34	1841.49	2032
	1086	120.62	437.775	1160.8	1838.71	2002.19
	1087	130.014	469.022	1119.25	1883.63	1987.25
	1088	127.246	443.19	1136.76	1842.95	2080.26
	1089	125.895	425.07	1113.15	1796.56	1921.69
	1090	103.842	415.255	1074.96	1796.06	2038.14
	1091	101.238	440.601	1141.7	1821.15	2000.15
	1092	132.738	436.672	1078.03	1765.19	2060.62
	1093	111.249	383.277	1142.1	1751.05	2002.9
	1094	115.578	432.142	1093.9	1795.41	2032.91
	1095	130.588	422.563	1126.91	1704.63	2013.31
	1096	114.221	413.895	1064.17	1837.37	2019.71
	1097	117.523	452.567	1071.05	1741.62	2021.43
	1098	116.383	424.532	1123.16	1829.49	2013.38
	1099	110.052	450.68	1137.07	1848.37	2024.48
	1100	127.246	408.124	1115.57	1775.7	1933.79
	1101	127.501	417.128	1129.85	1824.81	2036.49
	1102	136.297	413.191	1257.53	1750.63	2023.59
	1103	120.26	426.883	1096.61	1784.53	2006.37
	1104	132.349	403.808	1092.91	1756.03	2024.41
	1105	115.65	435.829	1098.3	1790.99	1910.63
	1106	123.248	432.367	1153.27	1830.01	2003.7
	1107	110.548	414.362	1052.54	1802.3	1983.1
	1108	127.563	390.438	1076.35	1753.31	1975.21
	1109	114.54	408.322	1069.44	1794.34	1956.58
	1110	102.27	416.657	1094.02	1774.18	1964.71
	1111	141.805	424.039	1022.96	1763.92	1997.24
	1112	129.872	416.942	1138.7	1845.01	1953.26
	1113	129.012	390.438	1034.2	1779.11	1908.58
	1114	146.294	429.972	1117.2	1818.59	1972.42
	1115	134.834	457.874	1040.54	1811.8	2071.61
	1116	121.063	404.92	1034.31	1812.23	1955.66
	1117	114.385	391.071	960.79	1804.1	1980.98
	1118	135.24	402.915	1103.42	1753.53	1978.58
	1119	125.563	449.21	1114.24	1804.87	1968.56
	1120	127.858	365.736	1107.38	1782.83	2073.51
	1121	124.558	433.164	1095.77	1739.32	2047.88
	1122	122.452	372.88	1045.5	1781.53	2021.05
	1123	134.162	432.935	1076.3	1811.43	1955.58
	1124	131.021	404.82	1082.4	1838.07	1997.92
	1125	123.339	408.202	1114.71	1788.05	1977.86
	1126	129.184	391.147	1108.64	1782.64	1962.16
	1127	130.069	417.993	1152.87	1831.9	2056.02
	1128	113.786	436.221	1123.72	1870.36	2069.55
	1129	110.275	401.975	1078.03	1729	1972.5
	1130	122.242	375.028	1029.34	1844.63	2070.32
	1131	140.988	462.062	989.031	1764.23	1970.88
	1132	110.132	398.305	1150.3	1871.08	2014.35
	1133	120.709	402.302	1148.93	1702.18	1970.28
	1134	107.309	381.491	1139.7	1788.11	1939.72
	1135	112.361	430.116	1109.71	1738.19	1988.71
	1136	126.994	452.89	1142.12	1819.81	2064.2
	1137	122.911	409.356	1095.37	1820.58	2061.55
	1138	139.158	412.512	1026.68	1815.88	2109.6
	1139	126.883	411.917	1131.58	1720.82	2033.7
	1140	111.784	398.084	1119.03	1782.12	2033.5
	1141	133.059	432.172	1094.06	1841.91	2028.33
	1142	123.169	415.661	1146.51	1755.25	2075.46
	1143	137.412	385.191	1087.07	1751.03	2122.93
	1144	127.538	394.755	1121.68	1805.59	2022.85
	1145	113.053	424.721	1111.23	1762.97	1968.7
	1146	117.304	379.084	1154.7	1768.6	1951.44
	1147	112.614	414.42	1135.9	1719.15	2016.45
	1148	119.774	408.428	1149.23	1887.76	1985.78
	1149	114.068	410.447	1114.71	1868.79	2021.22
	1150	132.6	331.331	1131.81	1824.19	2066.41
	1151	115.978	383.878	1072.92	1872.01	2080.42
	1152	121.813	412.334	1098.8	1877.96	2000.76
	1153	122.106	411.727	1159.04	1814.27	1999.67
	1154	111.364	414.318	1143.97	1786.83	1967.44
	1155	121.94	394.654	1088.43	1766.24	2112.55
	1156	116.319	389.301	1131.62	1820.85	2040.7
	1157	127.714	431.004	1177.17	1816.77	2101.05
	1158	125.471	397.545	1181.69	1809.32	2001.44
	1159	131.342	415.201	1106.21	1812.24	1969.49
	1160	136.148	414.457	1126.41	1843.36	1932.32
	1161	127.921	425.186	1172.42	1854.21	2006.81
	1162	132.151	433.934	1176.35	1852.39	1929.05
	1163	131.2	428.924	1203.54	1796	2039.4
	1164	130.178	432.191	1144	1825.25	2040.62
	1165	123.514	440.478	1132.42	1913.84	2043.14
	1166	128.747	428.073	1182.33	1892.84	2021.19
	1167	130.389	416.527	1137.61	1836.89	2001.85
	1168	110.676	452.505	1076.35	1768.04	1942.88
	1169	120.042	418.807	1103.88	1897.32	1995.33
	1170	116.939	426.661	1182.93	1810.6	2024.21
	1171	105.764	456.567	1184.92	1789.51	2112.87
	1172	128.676	412.335	1093.02	1802.7	2155.07
	1173	120.256	432.324	1144.28	1919.29	2048.23
	1174	124.851	410.311	1170.55	1845.4	2077.75
	1175	124.479	426.136	1115.41	1805.37	1985.31
	1176	119.399	404.858	1114.62	1821.23	1968.55
	1177	110.781	383.336	1076.11	1814.12	1962.21
	1178	127.894	423.773	1145.85	1815.33	2003.19
	1179	122.046	454.295	1149.64	1839.89	2063.37
	1180	117.298	437.308	1151.71	1863.66	2053.83
	1181	123.592	447.402	1141.96	1848.86	2094.17
	1182	120.982	452.297	1130.42	1955.83	2057.27
	1183	109.062	452.209	1122.03	1804.19	2021.9
	1184	116.403	424.973	1114.33	1896.24	2128.22
	1185	128.648	449.4	1075.86	1855.29	1969.65
	1186	117.607	460.145	1075.96	1852.04	2150.4
	1187	108.425	409.3	1160.01	1855.3	2041.57
	1188	126.407	435.776	1109.8	1777.41	1958.84
	1189	138.457	443.58	1092.16	1848.45	2005.76
	1190	112.364	418.068	1111.68	1849.88	2017.52
	1191	122.994	428.494	1184.1	1840.79	1962.13
	1192	127.476	419.341	1152.84	1784.36	1969.06
	1193	133.165	428.991	1087.18	1817.31	2058.59
	1194	115.276	427.308	1100.13	1827.68	2094.65
	1195	112.971	450.424	1139.37	1908.68	2131.4
	1196	123.511	431.082	1069.44	1792.58	2039.82
	1197	133.011	439.583	1159.19	1844.15	1949.86
	1198	110.958	430.114	1053.46	1807.09	1970.05
	1199	118.341	460.991	1059.85	1790.26	1959.23
	1200	125.32	407.008	1101.45	1807.75	1966.36
	1201	125.987	438.846	1068.23	1817.88	1972.55
	1202	126.123	455.062	1061.74	1934.8	2018.27
	1203	110.067	425.222	1016.27	1790.9	1988.22
	1204	121.21	450.375	1101.61	1847.18	2016.38
	1205	138.362	432.592	1055.2	1748.85	1984.03
	1206	125.801	473.893	1106.5	1900.51	2028.65
	1207	127.297	436.797	1078.07	1856.16	2025.5
	1208	128.581	434.666	1071.36	1825.86	1987.69
	1209	123.471	441.722	1081.44	1765.36	1931.22
	1210	109.302	417.1	1037.92	1795.39	1963.72
	1211	120.074	452.208	1101.13	1777.85	1898.47
	1212	130.661	436.954	1065.2	1812.72	1961.5
	1213	134.946	430.354	1104.35	1851.12	2031.81
	1214	116.208	420.622	1094.3	1739.71	1867.41
	1215	115.731	424.711	1076.99	1845.42	2005.37
	1216	115.61	410.552	1096.85	1829.7	1937.82
	1217	114.081	404.903	1147.97	1791.95	1952.69
	1218	123.542	391.74	1122.09	1801.69	2010.66
	1219	128.114	410.229	1045.46	1892.61	1974.28
	1220	141.193	421.061	1087.06	1761.52	1859.98
	1221	132.048	423.458	1081.56	1782.16	2019.52
	1222	126.815	418.139	1092.53	1758.07	1928.64
	1223	112.955	457.37	1160.58	1827.3	1993.56
	1224	122.065	385.68	1096.68	1827.36	1936.31
	1225	125.264	419.872	1119.2	1756.48	1965.84
	1226	145.462	428.943	1056.46	1733.77	2048.38
	1227	95.7945	405.596	1114.35	1714.93	2003.75
	1228	119.118	419.532	1081.5	1781.99	1925.56
	1229	119.616	412.651	1051.69	1771.9	1991.13
	1230	135.762	423.537	1126.51	1776.76	2001.74
	1231	127.454	462.163	1096.73	1725.79	1861.43
	1232	134.962	432.847	1073.81	1850.11	2003.15
	1233	123.419	395.415	1080.59	1760.65	1988.53
	1234	143.935	403.717	1095.39	1735.73	2060.14
	1235	128.688	392.364	1127.79	1684.59	2029.18
	1236	135.401	383.991	1091.53	1734.34	1992.57
	1237	115.416	408.909	1079.37	1790.16	2058.94
	1238	127.385	395.155	1118.22	1745.59	2091.48
	1239	121.003	389.685	1100.88	1830.47	2018.12
	1240	123.673	413.85	1109.9	1845.8	1985.04
	1241	126.9	409.817	1123.09	1784.27	1993.61
	1242	130.092	373.226	1130.76	1719.44	1965.93
	1243	116.762	431.062	1079.27	1710.36	2039.37
	1244	120.914	416.062	1088.43	1799.54	2007.51
	1245	122.342	427.26	1101.07	1698.48	2036.53
	1246	139.094	438.712	1068.74	1776.74	1994.16
	1247	141.84	403.456	1191.32	1812.77	2087.4
	1248	130.728	427.526	1095.31	1820.04	2009.52
	1249	131.699	433.423	1073.82	1760.49	1993.96
	1250	139.456	414.301	1001.18	1705.77	2038.62
	1251	133.033	417.607	1162.88	1788.94	2093.4
	1252	132.721	465.03	1093.05	1757.08	2015.72
	1253	147.908	429.104	1129.54	1806.63	2059.52
	1254	134.536	409.463	1055.78	1762.62	2045.96
	1255	140.745	417.546	1124.18	1693.79	2062.57
	1256	118.711	439.42	1077.23	1790.49	2024.64
	1257	128.525	389.167	1113.67	1775.4	1944.7
	1258	137.296	392.392	1097.2	1686.33	2075.75
	1259	137.421	443.047	1097.49	1751.81	2045.74
	1260	136.588	414.327	1094.9	1803.62	2048.78
	1261	112.845	444.543	1053.5	1775.09	2039.18
	1262	136.058	420.696	1071.91	1742.68	2078.59
	1263	115.371	415.446	978.636	1761.49	2009.57
	1264	117.515	448.866	1112.25	1768.45	2035.78
	1265	125.211	457.231	1052.58	1798.11	1954.52
	1266	126.198	454.809	1068.25	1818.77	2036.92
	1267	132.481	413.643	1031.56	1816.91	2066.17
	1268	131.875	415.806	1130.4	1714.64	2071.99
	1269	119.275	459.879	1036.14	1870.07	1987.86
	1270	125.308	409.917	1016.39	1788.62	2048.38
	1271	147.381	458.824	1059.15	1764.38	2067.73
	1272	119.827	445.688	1063.47	1752.44	1920.32
	1273	133.268	442.581	1089.07	1801.45	2007.81
	1274	133.988	438.801	1096.78	1753.25	2060.79
	1275	127.267	463.555	1060.56	1699.97	1984.9
	1276	119.754	437.346	1092.7	1742.41	1951.72
	1277	136.306	458.432	1084.43	1706.13	2007.32
	1278	129.023	431.456	1089.08	1778.79	1991.87
	1279	126.252	439.039	1011.31	1685.13	2010.71
	1280	132.578	456.2	1010.4	1760.85	2020.14
	1281	115.5	431.721	1113.19	1762.72	1994
	1282	116.821	420.374	1119.89	1751.05	1998.68
	1283	120.384	439.609	1069.51	1719.01	1919.81
	1284	124.283	433.765	1101.31	1714.27	1970.7
	1285	125.316	443.234	1075.32	1813.56	1974.1
	1286	123.051	455.373	1076.08	1722.29	1918.16
	1287	120.229	438.331	1058.79	1758.76	1978.17
	1288	115.929	453.509	1056.83	1645.57	1953.39
	1289	124.877	497.333	1108.94	1811.22	2031.3
	1290	127.771	454.973	1066.22	1735.3	1993.49
	1291	109.275	414.425	1112.61	1746.36	2003.93
	1292	131.928	425.285	1102.6	1689.77	1992.79
	1293	118.548	428.906	1072.73	1738.47	1936.63
	1294	103.137	431.692	1076.37	1709.21	1976.02
	1295	111.001	415.313	1100.98	1679.43	1922.93
	1296	128.028	440.599	1060.64	1812.71	1914.97
	1297	109.145	401.527	1060.82	1782.62	1906.88
	1298	123.202	443.637	1137.21	1702.3	1963.99
	1299	114.406	449.823	1122.91	1763.53	1979.73
	1300	112.42	443.25	1081.08	1709.69	1999.43
	1301	143.724	465.4	1099.85	1703.53	1960.82
	1302	124.224	445.778	1072.67	1759.56	1972.23
	1303	110.324	430.82	1138.23	1750.48	2014.28
	1304	111.476	443.38	1079.99	1654.04	1956.46
	1305	111.043	401.262	1131.4	1807.86	2070.3
	1306	130.034	397.342	1144.87	1758.42	2054.76
	1307	112.24	404.806	1075.5	1770.2	2015.82
	1308	115.008	425.675	1110.3	1705.21	1980.05
	1309	145.768	480.705	1093.11	1722.73	1934.61
	1310	105.029	429.959	1098.23	1721.62	1878.07
	1311	127.001	413.768	1025.56	1663.79	2052.26
	1312	129.161	424.721	1117.22	1750.73	2013.74
	1313	130.633	424.575	1007.34	1719.15	2013.82
	1314	131.834	404.547	1089.25	1760.03	2088.64
	1315	130.572	387.744	1088.21	1794.73	2020.61
	1316	116.693	429.377	1147.38	1685.54	2095.13
	1317	134.138	411.786	1039.57	1733.6	2100.99
	1318	135.158	390.696	1106.09	1785	1956.5
	1319	118.284	400.185	1098.49	1724.06	2093.76
	1320	100.411	439.097	1137.47	1709.61	1932.84
	1321	137.771	406.229	1061.07	1773.8	2084.93
	1322	143.184	446.83	1099.16	1768.57	2003.34
	1323	139.497	440.415	1044.21	1759.84	2074
	1324	125.135	425.055	1162.2	1788.32	2014.89
	1325	113.132	393.853	1055.54	1782.59	2048.74
	1326	122.691	401.248	1083.64	1811.23	2015.09
	1327	135.856	410.402	1072.92	1773.26	2026.29
	1328	114.271	382.732	1072.16	1768.19	2050.93
	1329	123.633	417.795	1142.87	1764.03	2010.27
	1330	131.194	421.214	1046.34	1854.55	2068.22
	1331	119.728	391.108	1050.13	1798.56	2022.88
	1332	114.74	397.522	1093.35	1797.29	1959.78
	1333	120.234	388.257	1065.46	1780.28	2006.07
	1334	129.18	382.194	1027.16	1846.59	1995.37
	1335	117.931	368.203	1069.65	1768.77	1944.61
	1336	118.795	399.992	1132.18	1789.66	2013.96
	1337	127.825	376.643	1027.25	1787.15	1990.28
	1338	114.203	394.871	1069.2	1819.66	1984.26
	1339	119.509	386.707	1138.25	1799.38	2050.11
	1340	123.26	419.975	1072.68	1843.97	2066.02
	1341	110.138	383.974	1036.83	1772.55	2033.84
	1342	135.651	419.445	1020.14	1792.69	2039.58
	1343	109.159	401.592	1115.99	1837.68	2062.18
	1344	126.716	399.462	1035.18	1753.09	1969.55
	1345	119.574	390.533	1115.67	1757.15	2073.35
	1346	136.401	374.784	1132.54	1817.23	2015.08
	1347	123.053	382.858	1064.13	1818.1	2029.73
	1348	117.813	450.516	1083.78	1772.92	2122.49
	1349	118.513	402.133	1076.54	1717.84	2075.83
	1350	115.161	414.439	1103.19	1867.51	2061.49
	1351	119.773	359.059	1061	1797.62	2081.15
	1352	127.09	394.977	1135.24	1773.13	2074.45
	1353	122.342	415.885	1056.55	1752.63	2008.76
	1354	124.794	376.299	1073.21	1799.34	1997.49
	1355	138.858	392.114	1053.14	1813.27	1999.52
	1356	138.374	429.938	1147.31	1893.57	2022.65
	1357	125.431	397.092	1099.48	1789.38	2055.49
	1358	119.559	383.793	1108.21	1805.97	2142.72
	1359	131.631	398.362	1085.21	1862.38	2015.48
	1360	112.978	394.757	1103.01	1805.93	2066.27
	1361	114.46	410.842	997.105	1874.91	2065.22
	1362	124.287	425.334	1091.45	1838.08	2094.86
	1363	141.818	440.336	1074.92	1881.5	2020.57
	1364	128.164	437.465	1055.88	1815.51	1975.07
	1365	118.987	380.406	1046.01	1754.94	2012.54
	1366	125.416	406.84	1069.17	1794.24	2031.98
	1367	118.946	419.535	1149.28	1876.75	2053.3
	1368	121.974	408.145	1070.3	1758.1	2091.67
	1369	126.828	412.227	1058.06	1783.58	2064.22
	1370	125.482	401.525	1042.66	1816.95	2115.05
	1371	117.871	386.778	1085.84	1727.13	2031.94
	1372	119.195	469.596	1059.9	1858.09	2010.88
	1373	134.105	411.922	1096.94	1767.71	2095.59
	1374	123.066	438.756	1054.96	1727.4	2027.53
	1375	121.912	398.364	1096.48	1798.8	2096.71
	1376	125.678	408.098	1112.15	1756.55	2128.39
	1377	110.072	392.64	1090.45	1769.6	2037.72
	1378	124.107	430.909	1085.86	1801.13	2036.02
	1379	131.42	409.567	1100.24	1842.09	2082.84
	1380	122.131	414.182	1146.11	1770.29	2087.78
	1381	145.081	414.416	1085.8	1807.34	2080.64
	1382	116.566	418.346	1032.57	1787.67	2053.47
	1383	126.508	455.231	1061.07	1822.35	2076.58
	1384	125.811	428.308	1129.8	1798.53	2068.55
	1385	138.02	415.357	1041.19	1807.78	2170.79
	1386	116.9	427.566	1056.92	1788.81	2028.43
	1387	135.546	426.23	1076.11	1777.88	2048.62
	1388	138.541	411.301	1112.03	1740.8	2034.14
	1389	147.701	399.483	1090.55	1771.15	2101.9
	1390	125.188	422.419	1103.22	1724.24	2006.62
	1391	129.804	395.694	1138.89	1791.6	2072.67
	1392	130.2	411.203	1050.42	1785.78	2042.9
	1393	115.786	412.051	1092.23	1809.84	2040.98
	1394	129.5	408.48	1100.74	1772.24	2103.62
	1395	123.536	425.617	1090.21	1699.37	2043.29
	1396	125.953	407.686	1057.82	1821.62	2081.45
	1397	139.753	384.88	1193.67	1855.94	2033.67
	1398	135.798	396.075	1048.71	1775.45	2040.44
	1399	146.452	424.741	1097.15	1761.71	2015.79
	1400	122.326	423.143	1055.64	1834.71	2010.46
	1401	142.057	416.84	1049.52	1780.64	2125.12
	1402	115.074	438.315	1077.12	1763.83	2033.55
	1403	128.191	458.898	1095.64	1787.46	2045.69
	1404	143.336	450.847	1104.88	1749.05	2020.8
	1405	132.048	402.731	1028.97	1810.63	2066.31
	1406	124.436	448.279	1129.56	1734.45	2045.61
	1407	139.872	445.785	1084.33	1787.03	1931.1
	1408	138.644	412.343	1075.94	1795.32	1951.52
	1409	131.868	399.153	1049.9	1700.72	1978.66
	1410	123.237	403.603	1132.8	1734.54	1994.51
	1411	143.983	437.819	1180.4	1757.54	1948.55
	1412	104.388	404.742	1086.49	1752.64	2032.24
	1413	116.477	427.322	1095.02	1767.95	1987.1
	1414	127.241	447.458	1180.69	1757.72	1907.27
	1415	137.285	412.997	1033.92	1736.11	1981.93
	1416	116.492	434.886	1122.57	1773.18	2009.76
	1417	128.759	376.053	1139.5	1803.22	1963.06
	1418	121.228	381.676	1207.86	1702.56	1973.04
	1419	132.85	404.433	1104.4	1734.82	1937.06
	1420	130.201	426.084	1128.02	1744.34	1990.94
	1421	113.646	435.758	1166.39	1755.43	2038.25
	1422	117.219	421.077	1190.17	1699.52	1976.73
	1423	140.315	391.502	1144.44	1712.3	1986.41
	1424	127.062	437.407	1138.71	1684.69	1936.96
	1425	133.909	411.171	1137.21	1734.79	1960.89
	1426	120.217	452.157	1154.81	1682.62	1989.2
	1427	118.082	426.612	1185.67	1669.28	1928.49
	1428	113.254	427.511	1131.77	1721.48	1847.6
	1429	128.277	441.9	1111.99	1791.27	1972.22
	1430	132.668	468.931	1100.55	1715.68	1886.7
	1431	124.294	443.377	1096.09	1738.76	1894.64
	1432	127.896	409.291	1153.79	1684.04	1855.21
	1433	141.721	414.189	1068.52	1823.09	1999.9
	1434	117.237	480.705	1157.59	1720.24	1942.6
	1435	128.221	454.333	1135.51	1698.62	1964.75
	1436	133.558	455.797	1115.39	1807.84	1899.72
	1437	112.908	450.305	1143.14	1763.48	1947.27
	1438	112.532	436.081	1075.1	1770.02	1867.16
	1439	124.694	433.152	1154.81	1689.11	1888.6
	1440	132.317	466.106	1085.22	1806.09	1939.63
	1441	119.515	422.185	1106.39	1749.43	1920.77
	1442	130.619	436.933	1115.93	1740.65	2032.98
	1443	134.495	453.963	1115.21	1734.43	1983.82
	1444	126.241	447.92	1131.5	1734.89	1819.25
	1445	133.246	462.787	1089.91	1744.49	1893.5
	1446	137.107	451.391	1121.06	1818.11	2042.14
	1447	127.039	423.79	1117.18	1654.72	1975.21
	1448	134.471	420.896	1112.79	1817.08	1983.79
	1449	131.794	425.647	1002.1	1675.28	1988.17
	1450	120.02	449.533	1133.99	1747.99	2030.04
	1451	110.845	401.093	1093.36	1780.14	2046.44
	1452	119.6	412.228	1125.11	1791.58	1963.31
	1453	127.216	413.08	1099.09	1767.92	1923.18
	1454	124.971	412.155	1125.78	1769.21	2059.07
	1455	122.574	396.394	1080.88	1759.25	2012.49
	1456	127.954	397.276	1072.54	1722.34	1961.39
	1457	116.017	437.168	1019.48	1709.31	2018.74
	1458	115.017	387.513	1081.41	1786.77	2036.82
	1459	132.073	381.31	1062.35	1761.83	2085.38
	1460	117.626	413.152	1069.01	1765.61	2018.43
	1461	118.214	414.097	1082.01	1761.79	2043.36
	1462	118.225	409.079	1065.36	1806.22	1971.37
	1463	128.79	438.658	1039.9	1799.8	2041.3
	1464	125.169	397.089	1038.85	1775.93	2016.84
	1465	116	432.314	1100.74	1719.15	2080.12
	1466	126.67	410.684	1057.42	1697.15	2094.37
	1467	122.872	423.833	1073.66	1769.65	2013.16
	1468	129.557	408.472	1141.91	1781.61	2011.09
	1469	121.888	414.693	1144.62	1720.12	2064.96
	1470	134.134	417.243	1139.74	1695.3	2021.59
	1471	143.332	416.13	1081.67	1709.14	1984.86
	1472	140.475	380.148	1102.28	1790.33	2029.73
	1473	125.191	390.428	1081.9	1758.13	2059.91
	1474	112.098	391.688	1100.75	1805.89	2041.14
	1475	119.006	393.263	1096.55	1768.43	2074.63
	1476	114.708	371.612	1027.87	1784.41	2026.1
	1477	127.242	461.302	1097.21	1709.4	1960.27
	1478	123.233	398.861	1101.71	1701.61	2075.95
	1479	119.122	385.731	1083.47	1721.54	2007.04
	1480	112.519	442.493	1093.63	1729.01	1990.06
	1481	122.071	413.574	1121.51	1775.3	1974.75
	1482	129.895	405.88	1118.32	1786	1965.36
	1483	131.815	396.067	1081.76	1667	1979.05
	1484	129.859	413.644	1107.44	1782.34	1960.18
	1485	124.554	375.514	1125.25	1659.51	1996.36
	1486	131.508	419.155	1118.14	1766.67	1920.26
	1487	121.743	405.067	1110.14	1724.48	1971.95
	1488	111.638	403.526	1086.96	1800.19	2031.45
	1489	129.361	401.932	1114.6	1800.29	1955.87
	1490	125.293	392.533	998.51	1746.97	1950.78
	1491	136.239	386.47	1114.34	1745.52	1897.58
	1492	125.221	398.718	1087.88	1726.89	1958.93
	1493	117.32	437.216	1075.4	1796.34	1994.98
	1494	134.899	427.009	1047.74	1736.86	1900.12
	1495	141.327	416.772	1068.46	1808.14	2045.99
	1496	135.834	403.816	1026.91	1744.27	2024.68
	1497	129.168	423.119	1039.97	1787.82	1961.71
	1498	126.962	442.888	1128.05	1723.76	1995.65
	1499	110.609	422.315	1014.96	1732.08	1998.7
	1500	138.747	449.776	1083.7	1752.28	1904.69
	1501	131.391	416.225	1040.65	1815.09	1986.03
	1502	118.241	394.237	1104.11	1762.77	1916.21
	1503	113.106	394.89	1163.73	1738.76	1974.15
	1504	130.386	482.702	1112.82	1783.87	2016.63
	1505	133.24	412.522	1080.12	1812.17	1952.31
	1506	125.714	431.467	1094.41	1775.9	1925.43
	1507	146.044	477.077	1047.51	1736.44	1979.95
	1508	136.427	446.879	1077.51	1755.21	2004.58
	1509	120.019	413.605	1062.83	1795.48	1975.75
	1510	136.825	431.972	1140.14	1787.38	1995.41
	1511	115.046	436.295	1050.71	1690.5	1979.72
	1512	139.027	440.447	1114.17	1690.34	2065.08
	1513	132.132	433.443	1088.68	1768.17	1932.22
	1514	110.334	425.72	1023.23	1663.43	1938.16
	1515	119.167	407.592	1096.33	1779.97	2014.91
	1516	146.441	459.293	1077.5	1727.29	1973.91
	1517	129.573	458.323	1011.06	1826.86	2046.61
	1518	121.985	427.141	1053.71	1723.51	2029.24
	1519	119.476	413.397	1062.83	1773.66	2069.68
	1520	131.726	473.085	1060.68	1728.08	2068.71
	1521	114.53	441.279	1016.98	1737.09	2053.53
	1522	114.625	386.038	1085.66	1802.42	2026.93
	1523	107.761	435.932	1049.51	1746.48	2082.28
	1524	112.254	466.539	993.402	1653.88	2036.47
	1525	124.327	405.063	1033.21	1728.69	2000.01
	1526	142.556	417.756	1094.96	1868.12	2026.43
	1527	112.805	419.215	1121.6	1699.73	2083.72
	1528	115.195	451.115	1058.06	1777.73	2121.59
	1529	118.621	444.412	1006.56	1763.06	2111.44
	1530	125.414	455.674	1078.18	1721.72	2065.47
	1531	138.17	451.479	1113.49	1717.34	1994
	1532	121.838	445.08	1009.34	1719.93	2043.75
	1533	117.552	427.147	1089.97	1764.61	2031.94
	1534	120.766	407.967	1061.37	1745.63	2020.19
	1535	138.39	423.84	1112.87	1683.83	1952.1
	1536	127.465	430.707	1114.03	1687.47	2062.89
	1537	103.513	428.059	1112.56	1710.47	1971.93
	1538	119.554	441.778	1072.17	1771.66	2086.1
	1539	126.874	457.107	1075.07	1730.1	2106.29
	1540	134.897	455.323	1111.1	1727.78	2040.68
	1541	118.673	443.581	1053.36	1683.09	2068.92
	1542	127.543	448.717	1044	1751.97	1984.24
	1543	115.249	458.2	1127.81	1774.38	1999.48
	1544	121.134	462.175	1039.32	1737.99	1946.35
	1545	116.298	419.516	1053.46	1701.85	2081.05
	1546	127.047	431.107	1092.84	1691.96	2063.77
	1547	100.65	468.561	1105.88	1754.7	1987.24
	1548	117.426	425.032	1064.65	1784.62	2070.57
	1549	133.08	447.722	1078.49	1669.36	1992.97
	1550	119.455	466.944	1117.69	1741.15	1969.39
	1551	123.518	432.822	1089.09	1732.27	1998.2
	1552	129.321	438.843	1091.56	1753.25	1927.05
	1553	115.686	465.081	1131.78	1729.77	2132.71
	1554	125.153	417.789	1122.21	1758.02	1986.58
	1555	124.504	452.571	1045.81	1851.69	1981.72
	1556	135.176	417.874	1138.62	1751.39	1998.16
	1557	116.312	442.126	1093.68	1677.6	2012.8
	1558	122.399	469.475	1126.76	1762.78	2063.91
	1559	102.687	459.305	1108.56	1806.27	1987.84
	1560	137.637	443.814	1081.15	1778.99	1963.08
	1561	119.107	460.063	1059.88	1830.66	2004.55
	1562	120.53	425.743	1121.31	1752.04	2005.56
	1563	110.268	438.258	1159.58	1830.13	2004.24
	1564	112.119	424.784	1155.56	1751.58	1988.27
	1565	110.361	413.106	1080.9	1787.1	1988.59
	1566	127.918	416.967	1159.88	1796.28	1961.7
	1567	120.572	438.272	1077.13	1793.6	2026.79
	1568	129.793	415.791	1103	1775.34	1874.15
	1569	99.3519	416.95	1083.39	1757.77	1972.68
	1570	119.348	466.884	1098.3	1748.31	1955.77
	1571	126.588	439.462	1112.01	1762.82	1963.75
	1572	119.679	406.835	1085.19	1679.61	1973.21
	1573	117.436	403.952	1114.05	1793.5	1941.54
	1574	118.504	475.151	1138.08	1727.79	1960.5
	1575	120.536	465.42	1058.18	1742.61	1932.97
	1576	141.294	444.153	1100.48	1774.15	1896.71
	1577	129.253	432.159	1144.23	1847.85	2022.24
	1578	118.726	416.842	1123.54	1774.63	1984.34
	1579	130.807	457.831	1137.24	1665.4	2003.5
	1580	114.662	479.657	1108.48	1738.92	1927.09
	1581	125.681	478.296	1147.79	1790.09	1913.17
	1582	136.613	440.487	1097.98	1801.66	1944.29
	1583	119.403	492.045	1093.82	1796.52	1936.93
	1584	107.374	463.323	1114.81	1771.64	2007.65
	1585	116.717	462.243	1118.26	1812.92	2083.13
	1586	106.349	436.362	1113.67	1689	2103.59
	1587	123.557	472.456	1154.21	1769	1990.05
	1588	114.1	485.216	1033.9	1787.2	1979.4
	1589	112.274	459.514	1049.97	1883.64	2033.37
	1590	117.257	464.428	1063.96	1733.64	2020.52
	1591	114.862	463.025	1113.58	1734.79	1992.45
	1592	129.978	451.067	1064.28	1755.54	2023.59
	1593	130.015	444.732	1090.99	1758.93	2044.65
	1594	133.74	431.869	1066.52	1770.69	1930.11
	1595	118.493	441.739	1100.54	1771.56	2034.73
	1596	135.954	428.945	1012.21	1780.59	1944.67
	1597	128.169	445.432	1115.71	1780.79	2018.98
	1598	141.488	443.296	1043.76	1831.35	2056.62
	1599	117.019	418.808	1031.49	1799.14	2089.3
	1600	117.748	467.035	1033.78	1767.31	2001.19
	1601	126.083	432.786	1020.07	1752.77	1987.66
	1602	127.318	471.394	1001.1	1807.67	2053.12
	1603	118.341	446.369	975.587	1741.07	2019.18
	1604	121.981	443.687	1029.83	1729.62	1920.09
	1605	142.979	431.418	988.892	1844.91	1951.56
	1606	124.309	439.54	1043.57	1727.12	2040.93
	1607	117.068	437.435	1111.56	1773.62	2090.63
	1608	148.254	444.332	1101.65	1762.93	1884.79
	1609	117.894	470.231	1040.05	1769.65	1961.52
	1610	119.723	446.725	1008.1	1723.62	2034.6
	1611	100.864	463.863	1128.97	1839.59	1939.17
	1612	136.15	436.91	995.63	1816.38	2091.77
	1613	141.48	426.729	1056.83	1727.82	1953.01
	1614	104.836	469.205	1062.93	1769.29	1920.17
	1615	124.279	466.398	1080.74	1753.55	1931.36
	1616	126.724	428.141	1065.66	1838.25	1924.11
	1617	132.824	471.303	1037.63	1703.51	1968.69
	1618	119.969	457.063	1030.96	1766.23	2017.08
	1619	132.913	438.173	1058.55	1749.85	1929.5
	1620	122.517	433.604	1028.25	1752.02	1944.21
	1621	113.238	440.495	1019.84	1756.98	1917.01
	1622	128.048	428.703	1002.66	1699.54	1918.33
	1623	113.078	431.777	1070.37	1709.08	1856.09
	1624	123.532	409.375	1110.1	1737.2	1953.9
	1625	119.666	428.282	994.247	1822.45	1989.2
	1626	125.454	433.529	967.209	1687.28	2006.53
	1627	136.942	419.821	1056.72	1747.31	1947.16
	1628	126.971	399.676	974.622	1697.14	1902.08
	1629	124.242	431.369	1141.31	1773.4	1907.14
	1630	132.657	420.753	1032.07	1717.4	1883.92
	1631	128.377	424.852	1025.52	1718.18	1889.3
	1632	131.942	422.566	1098.39	1705.01	1868.72
	1633	141.126	427.908	1081.75	1786.34	1861.43
	1634	131.431	426.245	1028.29	1736.88	2008.55
	1635	134.313	415.429	1107.21	1661.97	1908.49
	1636	128.695	402.876	1044.29	1763.15	1936.4
	1637	123.746	402.573	1068.04	1710.61	1970.07
	1638	128.804	442.696	1060.25	1726.66	1917.89
	1639	140.836	400.895	1062.34	1714.15	1990.75
	1640	128.538	440.048	1029.36	1639.69	1917.4
	1641	134.586	403.296	1036.75	1757.14	1911.26
	1642	122.247	449.315	1062.1	1698	1874.4
	1643	129.934	393.436	1034.18	1697.69	1888.52
	1644	124.731	412.595	1045.86	1715.65	1825.4
	1645	119.685	429.033	1041.76	1813.67	1979.4
	1646	108.209	422.264	1037.93	1751.03	1831.98
	1647	121.286	402.293	985.76	1671.32	2030.69
	1648	112.704	396.419	1049.67	1672.09	1867.45
	1649	113.016	425.278	1065.51	1718.26	1869.37
	1650	114.756	404.619	1052.69	1694.63	1871
	1651	114.643	391.81	1035.09	1735.55	1920.88
	1652	112.226	451.153	1040.37	1733.33	1989.17
	1653	131.612	399.697	993.045	1858.93	1887.06
	1654	111.4	420.05	992.433	1660.49	1942.18
	1655	114.648	429.223	1050.53	1680.75	1944.59
	1656	126.542	420.713	995.563	1730.14	1944.23
	1657	135.517	456.414	1100.94	1794.79	1876.51
	1658	116.742	419.983	1026.38	1746.69	1936.76
	1659	114.741	381.175	1053.25	1730.65	1923.5
	1660	127.53	423.771	996.213	1763.26	1968.01
	1661	120.965	443.637	1023.13	1741.77	1948.77
	1662	115.814	431.254	1037.66	1766.26	1972.65
	1663	127.075	423.869	1050.65	1719.83	2060.29
	1664	121.425	447.894	1040.16	1761.27	1910.59
	1665	107.351	497.631	1082.89	1742.26	1960.85
	1666	113.914	443.905	1035.71	1740.27	1992.02
	1667	127.917	408.192	1021.2	1752.71	2055.67
	1668	107.578	457.683	1024.37	1697.45	1959.68
	1669	103.093	420.819	1064.8	1702.76	2007.4
	1670	116.797	417.556	1029.12	1746.07	1942.3
	1671	108.917	434.449	1003.92	1799.18	1953.13
	1672	111.4	421.568	1057.26	1725.33	2038.61
	1673	118.828	461.96	1075.5	1680.05	2060.12
	1674	120.574	453.264	1090.27	1757.08	1962.08
	1675	116.69	440.041	1073.27	1723.72	1937.83
	1676	109.422	412.27	1071.62	1787.24	1977.66
	1677	131.582	432.009	1038.44	1765.55	1972.98
	1678	112.593	462.722	1077.68	1821.16	1980.15
	1679	111.81	419.733	1098.71	1818.63	1979.17
	1680	115.016	423.05	1078.38	1823.08	1937.16
	1681	138.164	486.993	1092.07	1807.58	2062.27
	1682	119.022	430.505	1069.95	1786.15	1979.11
	1683	122.175	419.513	1088.53	1843.14	1969.52
	1684	114.827	458.555	1043.94	1850.02	2025.93
	1685	129.078	433.714	1082.87	1762.5	1945.69
	1686	135.062	404.869	1093.67	1747.03	2021.69
	1687	120.756	454.746	1089.03	1741.99	2005.13
	1688	121.209	487.853	1059.48	1826.86	1995.37
	1689	116.005	442.195	1058.71	1775.45	2060.83
	1690	125.014	444.495	1057.02	1826.11	1968.95
	1691	115.967	418.53	1092.61	1749.08	1980.17
	1692	123.558	481.724	1039.66	1801.81	2013.85
	1693	123.529	410.321	1043	1694.19	1997.82
	1694	111.488	449.481	1042	1716.4	2034.08
	1695	109.559	421.781	1120.6	1697.36	2019
	1696	115.178	464.997	1049.82	1833.63	2028.47
	1697	131.895	429.447	1058.1	1695.2	2010.73
	1698	116.925	440.444	1076.96	1762.18	2065.03
	1699	108.946	406.676	1138.78	1753.84	2057.66
	1700	119.535	440.774	1065.09	1776.27	2060.26
	1701	113.638	435.911	1034.02	1764.48	1960.55
	1702	116.023	427.566	1121.73	1780.07	1989.78
	1703	112.651	410.322	1101.63	1812.83	2025.94
	1704	118.65	425.208	1131.12	1762.38	1978.89
	1705	118.814	421.831	1020.29	1728.91	1988.65
	1706	130.281	404.108	1043.69	1739.84	2057.48
	1707	133.167	408.113	1150.22	1685.77	1994.09
	1708	130.888	439.563	1118.08	1754.21	2012.96
	1709	112.411	400.01	1181.89	1737.55	1955.86
	1710	114.881	375.478	1125.07	1705.05	1968.37
	1711	124.965	431.911	1036.35	1660.55	2000.59
	1712	119.62	449.397	1132.67	1711.63	2028.23
	1713	133.736	421.239	1138.22	1788.8	1993.35
	1714	120.791	403.708	1062.39	1709.6	2017.34
	1715	112.724	450.971	1045.86	1777.7	2060.71
	1716	130.57	431.775	1131.74	1771.88	1997.73
	1717	121.606	427.361	1200.15	1713	2076.97
	1718	148.078	415.536	1126.01	1703.2	2028.77
	1719	122.395	441.724	1176.92	1694.01	2061.86
	1720	123.263	428.291	1175.19	1732.27	1998.71
	1721	126.582	437.167	1108.36	1848.45	1995.88
	1722	115.631	459.75	1055.3	1674.24	2010.83
	1723	119.522	436.926	1128.36	1692.92	1972
	1724	136.486	419.87	1122.02	1680.09	1990.87
	1725	112.964	418.807	1026.3	1691	2024.89
	1726	131.38	413.131	1101.39	1748.34	2115.14
	1727	116.72	447.658	1073.25	1656.32	2066.48
	1728	120.152	421.539	1089.53	1613.2	2032.05
	1729	123.121	423.456	1092.94	1679.1	2035.98
	1730	105.682	399.273	1102.14	1638.57	2070.8
	1731	106.829	425.839	1082.92	1657.94	1980.12
	1732	117.163	418.186	1088.26	1777.89	1977.07
	1733	127.321	431.772	1117.28	1703.04	2018.05
	1734	116.494	391.848	1092.46	1668.61	1963.77
	1735	111.057	396.929	1025.47	1617.89	2020.08
	1736	103.07	406.595	1134.66	1728.54	1981.75
	1737	115.32	419.12	1124.88	1729.47	2038.49
	1738	122.461	386.286	1058.23	1713.14	2116.07
	1739	130.316	405.348	1059.74	1734.83	2057.36
	1740	122.351	370.473	1050.29	1657.74	2013.47
	1741	131.688	399.379	1131.14	1787.68	1932.4
	1742	121.472	378.901	1129.38	1705.69	2022.22
	1743	102.847	375.69	1121.45	1710.29	1884.27
	1744	125.759	396.364	1083.28	1717.11	1930.79
	1745	122.021	400.985	1016.37	1750.86	1882.62
	1746	123.738	372.301	1127.21	1682.2	1959.89
	1747	112.32	414.111	1083.23	1733.36	1979.66
	1748	125.473	400.075	1034.06	1655.73	1928.89
	1749	137.27	386.104	1060.23	1773.13	1957.18
	1750	101.593	363.158	1057.41	1675.75	1963.53
	1751	123.14	359.737	1031.06	1777.12	1943.91
